# Supplementary material for: Comprehensive Profiling of lincRNAs in Lung Adenocarcinoma of Never Smokers Reveals Their Roles in Cancer Development and Prognosis
Source: Genes (Basel). 2017 Nov 13;8(11):321. doi: 10.3390/genes8110321 (PMC5704234; doi:10.3390/genes8110321)
Supplement: Supplementary file 1 [file genes-08-00321-s001.zip]

Archive with 8 entries (8 files):
- Table S1.xlsx
- Table S2.docx
- Table S3.xlsx
- Table S4.xlsx
- Table S5.docx
- Table S6.xlsx
- Table S7.xlsx
- FigS1.png
