# Supplementary material for: Comprehensive Profiling of lincRNAs in Lung Adenocarcinoma of Never Smokers Reveals Their Roles in Cancer Development and Prognosis
Source: Genes (Basel). 2017 Nov 13;8(11):321. doi: 10.3390/genes8110321 (PMC5704234; doi:10.3390/genes8110321)
Supplement: Supplementary file 1 [file genes-08-00321-s001.zip › Table S1.xlsx]

## Sheet: Sheet1
Differentially expressed known lincRNAs between 27 pairs of tumors and normal tissues
lincRNAID	baseMean	log2FoldChange	lfcSE	stat	pvalue	padj
ENSG00000227066.1	350.29	5.24153	0.322147	16.2706	1.59534e-59	6.86954e-56
ENSG00000267107.2	1855.3	-2.10887	0.138108	-15.2697	1.21711e-52	2.62043e-49
ENSG00000235387.1	421.942	-2.28501	0.162368	-14.073	5.56434e-45	7.98669e-42
ENSG00000197291.4	527.848	-1.58289	0.121241	-13.0557	5.8934e-39	6.34424e-36
ENSG00000260328.1	42.9814	4.41228	0.341871	12.9063	4.14917e-38	3.57326e-35
ENSG00000268388.1	5813.13	-2.90864	0.234267	-12.4159	2.14196e-35	1.53722e-32
ENSG00000234155.1	38.5264	4.81409	0.3975	12.1109	9.24475e-34	4.97599e-31
ENSG00000262370.1	197.382	-1.63772	0.135125	-12.12	8.27479e-34	4.97599e-31
ENSG00000245750.3	488.68	4.16068	0.345692	12.0358	2.30401e-33	1.10234e-30
ENSG00000177788.5	92.4392	1.86865	0.156148	11.9672	5.27773e-33	2.06599e-30
ENSG00000233532.1	89.9152	4.78232	0.399597	11.9679	5.23509e-33	2.06599e-30
ENSG00000225742.1	83.5922	3.28404	0.27584	11.9056	1.10707e-32	3.97254e-30
ENSG00000269186.1	25.5722	-3.06118	0.259148	-11.8125	3.36477e-32	1.11451e-29
ENSG00000268505.1	117.703	-3.03658	0.257465	-11.7941	4.18448e-32	1.28703e-29
ENSG00000227502.2	251.911	-1.82427	0.159525	-11.4356	2.77559e-30	7.96781e-28
ENSG00000272473.1	28.8986	-2.35526	0.211595	-11.131	8.8659e-29	2.38604e-26
ENSG00000241732.1	939.428	-1.78537	0.162155	-11.0102	3.41124e-28	8.64047e-26
ENSG00000269290.1	123.465	-1.5304	0.140857	-10.865	1.69284e-27	4.04964e-25
ENSG00000262468.1	230.669	1.49286	0.137491	10.8579	1.82909e-27	4.14528e-25
ENSG00000259153.1	128.652	2.46305	0.227358	10.8334	2.39184e-27	5.14963e-25
ENSG00000262772.1	28.6953	3.77207	0.349309	10.7987	3.49272e-27	7.16174e-25
ENSG00000234754.1	39.1692	-1.56854	0.148456	-10.5657	4.29566e-26	8.40777e-24
ENSG00000229645.4	955.83	-1.40657	0.13325	-10.5559	4.77134e-26	8.93278e-24
ENSG00000248243.1	27.355	3.56795	0.33823	10.5489	5.14035e-26	9.22265e-24
ENSG00000225518.2	36.0685	2.43153	0.232195	10.472	1.1621e-25	2.00161e-23
ENSG00000244215.1	136.606	-3.70614	0.354628	-10.4508	1.45328e-25	2.40685e-23
ENSG00000251359.3	142.039	-1.239	0.118633	-10.444	1.56085e-25	2.48927e-23
ENSG00000223573.2	714.961	-2.00251	0.193208	-10.3645	3.59696e-25	5.53161e-23
ENSG00000225489.2	74.0728	2.98969	0.289275	10.3351	4.88931e-25	7.25979e-23
ENSG00000203499.6	3960.99	2.37373	0.230331	10.3057	6.64049e-25	9.53131e-23
ENSG00000257894.1	131.016	-2.28948	0.223447	-10.2462	1.23114e-24	1.71009e-22
ENSG00000224081.3	192.07	1.68684	0.165113	10.2162	1.67723e-24	2.25692e-22
ENSG00000230400.1	19.7355	-1.99735	0.195627	-10.21	1.78853e-24	2.33376e-22
ENSG00000233237.2	423.823	-1.8955	0.186216	-10.1791	2.45894e-24	3.11418e-22
ENSG00000249746.1	30.1765	4.17495	0.41404	10.0834	6.5394e-24	8.04533e-22
ENSG00000261222.2	41.3469	-2.00994	0.202727	-9.9145	3.60057e-23	4.30668e-21
ENSG00000248551.1	27.3315	-2.82464	0.287854	-9.81273	9.92455e-23	1.155e-20
ENSG00000214049.5	90.8616	4.77419	0.488652	9.77013	1.51263e-22	1.71405e-20
ENSG00000237248.3	320.887	-1.48549	0.152095	-9.76682	1.56279e-22	1.72548e-20
ENSG00000230197.2	20.4634	-2.64762	0.272523	-9.7152	2.59731e-22	2.79601e-20
ENSG00000235126.1	10.5448	-2.68369	0.276465	-9.70719	2.80986e-22	2.95104e-20
ENSG00000260468.1	52.698	-1.5214	0.157571	-9.65535	4.66558e-22	4.78334e-20
ENSG00000253177.1	25.7063	-2.40035	0.250247	-9.59192	8.64606e-22	8.65813e-20
ENSG00000270933.1	70.7461	2.8028	0.29234	9.58744	9.02965e-22	8.83674e-20
ENSG00000261888.1	285.936	-1.61969	0.169619	-9.54901	1.30937e-21	1.22569e-19
ENSG00000227467.3	35.7116	-1.65725	0.173819	-9.53434	1.50837e-21	1.38192e-19
ENSG00000225278.3	23.2434	-2.12776	0.225421	-9.43908	3.76083e-21	3.37378e-19
ENSG00000249364.1	216.106	-2.20809	0.234405	-9.41997	4.51209e-21	3.96511e-19
ENSG00000232386.4	59.8304	2.58203	0.2781	9.28456	1.62376e-20	1.39839e-18
ENSG00000239268.2	77.2986	-2.27001	0.244945	-9.26744	1.90675e-20	1.6099e-18
ENSG00000261231.2	64.6178	5.05793	0.546078	9.26229	2.00088e-20	1.65688e-18
ENSG00000246430.2	884.913	-2.22115	0.242437	-9.16178	5.10469e-20	4.14732e-18
ENSG00000197332.7	40.2191	-1.39488	0.153361	-9.09538	9.42597e-20	7.48959e-18
ENSG00000248441.2	127.183	-1.51672	0.166787	-9.09377	9.56636e-20	7.48959e-18
ENSG00000262714.1	251.642	2.04513	0.22501	9.08907	9.98905e-20	7.68086e-18
ENSG00000236078.1	27.491	-2.05196	0.22631	-9.06707	1.22261e-19	9.23604e-18
ENSG00000233117.1	54.4072	-1.70568	0.188645	-9.04177	1.54157e-19	1.14448e-17
ENSG00000237167.1	38.1479	-3.05935	0.340047	-8.99685	2.32286e-19	1.6953e-17
ENSG00000248538.2	37.0227	4.40157	0.490964	8.96516	3.09834e-19	2.22358e-17
ENSG00000272138.1	61.2581	3.12909	0.349286	8.95855	3.28987e-19	2.32233e-17
ENSG00000203635.2	56.3254	3.06019	0.344674	8.8785	6.77692e-19	4.70668e-17
ENSG00000235565.1	85.5776	1.77457	0.200999	8.82875	1.05852e-18	7.23491e-17
ENSG00000233396.2	76.9163	1.37454	0.156012	8.81045	1.24646e-18	8.38635e-17
ENSG00000223477.3	446.817	-2.09146	0.238583	-8.76617	1.84847e-18	1.20599e-16
ENSG00000253417.1	67.3347	3.53681	0.403438	8.76666	1.84041e-18	1.20599e-16
ENSG00000254343.2	298.979	1.51286	0.173432	8.72304	2.70822e-18	1.74054e-16
ENSG00000269975.1	96.4158	4.26606	0.490164	8.70334	3.22269e-18	2.04072e-16
ENSG00000223396.2	195.358	1.09205	0.125776	8.68246	3.87309e-18	2.41703e-16
ENSG00000233760.1	128.569	-1.94323	0.224053	-8.67308	4.20586e-18	2.5872e-16
ENSG00000235770.1	298.426	-1.53515	0.177115	-8.66753	4.4158e-18	2.67809e-16
ENSG00000249743.1	25.8825	5.79847	0.669608	8.6595	4.73824e-18	2.83373e-16
ENSG00000237523.1	316.133	1.8	0.208832	8.61939	6.73146e-18	3.91698e-16
ENSG00000236013.1	16.3633	-2.1475	0.250538	-8.57152	1.02126e-17	5.86341e-16
ENSG00000182366.5	22.5445	-1.6398	0.191574	-8.55961	1.13245e-17	6.41625e-16
ENSG00000259439.1	54.1972	5.48668	0.64211	8.54477	1.2879e-17	7.20223e-16
ENSG00000204583.5	47.71	-1.61973	0.191893	-8.44078	3.15226e-17	1.74021e-15
ENSG00000272068.1	82.9847	3.37717	0.402572	8.38899	4.9035e-17	2.67272e-15
ENSG00000226363.3	39.0085	2.73741	0.326994	8.37143	5.69212e-17	3.06379e-15
ENSG00000267473.1	37.2407	2.21829	0.265426	8.35746	6.40821e-17	3.40663e-15
ENSG00000254872.2	356.295	4.99636	0.598535	8.34766	6.96299e-17	3.65642e-15
ENSG00000179136.2	41.626	-1.39917	0.168083	-8.32425	8.48629e-17	4.40265e-15
ENSG00000261804.1	121.003	1.98643	0.2387	8.32189	8.65741e-17	4.43795e-15
ENSG00000257924.1	29.8846	3.68571	0.443177	8.31656	9.05496e-17	4.58714e-15
ENSG00000228692.1	14.1411	-2.21963	0.267078	-8.3108	9.50598e-17	4.75962e-15
ENSG00000237923.1	16.068	-3.48381	0.420239	-8.29008	1.13172e-16	5.60138e-15
ENSG00000243701.1	695.117	-1.19573	0.145536	-8.21608	2.10271e-16	1.02889e-14
ENSG00000251138.2	12.2889	4.51551	0.55129	8.1908	2.59486e-16	1.25545e-14
ENSG00000236022.2	21.5799	-2.35226	0.287264	-8.1885	2.64507e-16	1.26552e-14
ENSG00000261039.1	18.4748	2.90372	0.355019	8.17906	2.86071e-16	1.35365e-14
ENSG00000235269.1	15.0954	4.54857	0.558793	8.13999	3.95325e-16	1.8304e-14
ENSG00000267095.1	6.71049	-2.51175	0.308565	-8.1401	3.94943e-16	1.8304e-14
ENSG00000235947.1	54.6085	1.98579	0.244622	8.11778	4.74799e-16	2.17499e-14
ENSG00000175772.10	2518.24	1.33232	0.164155	8.11625	4.80812e-16	2.17935e-14
ENSG00000227544.3	192.211	-2.01988	0.249005	-8.11183	4.98617e-16	2.23651e-14
ENSG00000233903.1	55.196	1.08946	0.134564	8.09622	5.66922e-16	2.51666e-14
ENSG00000243629.1	12.4929	2.46357	0.304972	8.078	6.58359e-16	2.89275e-14
ENSG00000235142.3	161.957	3.43324	0.426697	8.04607	8.54958e-16	3.71864e-14
ENSG00000237697.2	822.36	-1.45244	0.18114	-8.01833	1.07192e-15	4.61568e-14
ENSG00000229404.1	59.0487	3.81891	0.476395	8.01627	1.09001e-15	4.6471e-14
ENSG00000253686.1	51.1164	1.84083	0.229957	8.0051	1.19367e-15	5.03916e-14
ENSG00000257219.1	20.6201	1.94986	0.24518	7.95276	1.82395e-15	7.62519e-14
ENSG00000245526.4	17.5329	3.61089	0.454412	7.94629	1.92177e-15	7.95686e-14
ENSG00000223783.1	12.5138	2.98326	0.375854	7.93729	2.0664e-15	8.47419e-14
ENSG00000272141.1	107.357	1.86841	0.236101	7.91359	2.50076e-15	1.01587e-13
ENSG00000258754.3	111.678	3.16617	0.401388	7.88805	3.06939e-15	1.23521e-13
ENSG00000258534.1	35.4147	1.67346	0.2122	7.88621	3.11503e-15	1.24197e-13
ENSG00000265055.1	26.6235	2.53482	0.322347	7.86362	3.73176e-15	1.47422e-13
ENSG00000234763.1	7.04143	-2.50022	0.318926	-7.8395	4.52329e-15	1.77066e-13
ENSG00000259641.1	41.3928	2.12482	0.271434	7.82812	4.95216e-15	1.92108e-13
ENSG00000268038.1	15.8724	-3.52099	0.450007	-7.82429	5.10511e-15	1.96273e-13
ENSG00000204588.5	76.9281	1.46081	0.186817	7.81946	5.30483e-15	2.02147e-13
ENSG00000253507.1	8.90921	-3.13634	0.401901	-7.80377	6.00862e-15	2.26957e-13
ENSG00000259457.1	19.4645	4.58363	0.587459	7.80246	6.07098e-15	2.27319e-13
ENSG00000245812.2	97.9901	-1.19177	0.152767	-7.80122	6.13134e-15	2.276e-13
ENSG00000227388.2	41.835	1.11944	0.144012	7.77322	7.65134e-15	2.81595e-13
ENSG00000224717.1	8.2638	2.66933	0.345869	7.71774	1.18406e-14	4.29956e-13
ENSG00000255345.1	18.4304	3.73043	0.483452	7.71623	1.19821e-14	4.29956e-13
ENSG00000268754.1	10.931	-2.13665	0.277818	-7.69083	1.46185e-14	5.20226e-13
ENSG00000228265.1	131.597	1.16381	0.151567	7.67849	1.60979e-14	5.59013e-13
ENSG00000231892.1	8.96004	3.20573	0.417468	7.67899	1.60347e-14	5.59013e-13
ENSG00000256427.1	16.4611	-1.54381	0.201028	-7.67957	1.59629e-14	5.59013e-13
ENSG00000228952.1	28.7983	3.2075	0.418047	7.67258	1.68576e-14	5.8071e-13
ENSG00000203721.1	29.67	2.92504	0.381598	7.66523	1.78516e-14	6.10071e-13
ENSG00000261863.1	202.161	-2.26095	0.295639	-7.64767	2.0466e-14	6.9391e-13
ENSG00000260072.1	3.23658	-3.15166	0.41261	-7.63835	2.20016e-14	7.34411e-13
ENSG00000262097.1	182.525	-1.97228	0.258197	-7.63869	2.19444e-14	7.34411e-13
ENSG00000256540.1	107.009	-1.38787	0.181849	-7.63203	2.31094e-14	7.65456e-13
ENSG00000242078.1	2.60955	4.05494	0.532269	7.61821	2.5722e-14	8.39083e-13
ENSG00000267325.1	123.446	-1.46512	0.192859	-7.59686	3.03411e-14	9.8232e-13
ENSG00000223784.1	33.8219	4.65716	0.615092	7.57149	3.68977e-14	1.18568e-12
ENSG00000257906.1	4.08351	4.42373	0.58506	7.56115	3.99527e-14	1.27434e-12
ENSG00000266830.1	8.72543	5.11405	0.680246	7.51794	5.56458e-14	1.74898e-12
ENSG00000259772.2	202.056	1.93926	0.258574	7.49982	6.39036e-14	1.97963e-12
ENSG00000230838.1	63.0911	2.7913	0.374515	7.4531	9.11736e-14	2.78435e-12
ENSG00000230978.1	7.1857	4.53136	0.608118	7.45145	9.23215e-14	2.79955e-12
ENSG00000230615.1	73.1461	-1.50287	0.201752	-7.4491	9.39802e-14	2.82992e-12
ENSG00000259703.1	17.912	2.6949	0.364416	7.39512	1.41285e-13	4.22481e-12
ENSG00000258760.1	10.2977	2.85886	0.386821	7.39065	1.46116e-13	4.33913e-12
ENSG00000270134.1	8.1096	3.61027	0.489117	7.3812	1.56869e-13	4.62656e-12
ENSG00000246898.1	280.853	-1.17915	0.160442	-7.34938	1.99126e-13	5.8329e-12
ENSG00000245522.2	41.5057	1.37125	0.186852	7.33869	2.15687e-13	6.27533e-12
ENSG00000228065.5	114.889	1.32405	0.180507	7.33515	2.21468e-13	6.40029e-12
ENSG00000249231.3	10.8432	4.16686	0.572253	7.28151	3.30115e-13	9.4765e-12
ENSG00000270460.1	5.25557	4.59556	0.632816	7.26208	3.81185e-13	1.08701e-11
ENSG00000272274.1	180.03	-2.4986	0.34418	-7.25956	3.88354e-13	1.10016e-11
ENSG00000235304.1	16.9937	2.41221	0.332875	7.24659	4.27392e-13	1.19503e-11
ENSG00000259023.2	10.9178	4.20992	0.580883	7.24744	4.24713e-13	1.19503e-11
ENSG00000254973.1	44.9891	2.01517	0.278961	7.22384	5.05381e-13	1.40398e-11
ENSG00000272016.1	617.837	-1.15269	0.159666	-7.2194	5.22172e-13	1.44133e-11
ENSG00000256443.1	33.0779	2.63874	0.365866	7.2123	5.50144e-13	1.50887e-11
ENSG00000243144.2	25.0254	-1.75043	0.242747	-7.21094	5.55667e-13	1.51437e-11
ENSG00000250241.1	6.36826	-2.27239	0.31527	-7.20776	5.68784e-13	1.54037e-11
ENSG00000225667.1	4.37919	3.70681	0.514743	7.20129	5.96469e-13	1.60525e-11
ENSG00000226237.1	88.2839	-1.31604	0.183051	-7.18951	6.50256e-13	1.73913e-11
ENSG00000250237.1	65.6877	1.82	0.253465	7.18048	6.94691e-13	1.84651e-11
ENSG00000225285.1	168.709	1.3186	0.183972	7.1674	7.6435e-13	2.0192e-11
ENSG00000231221.1	4.07752	3.86254	0.539117	7.16456	7.80346e-13	2.04888e-11
ENSG00000253395.1	12.3247	2.6505	0.370139	7.16084	8.01851e-13	2.08193e-11
ENSG00000261104.1	32.5232	3.24368	0.452983	7.16071	8.026e-13	2.08193e-11
ENSG00000259104.2	75.7996	2.6484	0.370525	7.14769	8.82524e-13	2.27554e-11
ENSG00000260265.1	121.713	2.63739	0.369183	7.14385	9.07515e-13	2.32605e-11
ENSG00000237643.1	185.796	3.39928	0.477788	7.11462	1.12224e-12	2.85939e-11
ENSG00000260710.1	4.79554	4.34737	0.61114	7.11354	1.13101e-12	2.86478e-11
ENSG00000234928.1	39.7063	2.29266	0.323465	7.08782	1.3624e-12	3.4307e-11
ENSG00000256422.1	4.13276	-2.33407	0.329926	-7.07454	1.49949e-12	3.75395e-11
ENSG00000270761.1	41.1437	1.62757	0.23009	7.07366	1.50902e-12	3.75597e-11
ENSG00000235385.1	310.575	-1.90606	0.270494	-7.04659	1.83362e-12	4.53767e-11
ENSG00000255363.1	8.85887	-1.82285	0.258756	-7.04466	1.85919e-12	4.57466e-11
ENSG00000249574.1	137.033	1.81217	0.257445	7.03904	1.93572e-12	4.73592e-11
ENSG00000229647.1	22.867	2.0578	0.292439	7.03669	1.96864e-12	4.78925e-11
ENSG00000231768.1	130.317	-1.50441	0.213914	-7.03276	2.02484e-12	4.8983e-11
ENSG00000267405.1	44.6346	-1.48859	0.211844	-7.02685	2.11252e-12	5.08185e-11
ENSG00000257883.1	69.1116	3.5854	0.510518	7.02305	2.17073e-12	5.19286e-11
ENSG00000270076.1	30.3926	-1.47183	0.209831	-7.01437	2.30982e-12	5.49507e-11
ENSG00000182057.4	49.7231	1.0841	0.15558	6.96815	3.21144e-12	7.59806e-11
ENSG00000268307.1	25.0841	2.7226	0.391268	6.9584	3.44149e-12	8.09784e-11
ENSG00000232077.1	14.188	-1.77823	0.25565	-6.95573	3.50737e-12	8.20801e-11
ENSG00000227359.1	31.7682	1.41882	0.204239	6.9469	3.73402e-12	8.69118e-11
ENSG00000264443.1	20.6145	2.00355	0.289641	6.91736	4.60144e-12	1.06526e-10
ENSG00000271119.1	102.628	1.89803	0.276215	6.87158	6.34945e-12	1.45429e-10
ENSG00000228437.1	14.7526	3.88896	0.567729	6.85003	7.38342e-12	1.68217e-10
ENSG00000223715.1	7.43569	5.13171	0.749806	6.84405	7.69872e-12	1.7266e-10
ENSG00000229896.2	18.757	2.42215	0.353848	6.84517	7.63875e-12	1.7266e-10
ENSG00000237857.2	57.385	1.38658	0.20258	6.84459	7.66942e-12	1.7266e-10
ENSG00000261706.1	26.5223	-2.49814	0.365538	-6.83415	8.24898e-12	1.84042e-10
ENSG00000254847.1	17.4517	-1.30222	0.190632	-6.83108	8.4279e-12	1.86105e-10
ENSG00000257165.1	3.02281	-3.49376	0.511404	-6.83171	8.39081e-12	1.86105e-10
ENSG00000251230.1	135.009	-1.26161	0.184816	-6.8263	8.71331e-12	1.91426e-10
ENSG00000237588.1	5.79814	4.63092	0.678861	6.8216	9.00305e-12	1.95794e-10
ENSG00000258882.1	3.19018	3.87029	0.567318	6.82208	8.97317e-12	1.95794e-10
ENSG00000231418.1	17.8499	6.15663	0.902989	6.81806	9.22786e-12	1.99674e-10
ENSG00000256248.1	7.48224	2.29197	0.336298	6.8153	9.40664e-12	2.02525e-10
ENSG00000225706.1	137.734	-1.62125	0.238012	-6.81161	9.65149e-12	2.06763e-10
ENSG00000265121.1	8.4053	2.61954	0.384908	6.80562	1.00612e-11	2.14472e-10
ENSG00000225506.2	5.84461	2.00653	0.295375	6.79314	1.09719e-11	2.32734e-10
ENSG00000246465.1	26.1588	2.42385	0.357032	6.7889	1.12991e-11	2.385e-10
ENSG00000254670.1	55.5869	1.78272	0.263613	6.76265	1.35494e-11	2.84603e-10
ENSG00000259359.1	12.6483	-1.25995	0.186544	-6.75415	1.43676e-11	3.00324e-10
ENSG00000230725.1	10.5282	3.21937	0.476853	6.75129	1.46539e-11	3.0483e-10
ENSG00000258914.1	10.3567	1.77197	0.262626	6.74711	1.5082e-11	3.12227e-10
ENSG00000250387.2	9.41562	-2.35435	0.349405	-6.73817	1.60394e-11	3.30457e-10
ENSG00000232234.2	3.79274	-2.24955	0.333887	-6.73745	1.61192e-11	3.3052e-10
ENSG00000239828.2	21.1852	-1.5234	0.226823	-6.71623	1.86486e-11	3.78778e-10
ENSG00000254367.1	24.8624	3.73512	0.556087	6.71679	1.85775e-11	3.78778e-10
ENSG00000188660.3	134.147	2.03199	0.303302	6.69957	2.09033e-11	4.22579e-10
ENSG00000236039.1	562.266	2.01494	0.301038	6.69332	2.18157e-11	4.38964e-10
ENSG00000251532.1	197.882	2.03174	0.305931	6.64117	3.11201e-11	6.23271e-10
ENSG00000258952.1	11.1779	2.82629	0.425943	6.63537	3.23682e-11	6.45267e-10
ENSG00000261521.1	33.3198	1.84532	0.279609	6.59963	4.12177e-11	8.17897e-10
ENSG00000272327.1	307.307	-1.33146	0.201867	-6.59573	4.23181e-11	8.35879e-10
ENSG00000224259.1	142.934	2.58406	0.392065	6.59088	4.37222e-11	8.5967e-10
ENSG00000249669.3	1245.16	-1.16082	0.176246	-6.58639	4.50638e-11	8.82022e-10
ENSG00000267785.1	3.8688	2.73129	0.414949	6.58223	4.63436e-11	9.02967e-10
ENSG00000231483.1	6.82704	3.1297	0.476257	6.57145	4.98275e-11	9.66474e-10
ENSG00000235997.2	1564.62	-1.43796	0.218865	-6.57008	5.02897e-11	9.71065e-10
ENSG00000272524.1	4.21806	3.2387	0.493308	6.56526	5.19406e-11	9.98465e-10
ENSG00000255479.1	7.34335	-1.8408	0.280607	-6.56006	5.37863e-11	1.02935e-09
ENSG00000258819.1	111.988	-1.44405	0.220279	-6.55554	5.54415e-11	1.05633e-09
ENSG00000267374.1	22.1262	2.6842	0.409795	6.5501	5.74989e-11	1.09071e-09
ENSG00000255079.1	2.99116	-3.76545	0.575094	-6.54754	5.84938e-11	1.10471e-09
ENSG00000227630.2	180.023	1.47665	0.225679	6.54317	6.02265e-11	1.13247e-09
ENSG00000249096.1	76.42	1.94294	0.297659	6.52738	6.69289e-11	1.25303e-09
ENSG00000225173.1	5.03063	3.16181	0.484762	6.52241	6.91888e-11	1.28973e-09
ENSG00000253266.1	24.5378	1.93865	0.297311	6.5206	7.00259e-11	1.29971e-09
ENSG00000260777.1	7.1474	3.63327	0.557497	6.51711	7.16734e-11	1.32457e-09
ENSG00000254290.1	91.1469	2.53331	0.388812	6.51552	7.24364e-11	1.33295e-09
ENSG00000267505.1	41.7	-1.46787	0.225751	-6.50216	7.91742e-11	1.45074e-09
ENSG00000238005.1	36.1148	1.04588	0.161047	6.49422	8.34672e-11	1.52292e-09
ENSG00000232837.1	6.02369	-1.99454	0.307442	-6.48755	8.72405e-11	1.58505e-09
ENSG00000253339.1	12.9437	2.89263	0.44844	6.45042	1.1154e-10	2.01804e-09
ENSG00000255191.1	56.7886	-1.70097	0.263822	-6.44743	1.13763e-10	2.04965e-09
ENSG00000230623.2	25.6236	2.70096	0.421015	6.41535	1.40496e-10	2.52073e-09
ENSG00000260065.1	1535.8	-1.03521	0.161452	-6.41187	1.43747e-10	2.56835e-09
ENSG00000237949.1	13.726	-1.79945	0.280789	-6.40855	1.46908e-10	2.61399e-09
ENSG00000237438.1	111.729	2.22516	0.347771	6.39836	1.57054e-10	2.77161e-09
ENSG00000249169.1	4.34373	-2.03753	0.318497	-6.39734	1.58109e-10	2.77885e-09
ENSG00000266289.1	12.296	1.28678	0.20128	6.39297	1.62698e-10	2.84787e-09
ENSG00000231459.1	18.0377	-1.37434	0.215468	-6.3784	1.78948e-10	3.11964e-09
ENSG00000267603.1	7.086	-3.17156	0.498086	-6.3675	1.9213e-10	3.33594e-09
ENSG00000258919.1	9.72921	2.23988	0.351967	6.36389	1.96706e-10	3.40167e-09
ENSG00000234768.1	5.8761	4.7551	0.748982	6.34875	2.17067e-10	3.73875e-09
ENSG00000254139.1	7.61514	-1.73463	0.273294	-6.34713	2.19372e-10	3.76341e-09
ENSG00000226856.1	17.0604	1.50655	0.237423	6.34541	2.2183e-10	3.77549e-09
ENSG00000256642.1	29.7314	1.65341	0.260557	6.34568	2.21438e-10	3.77549e-09
ENSG00000253139.1	8.36012	-2.45958	0.387795	-6.34247	2.26115e-10	3.83327e-09
ENSG00000232188.1	22.0778	-1.83389	0.290127	-6.32099	2.59897e-10	4.38869e-09
ENSG00000230013.1	7.79366	-1.77869	0.281425	-6.3203	2.61051e-10	4.39096e-09
ENSG00000227579.1	6.09728	4.2987	0.681242	6.3101	2.78857e-10	4.67221e-09
ENSG00000260261.1	111.415	1.25773	0.199479	6.30506	2.88076e-10	4.80797e-09
ENSG00000266869.1	10.4249	4.11507	0.652843	6.3033	2.91368e-10	4.84414e-09
ENSG00000261685.2	1577.8	-1.4763	0.235663	-6.26447	3.74103e-10	6.17199e-09
ENSG00000244306.5	119.158	2.04966	0.327505	6.25843	3.8888e-10	6.39129e-09
ENSG00000263105.1	10.3616	1.58786	0.253839	6.25538	3.96538e-10	6.49237e-09
ENSG00000248771.1	282.487	1.832	0.293387	6.24431	4.25674e-10	6.94301e-09
ENSG00000270145.1	18.9907	2.20936	0.353863	6.24355	4.27761e-10	6.95072e-09
ENSG00000251381.2	195.373	1.96098	0.314772	6.22984	4.66922e-10	7.52562e-09
ENSG00000264705.1	23.7189	-1.25729	0.201833	-6.22935	4.68385e-10	7.52562e-09
ENSG00000232694.2	14.3164	5.32878	0.85618	6.22391	4.84929e-10	7.76247e-09
ENSG00000242569.2	9.00717	-2.1686	0.348472	-6.22318	4.87175e-10	7.76953e-09
ENSG00000226598.1	253.167	1.90758	0.306694	6.21983	4.9771e-10	7.85032e-09
ENSG00000260655.1	100.733	1.94379	0.312497	6.2202	4.96518e-10	7.85032e-09
ENSG00000261425.1	83.8939	1.82291	0.293846	6.20361	5.51829e-10	8.67217e-09
ENSG00000249628.2	23.2453	2.3304	0.376152	6.19538	5.81452e-10	9.10449e-09
ENSG00000236403.1	2.00475	-2.76635	0.446875	-6.19042	6.00053e-10	9.3617e-09
ENSG00000222032.1	12.8113	2.67245	0.431754	6.18977	6.02531e-10	9.36642e-09
ENSG00000249395.2	65.7939	4.43638	0.716948	6.18786	6.0985e-10	9.44609e-09
ENSG00000267440.1	7.17255	3.03845	0.492361	6.17118	6.77812e-10	1.04611e-08
ENSG00000259485.1	22.2317	4.58965	0.743934	6.16944	6.8534e-10	1.0502e-08
ENSG00000250986.1	103.53	-1.50905	0.244781	-6.16492	7.05175e-10	1.07677e-08
ENSG00000259754.1	2.07041	-3.13951	0.50937	-6.16353	7.1142e-10	1.08246e-08
ENSG00000224939.1	15.4335	2.2856	0.371597	6.15076	7.71145e-10	1.16921e-08
ENSG00000253959.1	35.022	-1.6789	0.273218	-6.14491	8.00104e-10	1.20463e-08
ENSG00000260947.1	92.087	-1.50642	0.245175	-6.14428	8.03275e-10	1.20519e-08
ENSG00000234225.2	26.7955	1.23406	0.201006	6.1394	8.28341e-10	1.23849e-08
ENSG00000233005.1	23.0249	3.05553	0.497998	6.13563	8.48226e-10	1.26054e-08
ENSG00000267943.1	23.0888	3.23801	0.528145	6.13091	8.73794e-10	1.29298e-08
ENSG00000240754.1	63.9766	1.74476	0.285997	6.10062	1.05656e-09	1.55806e-08
ENSG00000261121.1	5.70112	2.99427	0.491601	6.09085	1.12316e-09	1.65062e-08
ENSG00000243885.1	8.00588	2.2613	0.371302	6.09019	1.12776e-09	1.65175e-08
ENSG00000229921.2	94.0014	3.04355	0.499903	6.08828	1.14131e-09	1.6654e-08
ENSG00000259812.1	34.1389	-1.09765	0.180303	-6.08779	1.14482e-09	1.6654e-08
ENSG00000260415.2	48.9529	1.7939	0.294734	6.08652	1.15395e-09	1.67303e-08
ENSG00000259828.1	25.8357	3.24267	0.532825	6.0858	1.15911e-09	1.67487e-08
ENSG00000244620.1	13.975	2.03312	0.334865	6.07147	1.26744e-09	1.82528e-08
ENSG00000249776.1	13.8728	-1.4785	0.243554	-6.0705	1.27509e-09	1.82836e-08
ENSG00000255366.1	68.9102	1.58156	0.261412	6.05007	1.44786e-09	2.05758e-08
ENSG00000238042.1	56.4948	2.23625	0.37037	6.03788	1.56147e-09	2.21175e-08
ENSG00000225612.1	1.67358	-3.23788	0.536581	-6.03429	1.59664e-09	2.25414e-08
ENSG00000254810.1	144.033	-1.53994	0.256168	-6.01143	1.83891e-09	2.57926e-08
ENSG00000234378.1	7.95458	2.8097	0.467666	6.00792	1.87921e-09	2.62723e-08
ENSG00000255595.1	7.10759	4.2809	0.712634	6.00715	1.88815e-09	2.6312e-08
ENSG00000253972.1	42.0093	1.32124	0.220858	5.98233	2.19972e-09	3.05548e-08
ENSG00000249352.3	58.957	1.55051	0.259771	5.96875	2.39073e-09	3.31013e-08
ENSG00000258903.1	10.6645	2.93974	0.493792	5.95339	2.62648e-09	3.61329e-08
ENSG00000256969.1	70.3023	2.35988	0.396599	5.95029	2.6767e-09	3.67066e-08
ENSG00000257660.1	13.2409	1.58105	0.266262	5.93794	2.8862e-09	3.9329e-08
ENSG00000248474.1	19.2237	3.20043	0.539548	5.93168	2.99845e-09	4.07297e-08
ENSG00000271579.1	4.9064	-2.25472	0.380741	-5.92192	3.18208e-09	4.30882e-08
ENSG00000267123.1	36.8073	2.11598	0.357545	5.91809	3.25707e-09	4.39654e-08
ENSG00000261296.1	5.79119	2.96918	0.50227	5.91151	3.38988e-09	4.5615e-08
ENSG00000231081.1	13.734	1.3636	0.230742	5.90963	3.42869e-09	4.59936e-08
ENSG00000249173.1	4.53716	-1.963	0.332375	-5.90597	3.50571e-09	4.68808e-08
ENSG00000260637.1	6.08241	2.0497	0.347099	5.90522	3.52171e-09	4.69488e-08
ENSG00000251576.1	40.0665	-1.57819	0.2677	-5.89537	3.73835e-09	4.96832e-08
ENSG00000261340.1	15.8966	-1.83275	0.311217	-5.88897	3.88618e-09	5.14889e-08
ENSG00000231482.2	4.23716	3.55926	0.604491	5.88803	3.90819e-09	5.16216e-08
ENSG00000235209.1	4.72501	3.07162	0.521795	5.88665	3.94112e-09	5.18975e-08
ENSG00000266970.1	49.8739	1.4173	0.241204	5.87592	4.20494e-09	5.47023e-08
ENSG00000224265.1	9.03994	2.17724	0.371619	5.8588	4.66219e-09	6.0468e-08
ENSG00000245330.4	6.93396	1.93071	0.329694	5.85606	4.73978e-09	6.11063e-08
ENSG00000235172.3	18.5217	-1.13771	0.194299	-5.85548	4.7563e-09	6.11363e-08
ENSG00000230107.1	12.9338	1.58437	0.270712	5.85261	4.83919e-09	6.20166e-08
ENSG00000258943.1	19.3761	-1.38571	0.237125	-5.84378	5.10291e-09	6.52021e-08
ENSG00000271151.1	22.0649	1.19035	0.203725	5.84292	5.1293e-09	6.53455e-08
ENSG00000254140.1	3.79244	3.31622	0.568175	5.83662	5.32705e-09	6.76646e-08
ENSG00000237594.1	10.0229	2.68931	0.462032	5.82061	5.86344e-09	7.4041e-08
ENSG00000271334.1	30.3462	-1.25103	0.214958	-5.81989	5.88852e-09	7.41403e-08
ENSG00000232931.1	440.852	1.75905	0.302435	5.8163	6.01634e-09	7.55287e-08
ENSG00000240476.1	4.95224	3.45168	0.595226	5.79894	6.67335e-09	8.35333e-08
ENSG00000267147.1	7.96092	2.44324	0.422745	5.77947	7.49374e-09	9.35306e-08
ENSG00000237074.1	25.2806	2.47842	0.42899	5.77733	7.58956e-09	9.44527e-08
ENSG00000251611.1	37.3374	1.01917	0.176524	5.77351	7.76366e-09	9.63409e-08
ENSG00000272264.1	29.8877	1.58302	0.274503	5.76686	8.07603e-09	9.99293e-08
ENSG00000205611.3	80.0825	2.68115	0.465777	5.75629	8.59819e-09	1.06085e-07
ENSG00000224478.1	5.84898	2.02563	0.35201	5.75447	8.69147e-09	1.0693e-07
ENSG00000253522.2	276.716	1.0875	0.189188	5.74823	9.01831e-09	1.10635e-07
ENSG00000234880.1	71.2807	-1.40454	0.244398	-5.74696	9.08631e-09	1.11152e-07
ENSG00000225554.1	5.99053	3.48086	0.605983	5.74416	9.23796e-09	1.12386e-07
ENSG00000235407.1	9.44782	3.51514	0.611954	5.74413	9.23938e-09	1.12386e-07
ENSG00000271046.1	5.38976	2.28703	0.398629	5.73724	9.62315e-09	1.16725e-07
ENSG00000269936.2	1032.63	-1.06126	0.185217	-5.72984	1.00524e-08	1.2105e-07
ENSG00000230533.1	5.0017	3.76035	0.659714	5.69997	1.19831e-08	1.43331e-07
ENSG00000272463.1	408.737	-1.09901	0.193262	-5.68666	1.29546e-08	1.54523e-07
ENSG00000251325.1	11.0062	-2.14181	0.376673	-5.68611	1.29962e-08	1.5459e-07
ENSG00000258798.1	3.35598	2.40511	0.423428	5.68008	1.34629e-08	1.597e-07
ENSG00000225107.1	2.54463	3.68669	0.649525	5.67598	1.37896e-08	1.62836e-07
ENSG00000236824.1	182.166	1.16976	0.206095	5.67582	1.38029e-08	1.62836e-07
ENSG00000259275.1	19.5458	-1.00542	0.177261	-5.67201	1.4113e-08	1.65587e-07
ENSG00000236377.1	15.3814	1.66519	0.293684	5.67	1.42798e-08	1.66636e-07
ENSG00000258770.1	1.5245	-3.19197	0.562931	-5.67026	1.42579e-08	1.66636e-07
ENSG00000267506.1	97.7889	2.5122	0.443186	5.6685	1.44056e-08	1.6765e-07
ENSG00000223956.1	21.881	1.72589	0.305292	5.65325	1.57443e-08	1.81756e-07
ENSG00000257654.1	22.7986	3.29756	0.583851	5.64794	1.62377e-08	1.86951e-07
ENSG00000272428.1	4.82478	-2	0.354585	-5.64039	1.69668e-08	1.94824e-07
ENSG00000236318.1	99.4085	1.4875	0.264483	5.62419	1.86383e-08	2.12882e-07
ENSG00000236212.1	3.96194	4.45821	0.79276	5.62366	1.86956e-08	2.12971e-07
ENSG00000261211.1	86.1499	1.0343	0.184868	5.59481	2.20859e-08	2.50928e-07
ENSG00000256050.2	18.0407	2.13361	0.382036	5.58485	2.33903e-08	2.65049e-07
ENSG00000238266.1	21.8511	2.49955	0.447718	5.58286	2.36596e-08	2.67397e-07
ENSG00000271926.1	36.2584	1.003	0.179822	5.57773	2.43677e-08	2.74678e-07
ENSG00000268601.1	25.54	-1.22494	0.219724	-5.57489	2.47686e-08	2.78469e-07
ENSG00000185904.7	252.998	-1.02392	0.183878	-5.56845	2.57008e-08	2.88197e-07
ENSG00000230587.1	58.8215	-1.14204	0.205738	-5.55094	2.84139e-08	3.16234e-07
ENSG00000270332.1	96.8384	-1.29764	0.233771	-5.55089	2.84214e-08	3.16234e-07
ENSG00000255801.1	8.44101	-2.41882	0.436517	-5.54119	3.00424e-08	3.33409e-07
ENSG00000236947.1	7.10162	2.37692	0.429016	5.54039	3.01792e-08	3.34066e-07
ENSG00000255571.2	115.886	1.84286	0.332805	5.53737	3.07053e-08	3.39018e-07
ENSG00000234610.1	5.90418	2.55094	0.460819	5.53568	3.1002e-08	3.41418e-07
ENSG00000259869.1	17.177	-1.21508	0.219567	-5.53398	3.13036e-08	3.43861e-07
ENSG00000205622.5	29.802	2.07596	0.375864	5.52317	3.32941e-08	3.6458e-07
ENSG00000237361.2	15.3965	3.38983	0.613785	5.52283	3.33592e-08	3.6458e-07
ENSG00000226172.2	1.36632	3.15926	0.572889	5.51461	3.49554e-08	3.80095e-07
ENSG00000260877.1	7.85673	3.21949	0.583799	5.51473	3.49315e-08	3.80095e-07
ENSG00000231420.1	1.62622	-2.92267	0.530164	-5.51277	3.53227e-08	3.83123e-07
ENSG00000254991.1	2.13777	2.88048	0.523181	5.50571	3.67682e-08	3.97799e-07
ENSG00000259087.1	35.8203	-1.75137	0.318211	-5.50379	3.71711e-08	4.01149e-07
ENSG00000259450.1	15.418	1.87799	0.341659	5.49667	3.87031e-08	4.16639e-07
ENSG00000227356.2	4.80475	2.20163	0.401136	5.48849	4.05376e-08	4.35299e-07
ENSG00000253864.1	236.218	-1.17478	0.214118	-5.48662	4.09691e-08	4.38838e-07
ENSG00000234177.1	4.23134	-2.37101	0.432684	-5.47978	4.25864e-08	4.5503e-07
ENSG00000253839.1	6.09348	-2.18244	0.399149	-5.46775	4.55796e-08	4.85806e-07
ENSG00000234035.1	28.4713	2.39578	0.438557	5.46286	4.68512e-08	4.98127e-07
ENSG00000254089.1	5.28265	-1.7506	0.320555	-5.46117	4.7302e-08	5.01681e-07
ENSG00000270557.1	21.6694	1.16738	0.213864	5.45851	4.80146e-08	5.07988e-07
ENSG00000262950.1	2.61148	-2.63873	0.484144	-5.4503	5.02843e-08	5.30696e-07
ENSG00000267378.1	1.59144	-2.98329	0.547713	-5.44681	5.12814e-08	5.3858e-07
ENSG00000251504.1	13.1939	-1.6168	0.297083	-5.44226	5.26075e-08	5.51163e-07
ENSG00000232679.1	6.80923	3.20855	0.590303	5.43544	5.46611e-08	5.70348e-07
ENSG00000185168.5	172.952	1.21967	0.224529	5.43211	5.56926e-08	5.79257e-07
ENSG00000260963.1	3.95886	4.48204	0.825384	5.43024	5.62771e-08	5.83925e-07
ENSG00000247844.1	10.7336	3.48507	0.6428	5.42171	5.90309e-08	6.09561e-07
ENSG00000228682.2	6.8631	3.01823	0.556842	5.42026	5.9512e-08	6.13059e-07
ENSG00000236366.1	5.34049	4.14958	0.767122	5.40928	6.32772e-08	6.48742e-07
ENSG00000257817.1	3.79162	-1.77493	0.328104	-5.40965	6.3147e-08	6.48742e-07
ENSG00000269271.1	14.432	-1.2048	0.222922	-5.40459	6.49562e-08	6.64373e-07
ENSG00000219159.3	10.8414	4.65224	0.862276	5.3953	6.84085e-08	6.98026e-07
ENSG00000253301.1	4.26486	-2.11256	0.391733	-5.39287	6.93426e-08	7.05885e-07
ENSG00000231632.1	142.31	-1.04737	0.194427	-5.38697	7.16536e-08	7.2769e-07
ENSG00000271888.1	24.9111	1.31518	0.244427	5.38067	7.4209e-08	7.51868e-07
ENSG00000266927.2	13.9169	-1.3197	0.245585	-5.37371	7.71342e-08	7.79671e-07
ENSG00000268621.1	5.77329	2.93819	0.546843	5.37301	7.74319e-08	7.80847e-07
ENSG00000204187.5	17.2276	-1.24968	0.233344	-5.35552	8.53124e-08	8.56306e-07
ENSG00000244649.1	41.4749	2.72355	0.509997	5.34031	9.27854e-08	9.26993e-07
ENSG00000258979.1	1.60891	-2.7213	0.51109	-5.32449	1.01236e-07	1.00443e-06
ENSG00000205056.8	48.0657	1.4256	0.267881	5.32176	1.02765e-07	1.01726e-06
ENSG00000258636.1	17.6976	-1.34045	0.252683	-5.30488	1.12746e-07	1.11095e-06
ENSG00000265752.1	44.2253	-1.15601	0.218121	-5.29987	1.15885e-07	1.13927e-06
ENSG00000261325.1	8.19323	4.25719	0.804066	5.29459	1.19286e-07	1.1685e-06
ENSG00000233730.1	63.2935	-1.603	0.302814	-5.29369	1.19875e-07	1.17048e-06
ENSG00000253364.1	21.7817	2.00155	0.378548	5.28746	1.24029e-07	1.2083e-06
ENSG00000259503.1	2.36505	2.89637	0.548899	5.27669	1.31536e-07	1.27855e-06
ENSG00000269416.1	90.5257	2.37597	0.450437	5.27482	1.32889e-07	1.28878e-06
ENSG00000227533.1	47.6209	1.46548	0.277858	5.27421	1.33326e-07	1.29012e-06
ENSG00000232023.2	5.12176	3.77944	0.717593	5.26683	1.38803e-07	1.3401e-06
ENSG00000267530.2	255.517	-1.13474	0.215543	-5.26457	1.40518e-07	1.35362e-06
ENSG00000230628.1	39.7559	1.61569	0.306968	5.2634	1.41419e-07	1.35926e-06
ENSG00000271824.1	9.64406	2.32702	0.442534	5.2584	1.45315e-07	1.3936e-06
ENSG00000226733.1	4.31006	-2.20188	0.41939	-5.2502	1.51938e-07	1.45388e-06
ENSG00000231574.1	35.464	1.45487	0.277164	5.24914	1.52807e-07	1.45896e-06
ENSG00000225868.2	72.0904	2.1218	0.404278	5.24835	1.53465e-07	1.46199e-06
ENSG00000224050.1	14.6689	1.80934	0.345316	5.23966	1.60875e-07	1.52583e-06
ENSG00000226852.2	5.99701	3.13529	0.598523	5.23838	1.61994e-07	1.53198e-06
ENSG00000242147.1	7.49792	2.8498	0.544052	5.2381	1.62234e-07	1.53198e-06
ENSG00000253688.1	11.6678	-1.21549	0.232129	-5.23629	1.63838e-07	1.5407e-06
ENSG00000225210.5	73.1924	1.82469	0.348807	5.23124	1.68378e-07	1.5796e-06
ENSG00000254166.1	4.87072	3.20045	0.612531	5.22495	1.742e-07	1.63066e-06
ENSG00000238078.1	87.4497	-1.47965	0.283213	-5.22452	1.74611e-07	1.63096e-06
ENSG00000224715.1	12.5925	1.62667	0.311507	5.22192	1.77078e-07	1.65042e-06
ENSG00000234944.1	14.3802	-1.38565	0.265444	-5.22012	1.78806e-07	1.66294e-06
ENSG00000240859.1	728.196	1.01371	0.194622	5.20862	1.90252e-07	1.76177e-06
ENSG00000236908.2	14.8074	2.01835	0.387813	5.20445	1.94572e-07	1.79791e-06
ENSG00000235049.1	43.4861	2.19654	0.422159	5.20313	1.95965e-07	1.8069e-06
ENSG00000204277.1	15.3968	2.06213	0.396827	5.19654	2.03033e-07	1.86807e-06
ENSG00000263934.2	89.5767	1.33795	0.257725	5.19139	2.08725e-07	1.91227e-06
ENSG00000236164.1	39.0733	-1.70393	0.328331	-5.18969	2.10647e-07	1.92579e-06
ENSG00000236008.1	97.5897	1.24438	0.239876	5.1876	2.13018e-07	1.94333e-06
ENSG00000223930.1	30.238	-1.52655	0.294479	-5.18391	2.17285e-07	1.9739e-06
ENSG00000224957.1	71.9202	-1.13976	0.21989	-5.18331	2.17978e-07	1.97602e-06
ENSG00000266999.1	30.4029	1.9214	0.371076	5.1779	2.24399e-07	2.02997e-06
ENSG00000231246.1	13.1554	-1.53574	0.29685	-5.17345	2.2981e-07	2.07455e-06
ENSG00000226868.1	2.33993	-2.52071	0.487319	-5.17262	2.30836e-07	2.07945e-06
ENSG00000267737.1	30.4136	1.27908	0.247302	5.17213	2.31438e-07	2.08052e-06
ENSG00000223839.3	18.0535	-1.2193	0.236005	-5.16643	2.38604e-07	2.14048e-06
ENSG00000267466.1	45.5848	2.31239	0.448295	5.15819	2.49349e-07	2.22759e-06
ENSG00000253821.1	35.0085	-1.91349	0.370997	-5.1577	2.49995e-07	2.22874e-06
ENSG00000145063.10	7.61641	1.50837	0.292645	5.15425	2.54645e-07	2.26083e-06
ENSG00000232884.2	7.37514	3.10474	0.603278	5.14644	2.65472e-07	2.34728e-06
ENSG00000261671.1	32.7775	-1.01994	0.198175	-5.14668	2.65133e-07	2.34728e-06
ENSG00000249241.1	22.753	-1.53371	0.298164	-5.14383	2.69193e-07	2.37044e-06
ENSG00000272537.1	10.0089	-1.34941	0.26233	-5.14394	2.69036e-07	2.37044e-06
ENSG00000260807.2	191.006	1.62104	0.315243	5.14218	2.71564e-07	2.38158e-06
ENSG00000263603.1	10.2404	1.6745	0.325754	5.14037	2.74199e-07	2.3998e-06
ENSG00000250378.1	3.28552	3.05486	0.594896	5.13512	2.8196e-07	2.46272e-06
ENSG00000262188.1	9.70668	2.12102	0.413204	5.1331	2.85005e-07	2.48427e-06
ENSG00000259747.1	5.52206	2.05565	0.40081	5.12874	2.91692e-07	2.53742e-06
ENSG00000258077.2	14.3211	2.41063	0.470211	5.12671	2.94851e-07	2.55459e-06
ENSG00000258084.1	3.64367	-2.0597	0.401754	-5.12676	2.94768e-07	2.55459e-06
ENSG00000232677.2	989.289	1.21441	0.237897	5.10478	3.31186e-07	2.85789e-06
ENSG00000229912.1	9.90748	-1.71618	0.336919	-5.09375	3.51045e-07	3.0232e-06
ENSG00000228704.1	3.05852	-1.70015	0.333859	-5.09241	3.53539e-07	3.03287e-06
ENSG00000232855.1	31.9521	-1.062	0.208657	-5.08972	3.58586e-07	3.06973e-06
ENSG00000235601.1	2.9678	4.13571	0.817483	5.05908	4.21289e-07	3.56399e-06
ENSG00000260704.1	57.0967	1.87155	0.369932	5.05917	4.21095e-07	3.56399e-06
ENSG00000224652.1	113.709	1.06096	0.210278	5.04553	4.52264e-07	3.7962e-06
ENSG00000230387.1	8.86802	-1.73069	0.34317	-5.04324	4.57704e-07	3.82694e-06
ENSG00000257057.1	132.53	-1.53711	0.304925	-5.04094	4.63261e-07	3.86589e-06
ENSG00000262873.1	57.423	1.55686	0.309059	5.03741	4.71866e-07	3.93009e-06
ENSG00000247095.2	376.328	1.01261	0.201121	5.03482	4.783e-07	3.97598e-06
ENSG00000267420.1	10.8628	3.41899	0.679374	5.03256	4.83973e-07	4.01539e-06
ENSG00000259230.1	11.7286	1.40009	0.278296	5.03094	4.88093e-07	4.04179e-06
ENSG00000236846.1	14.3561	1.25226	0.24898	5.02958	4.91559e-07	4.06268e-06
ENSG00000261584.1	213.335	2.08054	0.41492	5.01431	5.32233e-07	4.39042e-06
ENSG00000271855.1	34.6354	1.02001	0.203444	5.01373	5.3386e-07	4.39541e-06
ENSG00000262585.1	13.6318	1.65826	0.331038	5.00927	5.46372e-07	4.48129e-06
ENSG00000261024.1	3.12346	1.72948	0.345323	5.0083	5.49139e-07	4.49543e-06
ENSG00000227925.1	22.0699	1.7876	0.357891	4.99481	5.88923e-07	4.81196e-06
ENSG00000260604.1	173.69	2.12051	0.425269	4.98629	6.15495e-07	5.01955e-06
ENSG00000254645.1	2.04309	3.53144	0.70835	4.98545	6.18179e-07	5.03191e-06
ENSG00000259647.1	3.0721	-2.1383	0.429417	-4.97953	6.37387e-07	5.17847e-06
ENSG00000241135.1	14.7995	1.1526	0.231489	4.97908	6.38871e-07	5.18075e-06
ENSG00000234184.1	34.0219	1.68372	0.338362	4.97609	6.48804e-07	5.25141e-06
ENSG00000270168.1	10.2774	2.25655	0.453613	4.97461	6.5378e-07	5.28176e-06
ENSG00000225680.1	4.24569	3.34918	0.673664	4.97158	6.6408e-07	5.35492e-06
ENSG00000260057.1	29.8035	-1.72894	0.347995	-4.9683	6.75429e-07	5.42612e-06
ENSG00000249621.1	48.507	-1.8091	0.3642	-4.96731	6.78878e-07	5.44367e-06
ENSG00000244953.1	78.3213	-1.23012	0.247843	-4.96331	6.93029e-07	5.54681e-06
ENSG00000236990.1	11.65	-1.21898	0.245838	-4.95848	7.10477e-07	5.67591e-06
ENSG00000237803.1	19.9868	-1.29705	0.261727	-4.95573	7.20607e-07	5.74618e-06
ENSG00000226476.2	16.2626	3.60132	0.72811	4.94612	7.57055e-07	6.00346e-06
ENSG00000230156.2	17.4193	-1.90221	0.384622	-4.94566	7.58851e-07	6.00664e-06
ENSG00000226808.1	20.2083	-1.31627	0.2664	-4.94097	7.77353e-07	6.13056e-06
ENSG00000258667.1	26.1165	1.15206	0.233191	4.94043	7.79522e-07	6.13642e-06
ENSG00000272382.1	39.8637	1.05853	0.214432	4.93644	7.95624e-07	6.25175e-06
ENSG00000249406.1	1.83186	2.21188	0.448134	4.93576	7.98374e-07	6.26193e-06
ENSG00000253593.2	9.45322	3.04748	0.617646	4.93402	8.05554e-07	6.30675e-06
ENSG00000261788.1	26.0593	-1.29627	0.26307	-4.92746	8.33041e-07	6.51012e-06
ENSG00000225535.2	13.4618	1.5105	0.306974	4.92061	8.62737e-07	6.7178e-06
ENSG00000267886.1	59.4116	1.74326	0.354382	4.91914	8.69247e-07	6.75628e-06
ENSG00000272180.1	12.828	-1.28371	0.261093	-4.91669	8.80202e-07	6.8291e-06
ENSG00000223485.1	13.464	1.59571	0.324973	4.91029	9.09439e-07	7.0306e-06
ENSG00000234362.1	49.7418	-1.26119	0.256951	-4.90827	9.18841e-07	7.09056e-06
ENSG00000261925.1	10.3298	2.40356	0.489901	4.90621	9.28552e-07	7.15267e-06
ENSG00000254092.1	3.34394	-1.72842	0.353312	-4.89205	9.97897e-07	7.67312e-06
ENSG00000232698.1	10.6157	1.6779	0.343041	4.89124	1.00201e-06	7.69098e-06
ENSG00000251600.1	14.4676	-1.07346	0.219772	-4.88441	1.03738e-06	7.94829e-06
ENSG00000224899.1	5.86476	3.24063	0.663538	4.88387	1.04026e-06	7.95623e-06
ENSG00000232046.2	18.9024	-1.14466	0.234663	-4.8779	1.07219e-06	8.157e-06
ENSG00000232461.1	2.04068	3.51276	0.720362	4.87638	1.08051e-06	8.20575e-06
ENSG00000260633.1	64.0412	-1.21164	0.248527	-4.87528	1.08653e-06	8.23699e-06
ENSG00000231121.2	25.5467	-1.15983	0.238179	-4.86955	1.11852e-06	8.4646e-06
ENSG00000261135.1	21.4541	1.62817	0.334612	4.86583	1.13976e-06	8.59512e-06
ENSG00000259616.1	1.11533	3.12267	0.6422	4.86246	1.15937e-06	8.71249e-06
ENSG00000265443.1	8.3695	1.42598	0.293259	4.86254	1.15886e-06	8.71249e-06
ENSG00000267778.1	2.60871	2.58725	0.533871	4.84621	1.25841e-06	9.39116e-06
ENSG00000260677.1	2.52606	3.19522	0.660123	4.84034	1.29615e-06	9.63939e-06
ENSG00000261712.1	14.9694	1.15983	0.239737	4.83795	1.31187e-06	9.73949e-06
ENSG00000260046.1	5.81346	1.53302	0.317246	4.83227	1.34984e-06	1.00041e-05
ENSG00000258593.2	6.75005	1.46497	0.303491	4.82704	1.38574e-06	1.02526e-05
ENSG00000225857.1	5.37759	2.31582	0.480101	4.8236	1.4099e-06	1.04134e-05
ENSG00000253428.1	25.9126	1.53588	0.318468	4.82271	1.4162e-06	1.0442e-05
ENSG00000270107.1	64.3587	1.19045	0.247096	4.81775	1.45188e-06	1.06868e-05
ENSG00000253891.1	1.70104	2.45005	0.508666	4.81663	1.46004e-06	1.07286e-05
ENSG00000231698.2	109.416	-3.23859	0.672723	-4.81414	1.47832e-06	1.08436e-05
ENSG00000271420.1	39.3998	1.04181	0.216529	4.81142	1.49862e-06	1.09559e-05
ENSG00000249738.2	23.4397	1.15246	0.24004	4.80113	1.57772e-06	1.15147e-05
ENSG00000228142.2	2.00427	2.56072	0.533791	4.79723	1.60873e-06	1.17211e-05
ENSG00000229178.1	9.87726	1.25559	0.261831	4.79542	1.62337e-06	1.18078e-05
ENSG00000272328.1	5.74746	4.61083	0.964065	4.7827	1.7296e-06	1.25381e-05
ENSG00000234584.1	8.81259	1.10867	0.232292	4.77274	1.81735e-06	1.30862e-05
ENSG00000233919.1	4.31507	3.40942	0.71457	4.77129	1.83052e-06	1.3159e-05
ENSG00000251331.2	11.9564	2.65584	0.556835	4.76953	1.8466e-06	1.32525e-05
ENSG00000258955.1	11.5684	1.61274	0.339022	4.75704	1.96454e-06	1.40754e-05
ENSG00000203849.5	79.9262	-1.13546	0.238865	-4.75354	1.99888e-06	1.42739e-05
ENSG00000231204.1	2.05672	3.22339	0.678206	4.75281	2.00607e-06	1.43016e-05
ENSG00000271788.1	12.6911	1.11441	0.23459	4.75044	2.02975e-06	1.44465e-05
ENSG00000248491.1	31.5002	-1.25978	0.265215	-4.75005	2.03368e-06	1.44506e-05
ENSG00000261447.1	6.44505	2.13548	0.450024	4.74526	2.08236e-06	1.47478e-05
ENSG00000215394.4	8.93471	2.27302	0.479468	4.74072	2.12961e-06	1.50576e-05
ENSG00000248596.2	47.9662	1.59362	0.336575	4.73481	2.19264e-06	1.54779e-05
ENSG00000250635.1	7.11035	1.41309	0.299458	4.71885	2.37187e-06	1.6634e-05
ENSG00000270141.2	8.6318	1.30403	0.276604	4.71442	2.42401e-06	1.6972e-05
ENSG00000260725.1	10.2637	3.9129	0.833141	4.69656	2.64575e-06	1.84945e-05
ENSG00000263745.1	9.18257	2.43082	0.519112	4.68265	2.83193e-06	1.97319e-05
ENSG00000253701.1	194.278	1.72939	0.369899	4.67531	2.93511e-06	2.03848e-05
ENSG00000250337.1	44.0074	1.30923	0.280231	4.67197	2.98326e-06	2.06859e-05
ENSG00000251169.2	57.8495	1.44132	0.308856	4.66663	3.06176e-06	2.1162e-05
ENSG00000251350.1	30.0306	2.27823	0.488651	4.66228	3.12719e-06	2.15451e-05
ENSG00000255133.1	1.67393	-2.1839	0.470111	-4.6455	3.39257e-06	2.33361e-05
ENSG00000224209.2	2.4734	3.57365	0.769439	4.64449	3.4091e-06	2.34124e-05
ENSG00000234111.2	1.44003	2.92225	0.629406	4.64287	3.43608e-06	2.35601e-05
ENSG00000204362.5	3.73264	3.24872	0.699819	4.64223	3.44676e-06	2.35958e-05
ENSG00000230606.5	179.407	1.09399	0.23605	4.63458	3.57657e-06	2.44456e-05
ENSG00000228549.2	137.469	1.06755	0.230614	4.62918	3.67117e-06	2.50127e-05
ENSG00000253105.1	25.4523	-1.36711	0.295938	-4.6196	3.84473e-06	2.61539e-05
ENSG00000260792.1	9.10254	1.89929	0.411682	4.61349	3.95969e-06	2.68934e-05
ENSG00000258884.1	2.87333	2.19733	0.47782	4.59864	4.25249e-06	2.8746e-05
ENSG00000262198.1	2.60657	2.25404	0.490941	4.59127	4.40567e-06	2.97348e-05
ENSG00000255778.1	2.82796	3.45357	0.752512	4.58939	4.44544e-06	2.99563e-05
ENSG00000255160.1	15.4457	-1.60467	0.349693	-4.58879	4.45812e-06	2.99948e-05
ENSG00000256166.1	4.98451	2.03618	0.444641	4.57938	4.66355e-06	3.12792e-05
ENSG00000227674.1	7.91878	4.39119	0.959034	4.57876	4.6773e-06	3.13227e-05
ENSG00000229558.1	3.8089	-1.72371	0.376539	-4.57778	4.69934e-06	3.14213e-05
ENSG00000258702.1	17.5343	-1.09784	0.240556	-4.56376	5.02451e-06	3.34398e-05
ENSG00000260071.1	3.47217	-2.04575	0.448516	-4.56115	5.08744e-06	3.38064e-05
ENSG00000238129.1	2.69578	2.30709	0.506031	4.55919	5.1351e-06	3.40705e-05
ENSG00000254233.1	5.8939	2.09433	0.459543	4.55742	5.17847e-06	3.43054e-05
ENSG00000229960.1	1.55726	2.77105	0.608614	4.55304	5.2875e-06	3.49739e-05
ENSG00000267069.1	11.1489	-1.5899	0.349459	-4.54961	5.37448e-06	3.54947e-05
ENSG00000249167.1	4.51519	-1.45328	0.319694	-4.54587	5.4709e-06	3.6021e-05
ENSG00000233721.1	1.90676	-1.89698	0.417606	-4.54251	5.55886e-06	3.65442e-05
ENSG00000237862.1	2.4855	2.99792	0.660116	4.54151	5.58535e-06	3.66623e-05
ENSG00000254006.1	9.2067	1.25849	0.277409	4.53658	5.71743e-06	3.74723e-05
ENSG00000205662.2	19.5006	2.01936	0.44525	4.53533	5.75145e-06	3.76379e-05
ENSG00000223999.1	1.15812	3.09596	0.683959	4.52653	5.99609e-06	3.91199e-05
ENSG00000230394.1	1.59787	2.67852	0.59241	4.52139	6.14346e-06	3.98917e-05
ENSG00000227139.1	1.63374	-2.26324	0.500992	-4.51751	6.25713e-06	4.05161e-05
ENSG00000228561.2	16.6984	1.24531	0.275694	4.51699	6.27254e-06	4.05549e-05
ENSG00000271992.1	14.7295	1.09306	0.242778	4.50232	6.72155e-06	4.33278e-05
ENSG00000231106.1	327.374	1.6836	0.374056	4.50094	6.76552e-06	4.34824e-05
ENSG00000250682.1	20.4131	4.11181	0.913548	4.50093	6.76573e-06	4.34824e-05
ENSG00000236849.1	12.5742	-1.30179	0.289291	-4.49993	6.79758e-06	4.3622e-05
ENSG00000263312.1	2.20972	-2.04804	0.456407	-4.48732	7.21259e-06	4.62164e-05
ENSG00000256417.1	47.0434	2.86602	0.638741	4.48698	7.22388e-06	4.622e-05
ENSG00000250742.1	466.162	1.00678	0.224396	4.48661	7.23668e-06	4.62331e-05
ENSG00000229155.1	451.774	1.19522	0.266624	4.4828	7.36702e-06	4.69962e-05
ENSG00000232949.1	14.2078	-1.07239	0.239451	-4.47852	7.51613e-06	4.78057e-05
ENSG00000244791.2	5.82549	2.74956	0.613916	4.47872	7.50902e-06	4.78057e-05
ENSG00000267073.1	3.9262	4.28798	0.958853	4.47199	7.74935e-06	4.92164e-05
ENSG00000228541.1	6.07784	-1.52022	0.340099	-4.46992	7.82487e-06	4.95498e-05
ENSG00000260523.1	13.7427	-1.19492	0.267577	-4.4657	7.98079e-06	5.0389e-05
ENSG00000260880.2	7.0579	-1.10312	0.247117	-4.46395	8.04636e-06	5.06544e-05
ENSG00000243491.1	26.2971	-1.18956	0.266573	-4.4624	8.10453e-06	5.09461e-05
ENSG00000228044.2	10.4327	1.96396	0.441483	4.44857	8.64452e-06	5.41037e-05
ENSG00000267457.1	5.96683	1.21832	0.274294	4.44165	8.9273e-06	5.57924e-05
ENSG00000234506.1	31.5313	-1.14415	0.257648	-4.44073	8.96552e-06	5.59501e-05
ENSG00000260763.1	8.51992	4.49829	1.01409	4.43578	9.17411e-06	5.71689e-05
ENSG00000231485.1	8.07473	-1.02274	0.230611	-4.43489	9.21177e-06	5.72379e-05
ENSG00000236129.1	1.62061	-3.12254	0.704056	-4.43508	9.20398e-06	5.72379e-05
ENSG00000272456.1	7.84964	1.32821	0.299609	4.43313	9.28755e-06	5.76256e-05
ENSG00000256124.1	10.197	1.7626	0.398216	4.42624	9.58916e-06	5.94114e-05
ENSG00000231327.1	31.9981	1.06609	0.241355	4.4171	1.00032e-05	6.17101e-05
ENSG00000271820.1	6.2876	-1.42682	0.323088	-4.4162	1.00451e-05	6.18802e-05
ENSG00000261472.1	3.70442	-1.48406	0.33649	-4.41043	1.03166e-05	6.32807e-05
ENSG00000251584.1	17.5218	-1.35699	0.307874	-4.4076	1.04521e-05	6.4021e-05
ENSG00000227869.1	1.9199	-2.13644	0.484753	-4.40727	1.0468e-05	6.40272e-05
ENSG00000253217.1	10.3695	1.09063	0.247882	4.39978	1.08359e-05	6.61377e-05
ENSG00000227877.2	11.1109	-1.65709	0.377462	-4.39008	1.13311e-05	6.89146e-05
ENSG00000226644.1	41.797	-1.38374	0.315476	-4.38621	1.15342e-05	6.99527e-05
ENSG00000249631.1	10.163	1.75232	0.399638	4.38477	1.16111e-05	7.03197e-05
ENSG00000234718.5	2.83043	1.62542	0.371023	4.38091	1.18182e-05	7.14735e-05
ENSG00000257826.1	45.2862	2.13004	0.486256	4.3805	1.18407e-05	7.15095e-05
ENSG00000229481.1	340.317	1.33144	0.305198	4.36254	1.28559e-05	7.74228e-05
ENSG00000259203.1	1.79145	3.66386	0.840936	4.35688	1.31927e-05	7.92299e-05
ENSG00000251152.1	25.9345	1.53057	0.351521	4.35414	1.33589e-05	8.01164e-05
ENSG00000185495.6	7.93769	1.06249	0.244293	4.34924	1.36609e-05	8.15867e-05
ENSG00000232903.2	8.73802	-1.84197	0.423822	-4.34608	1.38589e-05	8.26545e-05
ENSG00000265369.2	26.5876	1.13846	0.262399	4.33864	1.43366e-05	8.52671e-05
ENSG00000256204.1	23.5667	-1.09264	0.252149	-4.3333	1.46892e-05	8.72439e-05
ENSG00000234647.1	6.84285	2.14573	0.495353	4.33171	1.47955e-05	8.77537e-05
ENSG00000228534.1	10.7204	-1.48151	0.3421	-4.33063	1.48686e-05	8.80665e-05
ENSG00000227964.1	1.60188	2.87456	0.664505	4.32586	1.51936e-05	8.97443e-05
ENSG00000241544.1	1.67358	2.32347	0.537103	4.32593	1.51887e-05	8.97443e-05
ENSG00000264964.1	21.0731	1.07745	0.249165	4.32422	1.53072e-05	9.02913e-05
ENSG00000229214.1	43.6799	1.0226	0.236536	4.32322	1.53769e-05	9.0456e-05
ENSG00000233682.1	4.01019	1.66532	0.385239	4.32282	1.54051e-05	9.04968e-05
ENSG00000267213.2	19.5515	1.15774	0.268486	4.3121	1.61714e-05	9.44828e-05
ENSG00000251363.2	15.6267	2.32527	0.53973	4.3082	1.64585e-05	9.60305e-05
ENSG00000259905.1	11.035	-1.36421	0.31676	-4.30676	1.65662e-05	9.63976e-05
ENSG00000249662.1	1.26779	-2.53058	0.58959	-4.2921	1.7699e-05	0.00010285
ENSG00000259417.2	1111.44	-1.35872	0.316643	-4.291	1.77867e-05	0.00010322
ENSG00000255002.1	3.41723	2.33834	0.545368	4.28763	1.80589e-05	0.000104659
ENSG00000270348.1	127.319	-1.05346	0.245736	-4.28698	1.8112e-05	0.000104826
ENSG00000233515.1	2.3545	3.86325	0.902244	4.28183	1.85364e-05	0.000106708
ENSG00000225532.1	1.14822	2.88482	0.674462	4.27722	1.8924e-05	0.000108649
ENSG00000230937.5	274.618	1.72782	0.404621	4.27022	1.95281e-05	0.000111968
ENSG00000265692.1	13.6092	1.33121	0.311904	4.268	1.97233e-05	0.000112787
ENSG00000250891.1	2.31997	2.68999	0.630635	4.26552	1.99437e-05	0.000113745
ENSG00000263280.1	17.5407	1.18349	0.277436	4.2658	1.99184e-05	0.000113745
ENSG00000248103.1	9.0596	2.17454	0.510075	4.26318	2.01541e-05	0.000114642
ENSG00000258616.1	7.56189	4.03755	0.949567	4.25199	2.1188e-05	0.000120047
ENSG00000255565.1	7.30461	1.28581	0.303033	4.24312	2.20429e-05	0.000124563
ENSG00000250994.1	3.44757	1.69791	0.40074	4.23694	2.26584e-05	0.000127873
ENSG00000258088.1	7.92597	2.2464	0.530751	4.2325	2.31111e-05	0.000129917
ENSG00000250056.1	222.177	1.13429	0.268021	4.2321	2.31518e-05	0.000129976
ENSG00000249425.1	2.49489	2.80378	0.663488	4.22581	2.38078e-05	0.000133311
ENSG00000261298.1	4.88747	3.14675	0.74547	4.22116	2.4305e-05	0.000135918
ENSG00000214043.3	5.16446	3.8273	0.908184	4.21424	2.5062e-05	0.000139789
ENSG00000232328.1	14.4375	-1.82315	0.434394	-4.19699	2.7048e-05	0.000149895
ENSG00000205837.3	23.9213	-1.23095	0.293538	-4.19349	2.74698e-05	0.000152037
ENSG00000248802.1	1.52913	2.53722	0.605102	4.19304	2.75237e-05	0.00015214
ENSG00000236356.1	1.28895	-2.1785	0.519849	-4.19063	2.78179e-05	0.000153372
ENSG00000254100.1	2.05395	2.4368	0.58146	4.19082	2.77949e-05	0.000153372
ENSG00000260558.1	6.54369	1.05475	0.25208	4.18419	2.86186e-05	0.000157183
ENSG00000228412.2	104.884	-1.06641	0.254898	-4.18368	2.86829e-05	0.000157336
ENSG00000225548.1	2.113	3.48087	0.832155	4.18296	2.87743e-05	0.000157636
ENSG00000226816.2	112.777	1.41873	0.339391	4.18022	2.91228e-05	0.000159141
ENSG00000271938.1	8.90895	-1.1161	0.266977	-4.1805	2.90864e-05	0.000159141
ENSG00000256146.1	3.23938	3.24035	0.77577	4.17694	2.95457e-05	0.000161043
ENSG00000254119.1	1.83654	2.17282	0.520466	4.17475	2.98312e-05	0.000162393
ENSG00000248125.1	2.29411	1.84129	0.441822	4.16751	3.07951e-05	0.000167218
ENSG00000231324.1	5.91103	3.49431	0.839921	4.16028	3.17856e-05	0.000172162
ENSG00000253376.1	7.89367	-1.46927	0.353544	-4.15583	3.24103e-05	0.000175325
ENSG00000260450.1	1.27023	3.31753	0.798392	4.15526	3.24917e-05	0.000175545
ENSG00000260951.1	27.8391	-1.71397	0.412655	-4.15352	3.27407e-05	0.000176668
ENSG00000235615.2	2.19593	-1.92153	0.462819	-4.1518	3.29867e-05	0.000177773
ENSG00000226101.1	4.18081	1.61433	0.389027	4.14965	3.32981e-05	0.000179227
ENSG00000234245.2	2.00818	2.09907	0.506079	4.14772	3.35806e-05	0.000180389
ENSG00000255983.1	14.3368	2.90195	0.702254	4.13234	3.59082e-05	0.000192314
ENSG00000269961.1	17.0034	1.11459	0.269769	4.13163	3.60193e-05	0.000192669
ENSG00000234703.1	1.57578	2.96821	0.718472	4.13128	3.60743e-05	0.000192724
ENSG00000272088.1	14.6628	1.19992	0.290532	4.13008	3.62645e-05	0.0001935
ENSG00000260597.1	23.7733	2.42233	0.586885	4.12744	3.66818e-05	0.000195485
ENSG00000225620.1	1.55051	2.56174	0.623429	4.10911	3.97195e-05	0.000211151
ENSG00000270720.1	20.1402	1.02008	0.248734	4.1011	4.11186e-05	0.000217782
ENSG00000240405.1	5.78713	1.79369	0.43774	4.09762	4.17412e-05	0.000220537
ENSG00000245651.2	70.9001	1.00511	0.245344	4.09674	4.19007e-05	0.000221108
ENSG00000232316.1	11.4169	-1.39588	0.341195	-4.09116	4.29218e-05	0.000226219
ENSG00000232835.1	2.14227	2.5304	0.618916	4.08844	4.34288e-05	0.000228332
ENSG00000257137.1	5.64535	1.71261	0.418888	4.08847	4.3422e-05	0.000228332
ENSG00000257477.1	1.87608	-1.81356	0.443865	-4.08585	4.39167e-05	0.000230616
ENSG00000258946.1	9.51148	1.04007	0.254913	4.08008	4.50204e-05	0.000235837
ENSG00000241213.1	2.26485	-1.52512	0.374159	-4.07614	4.57904e-05	0.000239529
ENSG00000257585.1	2.61234	1.7992	0.441423	4.0759	4.58364e-05	0.000239529
ENSG00000224481.1	4.07777	1.15059	0.282427	4.07394	4.62247e-05	0.000241265
ENSG00000265533.1	2.47688	-1.81021	0.444499	-4.07247	4.65165e-05	0.000242494
ENSG00000257061.1	2.55373	3.37356	0.828546	4.07167	4.66777e-05	0.000242747
ENSG00000259831.1	5.53135	2.06308	0.506659	4.07193	4.66247e-05	0.000242747
ENSG00000223863.1	1.35636	-2.66333	0.654375	-4.07004	4.70052e-05	0.000244155
ENSG00000269900.2	1086.82	1.05193	0.258534	4.06881	4.7254e-05	0.000244857
ENSG00000260876.1	16.2084	-1.01864	0.250491	-4.06656	4.77126e-05	0.000246936
ENSG00000233183.2	1.57471	2.4567	0.604322	4.06521	4.7989e-05	0.000248068
ENSG00000246394.3	4.38609	-1.45891	0.35899	-4.06394	4.8251e-05	0.000248825
ENSG00000231196.3	3.71136	1.87881	0.464301	4.04653	5.1982e-05	0.000267425
ENSG00000248599.1	10.3806	1.61186	0.3989	4.04076	5.32788e-05	0.000273769
ENSG00000272192.1	7.76156	-1.0466	0.259248	-4.03707	5.41235e-05	0.000277447
ENSG00000248740.1	2.34542	2.66238	0.659681	4.03586	5.44025e-05	0.000278546
ENSG00000263551.1	3.04326	2.8352	0.703611	4.0295	5.58961e-05	0.000285381
ENSG00000271969.1	4.35446	1.26631	0.314272	4.02933	5.59363e-05	0.000285381
ENSG00000256232.1	7.37554	2.09064	0.518914	4.02889	5.60416e-05	0.00028558
ENSG00000236924.1	5.18663	1.43367	0.356208	4.02482	5.70186e-05	0.000290215
ENSG00000237845.1	1.62181	2.38995	0.595063	4.0163	5.91187e-05	0.000300549
ENSG00000233791.1	23.6922	1.13294	0.28235	4.01253	6.00707e-05	0.000304902
ENSG00000270972.1	10.7892	-1.26598	0.315521	-4.01235	6.01166e-05	0.000304902
ENSG00000250590.1	1.89756	3.17628	0.792211	4.00938	6.08776e-05	0.000308399
ENSG00000249984.1	5.75675	-1.35278	0.33755	-4.00763	6.1331e-05	0.000309966
ENSG00000259727.1	3.54922	2.32623	0.580773	4.0054	6.19133e-05	0.000312176
ENSG00000233643.2	4.90797	1.35979	0.339895	4.0006	6.3181e-05	0.000318196
ENSG00000230058.1	1.76313	-1.61767	0.404599	-3.9982	6.38269e-05	0.000321073
ENSG00000257060.2	7.29281	1.08216	0.270702	3.9976	6.39883e-05	0.00032151
ENSG00000226383.1	61.876	1.46998	0.368041	3.99407	6.49484e-05	0.000325953
ENSG00000257474.1	101.47	-1.06384	0.266902	-3.98589	6.72263e-05	0.000336226
ENSG00000259070.1	212.768	-1.00987	0.253806	-3.97888	6.92407e-05	0.000345882
ENSG00000234427.1	9.19975	1.42921	0.359534	3.97516	7.0331e-05	0.000350922
ENSG00000227947.1	4.23758	-1.85167	0.466002	-3.97353	7.08163e-05	0.000352934
ENSG00000237222.3	3.25558	2.0224	0.509108	3.97245	7.11386e-05	0.00035413
ENSG00000248545.1	1.72152	3.17218	0.800533	3.96259	7.41426e-05	0.000368233
ENSG00000248587.2	10.6202	1.27058	0.320791	3.96078	7.47044e-05	0.000370596
ENSG00000261055.1	5.39492	-1.29995	0.328858	-3.95293	7.72013e-05	0.000382305
ENSG00000267593.1	1.67048	2.48892	0.629659	3.9528	7.72423e-05	0.000382305
ENSG00000270097.1	4.51509	1.80703	0.458626	3.9401	8.14475e-05	0.000402656
ENSG00000237595.2	9.25036	1.09653	0.278542	3.93669	8.26146e-05	0.00040749
ENSG00000224511.1	69.6758	-1.04294	0.265342	-3.93054	8.47559e-05	0.000417096
ENSG00000235295.1	21.8806	1.03424	0.26358	3.92381	8.71591e-05	0.000428433
ENSG00000215808.2	96.9369	1.79876	0.458478	3.92334	8.73311e-05	0.000428789
ENSG00000262890.1	44.1619	-1.40386	0.358321	-3.91789	8.93278e-05	0.000438093
ENSG00000259072.1	2.46158	-1.82606	0.46636	-3.91555	9.01976e-05	0.000441856
ENSG00000236166.1	7.98809	-1.21271	0.310406	-3.90684	9.35109e-05	0.000457566
ENSG00000249430.1	105.396	1.39777	0.357852	3.906	9.38361e-05	0.000458593
ENSG00000244541.1	2.33211	2.69975	0.691777	3.90264	9.51501e-05	0.00046348
ENSG00000256115.1	2.49963	2.96394	0.760013	3.89986	9.62484e-05	0.0004683
ENSG00000237477.1	1.57266	-2.43554	0.624572	-3.89953	9.63788e-05	0.000468405
ENSG00000259306.2	2.35724	2.88402	0.739654	3.89915	9.653e-05	0.000468611
ENSG00000266579.1	2.31419	1.97912	0.508384	3.89295	9.90313e-05	0.000479133
ENSG00000186842.4	21.821	1.01238	0.260364	3.88834	0.000100932	0.000487781
ENSG00000198468.3	223.927	1.02762	0.264795	3.88081	0.00010411	0.000502013
ENSG00000269962.1	1.78181	3.10018	0.800437	3.87311	0.000107456	0.000517569
ENSG00000249896.1	12.4735	1.51783	0.392232	3.86972	0.000108961	0.000523644
ENSG00000260979.1	7.42077	1.00481	0.259775	3.86802	0.000109725	0.000526141
ENSG00000236268.1	4.16319	2.40001	0.621192	3.86356	0.000111745	0.000535234
ENSG00000267644.1	3.77989	1.47668	0.383315	3.85239	0.000116972	0.000559646
ENSG00000228421.2	8.6306	1.44901	0.376213	3.85157	0.000117365	0.000560902
ENSG00000260496.2	7.05808	1.38632	0.361062	3.83958	0.000123246	0.000586406
ENSG00000228262.4	7.69252	2.12259	0.553544	3.83456	0.000125792	0.000597199
ENSG00000226792.2	4.77079	-2.0863	0.544557	-3.83118	0.000127529	0.000604116
ENSG00000258404.1	5.30664	1.57486	0.411762	3.82468	0.000130944	0.000619608
ENSG00000228792.2	5.7767	-1.62736	0.425809	-3.82182	0.00013247	0.000626142
ENSG00000233017.1	2.31791	1.99857	0.524586	3.8098	0.000139081	0.000655951
ENSG00000233399.2	1.28963	2.68639	0.705294	3.8089	0.000139587	0.000657619
ENSG00000234493.1	19.9226	-1.52213	0.40155	-3.79064	0.00015026	0.000704813
ENSG00000266312.1	7.79241	-1.32699	0.350314	-3.788	0.000151862	0.000710008
ENSG00000244342.1	1.41279	2.18866	0.578054	3.78625	0.000152935	0.000714249
ENSG00000230834.1	1.27045	2.72636	0.721472	3.77888	0.000157534	0.000734136
ENSG00000236173.1	5.59792	1.91715	0.5073	3.77913	0.000157376	0.000734136
ENSG00000259542.1	7.34995	-1.06784	0.282704	-3.77724	0.000158575	0.000738188
ENSG00000259815.1	1.1138	2.59411	0.68897	3.7652	0.000166419	0.00076971
ENSG00000225790.1	2.65547	1.69884	0.451515	3.76253	0.0001682	0.000776281
ENSG00000237658.1	1.49768	3.14686	0.83636	3.76256	0.000168181	0.000776281
ENSG00000233064.2	5.4128	1.71387	0.456522	3.75419	0.000173905	0.000800892
ENSG00000261327.3	8.29949	1.50363	0.401202	3.74781	0.000178387	0.000820654
ENSG00000231705.1	5.99535	-1.10641	0.295471	-3.74457	0.000180703	0.000830422
ENSG00000249436.1	1.10344	-2.2841	0.610044	-3.74415	0.000181005	0.000830924
ENSG00000231231.1	8.28623	1.52323	0.40707	3.74193	0.000182613	0.000837415
ENSG00000225982.1	6.39603	1.85073	0.494633	3.74162	0.000182839	0.000837557
ENSG00000254438.1	1.32661	2.58458	0.692316	3.73324	0.000189035	0.000863188
ENSG00000236485.1	4.28874	-1.82508	0.489481	-3.72861	0.000192541	0.000878266
ENSG00000249550.2	3.65621	2.23804	0.600292	3.72825	0.000192813	0.000878573
ENSG00000271930.1	5.04439	1.85038	0.496425	3.72742	0.000193451	0.000880549
ENSG00000223382.3	11.2363	1.14721	0.308199	3.72231	0.000197408	0.000896666
ENSG00000231252.1	5.13338	-1.2099	0.325447	-3.71765	0.000201083	0.000912397
ENSG00000240423.1	9.42461	-1.36994	0.368723	-3.71536	0.000202911	0.000917789
ENSG00000251526.1	11.8473	1.0029	0.270098	3.71309	0.000204747	0.000924151
ENSG00000229323.1	2.4303	1.88672	0.50842	3.71095	0.000206487	0.000931027
ENSG00000235091.1	6.51054	1.55514	0.419369	3.70829	0.000208661	0.000939847
ENSG00000269043.1	3.91922	1.58362	0.427373	3.70547	0.000211003	0.000949402
ENSG00000260477.2	1.32789	-1.65651	0.447818	-3.69907	0.00021639	0.000972626
ENSG00000224445.2	4.39849	-1.7051	0.461316	-3.69616	0.000218881	0.000982798
ENSG00000267666.1	8.66571	1.01987	0.27643	3.68942	0.000224765	0.00100817
ENSG00000255856.1	3.6814	1.70337	0.462774	3.68077	0.000232527	0.00104081
ENSG00000253361.1	3.05766	1.72883	0.470262	3.6763	0.00023664	0.00105484
ENSG00000225595.2	2.481	1.77272	0.482446	3.67445	0.000238363	0.00106142
ENSG00000263655.1	1.80347	3.07096	0.836377	3.67175	0.000240897	0.00107049
ENSG00000270547.1	78.0994	1.15319	0.314333	3.66868	0.000243804	0.00108229
ENSG00000261320.1	2.30547	2.05555	0.560904	3.66471	0.000247618	0.00109809
ENSG00000230597.1	2.21816	-1.68395	0.459687	-3.66326	0.000249026	0.0011032
ENSG00000231083.1	1.36592	2.59461	0.70857	3.66175	0.000250496	0.00110857
ENSG00000238099.1	8.85979	-1.24984	0.341383	-3.6611	0.000251139	0.00111027
ENSG00000258811.1	10.3172	1.12108	0.307481	3.64601	0.000266346	0.00117269
ENSG00000230709.1	24.7638	1.39062	0.381623	3.64396	0.000268472	0.00117963
ENSG00000226770.1	6.31201	1.93575	0.531556	3.64166	0.000270882	0.0011878
ENSG00000261347.1	1.04996	-2.31007	0.635437	-3.6354	0.000277554	0.00121335
ENSG00000231291.3	1.47849	3.02965	0.836347	3.62248	0.000291793	0.00126787
ENSG00000249699.1	1.47585	-2.16238	0.597288	-3.62032	0.000294235	0.00127719
ENSG00000267922.1	1.93787	1.86281	0.516117	3.60927	0.000307061	0.00133153
ENSG00000227711.1	1.808	1.80529	0.501228	3.60173	0.000316101	0.00136849
ENSG00000244227.1	14.8349	1.15767	0.322099	3.59415	0.000325448	0.00140429
ENSG00000226202.2	1.54345	-1.69106	0.470621	-3.59326	0.000326572	0.00140762
ENSG00000267289.1	8.21698	-1.07989	0.301543	-3.58123	0.000341976	0.00147108
ENSG00000267311.1	8.52058	1.4251	0.39811	3.57965	0.000344053	0.00147854
ENSG00000226097.1	2.28985	2.33147	0.652099	3.57533	0.000349784	0.00150167
ENSG00000230525.1	3.3327	-1.19147	0.334202	-3.56512	0.000363687	0.0015598
ENSG00000248127.1	1.93465	2.50535	0.704514	3.55614	0.000376343	0.00160907
ENSG00000231881.1	5.0718	1.52616	0.429282	3.55514	0.000377779	0.00161221
ENSG00000237179.1	6.16488	-1.07619	0.302892	-3.55306	0.000380778	0.00162179
ENSG00000249335.1	4.71267	1.26712	0.356616	3.55318	0.000380606	0.00162179
ENSG00000231217.1	3.29678	1.56283	0.440501	3.54784	0.000388405	0.00165264
ENSG00000236780.1	14.8667	1.3201	0.372663	3.54235	0.000396579	0.00168078
ENSG00000249526.1	3.62669	1.27935	0.361341	3.54056	0.000399272	0.00168721
ENSG00000272519.1	3.11603	-1.29173	0.364838	-3.54057	0.000399262	0.00168721
ENSG00000264790.1	3.44443	-1.8859	0.533045	-3.53797	0.000403217	0.00169888
ENSG00000232606.1	8.50271	-1.05307	0.297947	-3.5344	0.000408696	0.0017186
ENSG00000251443.1	2.76829	-1.3537	0.383196	-3.53266	0.000411407	0.0017268
ENSG00000269916.1	99.2989	-1.11122	0.31456	-3.53263	0.000411449	0.0017268
ENSG00000231298.2	9.13293	1.74207	0.493665	3.52885	0.000417372	0.00174825
ENSG00000259240.1	1.22266	2.91499	0.827402	3.52306	0.00042659	0.00178513
ENSG00000254975.1	1.57591	-1.60271	0.455675	-3.51721	0.000436105	0.0018214
ENSG00000236347.1	1.70705	3.30197	0.939239	3.51559	0.000438786	0.00183083
ENSG00000250066.1	1.6722	2.12515	0.606033	3.50665	0.000453782	0.00188609
ENSG00000260760.1	1.85856	-1.85628	0.530772	-3.49732	0.00046995	0.0019514
ENSG00000259420.1	6.77963	1.55581	0.445128	3.4952	0.000473698	0.00196318
ENSG00000232448.1	1.55217	2.56785	0.736286	3.48757	0.000487424	0.00201618
ENSG00000261803.1	1.72564	1.82213	0.52274	3.48573	0.000490802	0.00202821
ENSG00000259237.1	1.09122	2.32958	0.669588	3.47912	0.000503065	0.00207093
ENSG00000226835.1	4.57056	-1.12409	0.323168	-3.47834	0.000504531	0.00207343
ENSG00000237404.1	2.94765	-1.32501	0.381071	-3.47707	0.000506918	0.00208083
ENSG00000223823.1	7.37248	1.46262	0.420808	3.47574	0.000509455	0.00208726
ENSG00000231107.1	80.2622	1.13417	0.32629	3.47597	0.000509013	0.00208726
ENSG00000231755.1	1.16513	2.50145	0.720047	3.47401	0.000512746	0.00209875
ENSG00000248428.1	1.58747	-1.72452	0.496586	-3.47275	0.00051516	0.00210663
ENSG00000230285.1	1.81193	1.43915	0.416224	3.45763	0.000544941	0.00221998
ENSG00000249345.2	4.74253	-1.7481	0.505722	-3.45665	0.000546941	0.00222602
ENSG00000250584.2	4.67189	1.72046	0.497787	3.45621	0.000547824	0.00222751
ENSG00000253298.1	1.45805	1.65323	0.478603	3.45429	0.00055175	0.00224135
ENSG00000256287.1	6.60242	1.54296	0.447988	3.44419	0.000572765	0.00231798
ENSG00000257488.1	4.86222	1.21904	0.355074	3.4332	0.000596506	0.00240727
ENSG00000265554.1	1.37259	2.02371	0.589434	3.43331	0.000596258	0.00240727
ENSG00000250230.2	11.4299	1.23523	0.36013	3.42996	0.000603663	0.00242932
ENSG00000224810.1	5.00838	1.70155	0.496596	3.42642	0.000611595	0.00245894
ENSG00000267761.2	3.20666	1.60393	0.468204	3.42572	0.000613173	0.00246299
ENSG00000243550.2	1.84424	2.91693	0.852409	3.42199	0.000621644	0.00249005
ENSG00000267273.1	2.60268	-1.34646	0.393877	-3.41848	0.000629714	0.00251769
ENSG00000251370.1	2.40522	-1.22989	0.360262	-3.41388	0.000640449	0.00255823
ENSG00000255465.2	1.30618	2.28186	0.668917	3.41128	0.000646598	0.0025804
ENSG00000235885.3	4.0686	-1.1176	0.328109	-3.4062	0.000658735	0.0026264
ENSG00000231131.2	2.63106	2.0837	0.611841	3.40563	0.000660117	0.00262948
ENSG00000248227.1	2.1532	1.65168	0.485298	3.40345	0.000665418	0.00264814
ENSG00000258460.1	4.63153	2.35801	0.693016	3.40254	0.000667632	0.0026545
ENSG00000258346.1	4.58402	1.38486	0.407073	3.40198	0.000668988	0.00265744
ENSG00000258736.1	1.95221	1.6962	0.49886	3.40015	0.000673494	0.00267287
ENSG00000267535.1	1.74897	-1.70047	0.500741	-3.39592	0.000683994	0.00270706
ENSG00000228100.1	2.34161	-1.69573	0.499384	-3.39565	0.000684663	0.00270722
ENSG00000231532.1	1.77747	2.9861	0.880166	3.39266	0.000692181	0.00273443
ENSG00000248663.2	22.1646	1.30036	0.383485	3.3909	0.000696631	0.00274949
ENSG00000266288.1	1.48681	-1.51093	0.445691	-3.39009	0.000698688	0.00275508
ENSG00000226686.3	41.0662	1.113	0.329063	3.38232	0.000718763	0.00282906
ENSG00000251629.2	4.35492	-1.29228	0.383042	-3.37372	0.000741589	0.00291092
ENSG00000260498.1	1.31172	1.86	0.551713	3.37132	0.000748076	0.00293371
ENSG00000230699.2	6.91853	1.15507	0.343411	3.36352	0.000769557	0.003007
ENSG00000248973.1	1.70812	2.84868	0.847655	3.36066	0.000777578	0.00303284
ENSG00000267052.1	4.37562	-1.02313	0.305515	-3.34886	0.000811439	0.00315633
ENSG00000272461.1	3.58042	2.20344	0.659191	3.34265	0.000829837	0.00321627
ENSG00000226087.1	5.76744	1.39783	0.419126	3.3351	0.000852672	0.00329588
ENSG00000233403.1	1.11643	-2.4033	0.720709	-3.33463	0.00085413	0.00329744
ENSG00000260123.1	4.38598	-1.05129	0.315353	-3.33369	0.000857016	0.00330377
ENSG00000267055.1	2.25572	1.61496	0.484945	3.3302	0.00086785	0.00333955
ENSG00000243300.2	6.6394	-1.30488	0.391954	-3.32916	0.000871069	0.00334895
ENSG00000226846.1	2.48839	2.23262	0.672096	3.32188	0.000894133	0.0034315
ENSG00000251026.1	3.9986	3.57738	1.07721	3.32097	0.000897041	0.00343959
ENSG00000225826.1	3.0024	2.42491	0.732666	3.3097	0.000933946	0.00357156
ENSG00000264727.1	16.6019	1.27455	0.385067	3.30994	0.00093315	0.00357156
ENSG00000253842.1	2.01935	1.42783	0.431447	3.3094	0.000934965	0.00357228
ENSG00000258910.2	1.54578	3.02776	0.915948	3.3056	0.000947743	0.00361149
ENSG00000267539.1	2.5015	-1.45315	0.43971	-3.30478	0.000950514	0.00361884
ENSG00000227455.2	2.01193	2.28823	0.694329	3.2956	0.000982114	0.0037227
ENSG00000225206.4	1.80759	2.52939	0.767815	3.29427	0.000986787	0.00373712
ENSG00000231054.1	1.35664	2.69995	0.821938	3.28486	0.00102035	0.00385744
ENSG00000237612.1	1.32543	-1.94007	0.591187	-3.28166	0.00103198	0.00389459
ENSG00000230945.1	1.41387	2.691	0.821894	3.27415	0.00105981	0.00399262
ENSG00000253161.1	19.7039	1.17071	0.357663	3.27321	0.00106333	0.00400238
ENSG00000224930.2	58.6939	-1.33684	0.409739	-3.26266	0.00110374	0.00414359
ENSG00000268566.1	1.67379	-2.33498	0.716812	-3.25745	0.00112417	0.00421294
ENSG00000250427.1	2.33369	-1.45596	0.447515	-3.25345	0.00114015	0.00426507
ENSG00000267372.1	6.4159	1.50187	0.462065	3.25035	0.00115264	0.00430091
ENSG00000225637.1	3.08605	1.70505	0.524915	3.24823	0.00116124	0.00432927
ENSG00000203645.2	3.62797	1.80118	0.555083	3.24489	0.00117496	0.00437664
ENSG00000256972.1	2.97813	1.42912	0.44105	3.24028	0.00119414	0.00444423
ENSG00000234593.1	1.7684	1.82723	0.564266	3.23824	0.0012027	0.00446835
ENSG00000260186.1	2.28671	-1.30833	0.404526	-3.23423	0.0012197	0.00451983
ENSG00000259459.1	38.7697	1.04796	0.324244	3.23201	0.00122921	0.00454724
ENSG00000230569.1	1.85943	1.58524	0.490617	3.23111	0.00123311	0.00455776
ENSG00000255260.1	5.51896	-1.28421	0.397581	-3.23006	0.00123765	0.00457059
ENSG00000236361.1	6.24579	-1.45097	0.450802	-3.21863	0.00128805	0.00474045
ENSG00000260430.1	15.7256	1.07602	0.334297	3.21875	0.00128752	0.00474045
ENSG00000241151.1	1.8001	-1.55911	0.487642	-3.19725	0.00138744	0.00508022
ENSG00000228216.1	1.98502	-1.38332	0.432878	-3.19564	0.0013952	0.00510427
ENSG00000248528.1	1.78642	-1.43208	0.448223	-3.19502	0.00139822	0.00511097
ENSG00000266795.2	5.04601	-1.02212	0.321348	-3.18072	0.00146908	0.00535184
ENSG00000269954.1	1.39319	1.8172	0.572629	3.17343	0.00150649	0.00546136
ENSG00000227702.1	3.24901	1.21004	0.382889	3.16029	0.00157611	0.00569358
ENSG00000259309.1	1.46672	2.10778	0.667032	3.15994	0.00157802	0.00569568
ENSG00000205037.2	50.9948	-1.09412	0.346483	-3.15779	0.0015897	0.00572823
ENSG00000233878.1	15.0714	-1.02925	0.325926	-3.15792	0.001589	0.00572823
ENSG00000234572.1	8.14939	1.02956	0.326486	3.15346	0.00161347	0.00580418
ENSG00000266976.1	1.97522	2.4588	0.77999	3.15235	0.00161963	0.00581661
ENSG00000267499.1	1.10909	2.39372	0.759308	3.1525	0.0016188	0.00581661
ENSG00000248859.2	1.88349	2.48041	0.787409	3.15009	0.00163218	0.00585603
ENSG00000240707.2	12.3324	-1.51951	0.48253	-3.14905	0.00163802	0.00586798
ENSG00000203279.3	3.36492	1.01361	0.322498	3.143	0.00167224	0.00598062
ENSG00000255666.1	5.89638	-1.13266	0.360791	-3.13937	0.00169309	0.00604514
ENSG00000227555.1	1.13223	-2.09636	0.667905	-3.13871	0.00169696	0.00605394
ENSG00000232539.1	2.42561	1.62458	0.517749	3.13777	0.00170237	0.00606823
ENSG00000260611.1	1.52517	3.11669	0.99435	3.1344	0.00172207	0.00613338
ENSG00000254610.1	10.9204	1.00545	0.320988	3.13235	0.00173411	0.00616603
ENSG00000265374.1	16.4681	-1.47604	0.471304	-3.13183	0.00173722	0.00617201
ENSG00000236130.1	1.25726	2.16685	0.692103	3.13082	0.00174316	0.00618801
ENSG00000228697.1	5.10794	2.06595	0.660833	3.12628	0.0017703	0.00627918
ENSG00000249752.1	7.56869	1.04013	0.332735	3.12599	0.00177207	0.00628028
ENSG00000249867.1	1.44547	2.00708	0.642403	3.12434	0.00178206	0.00630013
ENSG00000260758.1	2.32388	-1.38348	0.442773	-3.12458	0.0017806	0.00630013
ENSG00000269908.1	1.25065	2.26666	0.725483	3.12434	0.00178205	0.00630013
ENSG00000260976.1	4.95441	3.49861	1.1203	3.12291	0.00179073	0.0063256
ENSG00000255136.2	3.4903	-1.01928	0.326641	-3.1205	0.00180544	0.0063671
ENSG00000178248.10	8.85834	1.26666	0.40682	3.11357	0.00184841	0.00650517
ENSG00000256725.1	1.24852	2.33068	0.748585	3.11345	0.00184912	0.00650517
ENSG00000232117.1	3.45805	-1.19808	0.385602	-3.10704	0.00188973	0.00663718
ENSG00000242268.2	8.90831	-1.13964	0.366877	-3.10633	0.00189424	0.00664758
ENSG00000262445.2	5.61896	1.06497	0.343574	3.09967	0.00193738	0.00679346
ENSG00000233068.1	4.80914	-1.3246	0.427467	-3.09873	0.00194355	0.00680954
ENSG00000257890.1	3.16194	-1.02595	0.331401	-3.09579	0.00196292	0.0068551
ENSG00000271850.1	1.13829	2.33211	0.754027	3.09288	0.00198227	0.00691706
ENSG00000259532.1	1.91517	-1.34747	0.43608	-3.08996	0.00200181	0.00697957
ENSG00000205325.1	2.08129	2.43568	0.790066	3.08288	0.00205011	0.00711916
ENSG00000236833.1	4.67609	1.35781	0.440617	3.0816	0.00205889	0.00714389
ENSG00000237292.1	6.4006	-1.1805	0.384988	-3.06632	0.00216714	0.00748932
ENSG00000260823.1	2.89824	-1.35248	0.441986	-3.06001	0.0022133	0.00762436
ENSG00000226134.1	2.05425	-1.45732	0.476787	-3.05655	0.00223899	0.0076995
ENSG00000248131.1	2.29068	1.46126	0.478104	3.05635	0.00224047	0.0076995
ENSG00000236714.1	42.5407	1.09852	0.35982	3.05296	0.00226599	0.00778098
ENSG00000255760.1	17.1449	1.03902	0.340389	3.05245	0.00226983	0.00778796
ENSG00000228294.2	2.03125	1.97004	0.646986	3.04494	0.00232723	0.00795955
ENSG00000235140.1	2.1594	-1.35759	0.447743	-3.03208	0.00242878	0.00827399
ENSG00000259967.1	2.18969	1.41885	0.46791	3.03231	0.00242687	0.00827399
ENSG00000254039.1	1.52015	1.68786	0.557058	3.02996	0.00244586	0.008319
ENSG00000232426.1	2.00162	-1.33764	0.442609	-3.02217	0.00250967	0.00850916
ENSG00000259675.1	1.46663	2.02221	0.670016	3.01816	0.00254319	0.00860323
ENSG00000225689.1	1.67281	1.93654	0.644189	3.00617	0.00264564	0.00889314
ENSG00000223806.3	4.98433	-1.03631	0.344868	-3.00496	0.0026562	0.00891473
ENSG00000253665.1	8.96733	1.47207	0.491012	2.99803	0.00271731	0.00911273
ENSG00000254761.1	2.00765	1.81194	0.604714	2.99636	0.00273227	0.00914863
ENSG00000225750.1	3.31505	-1.15547	0.386601	-2.98879	0.00280085	0.00934196
ENSG00000263862.1	1.24205	2.15491	0.721934	2.98492	0.00283657	0.00945377
ENSG00000225490.1	27.1645	1.38826	0.467009	2.97267	0.00295219	0.00978479
ENSG00000267151.2	1.02201	1.75153	0.589251	2.97248	0.00295407	0.00978479
ENSG00000251365.1	1.88199	1.39629	0.469997	2.97084	0.00296988	0.00982961
ENSG00000248118.1	1.86732	-1.49994	0.505095	-2.96963	0.0029816	0.0098608
ENSG00000218839.3	1.32092	-1.28786	0.435013	-2.96051	0.00307125	0.0101057
ENSG00000236289.2	1.17444	1.98575	0.670818	2.9602	0.00307441	0.0101057
ENSG00000267308.1	1.35737	1.77549	0.599776	2.96026	0.0030738	0.0101057
ENSG00000254606.1	1.82223	1.35244	0.456988	2.95947	0.00308169	0.0101218
ENSG00000270190.1	4.66048	1.05262	0.358658	2.93488	0.00333674	0.0108862
ENSG00000223979.2	1.93628	1.41096	0.481761	2.92876	0.00340319	0.0110848
ENSG00000249694.2	1.88913	-1.51239	0.518128	-2.91896	0.00351205	0.0113963
ENSG00000255247.1	2.20372	1.43699	0.493205	2.91358	0.00357308	0.0115508
ENSG00000253343.1	1.04282	2.5308	0.870027	2.90888	0.0036273	0.0117085
ENSG00000258001.1	1.47408	1.36322	0.468769	2.90808	0.00363661	0.0117298
ENSG00000236453.1	1.07013	2.00514	0.68957	2.90781	0.00363973	0.0117311
ENSG00000224017.1	2.09352	1.31768	0.454881	2.89675	0.00377048	0.0121071
ENSG00000250360.1	1.11898	-1.74419	0.602311	-2.89584	0.00378148	0.0121334
ENSG00000249413.2	1.30622	2.81184	0.971124	2.89545	0.00378611	0.0121392
ENSG00000231990.1	2.50429	2.06198	0.712818	2.89272	0.00381927	0.0122365
ENSG00000227116.1	2.99153	-1.19874	0.415063	-2.8881	0.00387577	0.0124082
ENSG00000267201.1	3.43018	1.19721	0.414675	2.8871	0.00388816	0.0124294
ENSG00000229986.1	1.12811	2.1819	0.755988	2.88616	0.0038997	0.0124508
ENSG00000261729.1	1.48399	1.43534	0.497371	2.88585	0.00390353	0.0124508
ENSG00000263667.1	1.0039	1.62648	0.564175	2.88294	0.00393988	0.0125575
ENSG00000272294.1	1.00564	-1.87726	0.651412	-2.88183	0.00395368	0.0125828
ENSG00000259929.1	1.04787	-1.70222	0.591397	-2.87829	0.00399831	0.0127155
ENSG00000231720.1	21.5288	-1.33268	0.463554	-2.87492	0.00404127	0.0128426
ENSG00000257185.1	2.30683	2.43607	0.850618	2.86389	0.00418475	0.0132399
ENSG00000261257.1	6.61646	-1.03319	0.361946	-2.85455	0.00430978	0.0135757
ENSG00000270087.1	3.54451	-1.02189	0.361392	-2.82764	0.00468919	0.0145893
ENSG00000258700.1	3.21828	1.91843	0.678622	2.82695	0.00469931	0.0146103
ENSG00000259348.1	2.09138	1.42957	0.505951	2.8255	0.00472064	0.014666
ENSG00000225096.1	8.09353	1.05956	0.375067	2.82499	0.00472818	0.0146788
ENSG00000189229.10	4.59775	2.24234	0.794626	2.82188	0.00477431	0.0148114
ENSG00000234828.3	1.16821	2.70993	0.961431	2.81864	0.00482275	0.0149294
ENSG00000260122.1	3.10455	1.44676	0.51548	2.80664	0.00500618	0.0154639
ENSG00000258279.2	6.18597	1.03434	0.369114	2.80223	0.00507505	0.0156541
ENSG00000253154.1	1.18148	1.55158	0.554041	2.80048	0.00510273	0.015717
ENSG00000262094.1	3.64879	1.03527	0.370084	2.79738	0.00515191	0.0158232
ENSG00000267373.1	1.65954	-1.14996	0.411061	-2.79755	0.00514915	0.0158232
ENSG00000229588.1	1.13925	1.98679	0.712854	2.78709	0.00531829	0.0162993
ENSG00000255980.1	4.06101	1.02457	0.36778	2.78582	0.00533931	0.0163437
ENSG00000267665.1	2.27491	2.08374	0.748061	2.78552	0.00534416	0.0163437
ENSG00000204603.2	4.44546	1.48464	0.534963	2.77522	0.00551641	0.0167633
ENSG00000257156.1	2.30696	1.37149	0.49627	2.7636	0.00571678	0.0173355
ENSG00000248516.1	2.25294	-1.15394	0.417959	-2.7609	0.00576417	0.0174669
ENSG00000230033.1	1.18745	2.4418	0.886092	2.75569	0.00585679	0.0176937
ENSG00000271308.1	1.42143	2.68523	0.974828	2.75457	0.00587698	0.0177339
ENSG00000248132.2	2.79386	-1.24589	0.452441	-2.75371	0.00589234	0.0177678
ENSG00000258592.1	3.41388	1.63024	0.593667	2.74606	0.0060316	0.0181243
ENSG00000224184.1	5.44431	1.06909	0.389523	2.74461	0.00605821	0.0181915
ENSG00000250735.1	4.80893	3.10864	1.13421	2.7408	0.00612899	0.0183529
ENSG00000254211.1	12.3243	1.42167	0.51911	2.73866	0.00616905	0.01846
ENSG00000247402.2	1.59608	2.17162	0.793563	2.73655	0.00620878	0.018566
ENSG00000271653.1	2.73635	-1.22875	0.450309	-2.72867	0.00635894	0.0189755
ENSG00000272203.1	1.80663	-1.40474	0.515466	-2.72518	0.00642671	0.0191562
ENSG00000260102.1	6.82833	-1.22514	0.450152	-2.72162	0.00649626	0.019345
ENSG00000197308.4	2.71488	1.30865	0.481554	2.71756	0.00657645	0.0195163
ENSG00000258178.1	1.33399	-1.64075	0.607228	-2.70203	0.00689173	0.0203259
ENSG00000270777.1	2.13349	-1.2211	0.452238	-2.70012	0.00693154	0.0204293
ENSG00000256288.1	4.89017	1.37764	0.512307	2.6891	0.00716456	0.0210584
ENSG00000258689.1	16.3716	1.1701	0.436417	2.68115	0.00733702	0.0215066
ENSG00000271216.1	2.66675	1.50904	0.563665	2.67719	0.00742425	0.0217216
ENSG00000266905.1	2.33505	-1.0094	0.377287	-2.67543	0.0074634	0.0218176
ENSG00000229720.1	2.05248	1.29834	0.485523	2.6741	0.00749293	0.0218835
ENSG00000235933.1	3.63385	-1.17869	0.440802	-2.67396	0.00749608	0.0218835
ENSG00000234261.1	2.68089	1.44758	0.542131	2.67016	0.00758156	0.0220881
ENSG00000231776.1	1.05867	2.34837	0.883233	2.65884	0.00784109	0.0227552
ENSG00000225872.2	3.93462	1.09944	0.414023	2.65551	0.00791888	0.0229621
ENSG00000253632.1	3.88297	1.14722	0.434467	2.64052	0.00827793	0.0238586
ENSG00000230105.1	4.10465	1.00815	0.382484	2.63579	0.00839427	0.0241454
ENSG00000250842.1	1.93572	1.26772	0.481166	2.63468	0.00842157	0.0242078
ENSG00000224626.1	1.14376	1.6751	0.640583	2.61496	0.00892366	0.0254472
ENSG00000259447.1	1.22896	2.10505	0.80542	2.6136	0.00895941	0.0255154
ENSG00000250945.1	3.26794	-1.17025	0.448156	-2.61125	0.00902129	0.0256455
ENSG00000250969.1	2.45672	-1.15733	0.44322	-2.61118	0.00902299	0.0256455
ENSG00000206187.3	2.269	-1.07243	0.411802	-2.60423	0.00920809	0.0261027
ENSG00000227764.1	1.64959	1.60187	0.615279	2.60348	0.00922819	0.0261425
ENSG00000260073.1	1.08382	2.61534	1.00547	2.6011	0.00929248	0.02629
ENSG00000271897.1	3.19369	-1.07408	0.414071	-2.59395	0.00948792	0.0267726
ENSG00000267268.1	2.67526	1.18492	0.456848	2.59369	0.00949507	0.0267752
ENSG00000256085.1	1.14802	1.87968	0.725386	2.59128	0.00956192	0.0269109
ENSG00000246095.2	3.43306	1.38975	0.537603	2.58509	0.00973545	0.02731
ENSG00000231877.1	1.29218	1.92236	0.743856	2.58431	0.00975731	0.0273535
ENSG00000250874.1	2.52113	2.86444	1.11286	2.57396	0.0100543	0.0280928
ENSG00000230131.1	1.33825	-1.20508	0.468479	-2.57232	0.0101019	0.028191
ENSG00000261435.1	7.21098	1.01413	0.395387	2.56491	0.0103201	0.02867
ENSG00000249306.1	1.76431	1.59195	0.621968	2.55954	0.0104811	0.0290423
ENSG00000249091.1	2.3965	-1.18909	0.465862	-2.55246	0.0106966	0.0295633
ENSG00000224187.1	1.26579	1.82081	0.714415	2.54868	0.0108132	0.0298472
ENSG00000228033.1	1.07513	2.47422	0.97133	2.54725	0.0108575	0.0299121
ENSG00000260166.1	3.22428	-1.06541	0.419225	-2.54138	0.0110415	0.0303801
ENSG00000225882.1	1.363	2.39682	0.945824	2.5341	0.0112736	0.0309394
ENSG00000256064.1	1.15087	2.45829	0.972292	2.52835	0.01146	0.0313711
ENSG00000260066.1	1.72685	1.90021	0.75532	2.51577	0.0118773	0.0323358
ENSG00000267115.1	3.02633	1.22357	0.489348	2.5004	0.0124054	0.0335748
ENSG00000226375.1	1.31479	-1.23538	0.494793	-2.49675	0.0125336	0.0338579
ENSG00000253264.1	1.57284	1.26756	0.509192	2.48936	0.0127972	0.0344189
ENSG00000251517.1	2.50924	1.12494	0.452539	2.48584	0.0129248	0.0346754
ENSG00000257771.1	1.83457	1.85865	0.748376	2.48358	0.0130068	0.0348522
ENSG00000272057.1	1.86683	1.24624	0.502521	2.47997	0.0131394	0.0351418
ENSG00000229611.1	2.17486	1.03527	0.417581	2.47922	0.0131671	0.035194
ENSG00000251628.1	1.48214	-1.75022	0.707559	-2.47361	0.0133756	0.0356629
ENSG00000267528.1	3.20116	-1.13722	0.459864	-2.47294	0.0134006	0.0356851
ENSG00000235736.1	3.02953	1.40353	0.567788	2.47192	0.013439	0.0357653
ENSG00000224857.1	1.56381	1.54787	0.626757	2.46965	0.0135247	0.0359268
ENSG00000248949.1	2.02993	-1.21241	0.492764	-2.46042	0.0138775	0.0367506
ENSG00000250697.1	1.73453	1.27536	0.520115	2.45206	0.014204	0.037431
ENSG00000258354.1	4.14178	1.19404	0.487888	2.44736	0.0143909	0.0378079
ENSG00000272438.1	1.65022	1.01677	0.417947	2.43277	0.0149838	0.0392221
ENSG00000230969.2	1.01537	1.52154	0.628097	2.42247	0.0154156	0.0401813
ENSG00000248844.2	2.93539	-1.01594	0.421833	-2.4084	0.0160225	0.0416373
ENSG00000254573.1	1.34567	1.52198	0.636263	2.39206	0.0167542	0.0431998
ENSG00000226917.1	2.47148	1.03889	0.434707	2.38985	0.0168551	0.0434339
ENSG00000226320.1	8.11836	-1.23921	0.518858	-2.38835	0.0169244	0.0435603
ENSG00000226601.1	1.38142	1.23308	0.518434	2.37847	0.0173847	0.0445851
ENSG00000267079.1	3.64745	-1.02281	0.430986	-2.37318	0.0176358	0.0451486
ENSG00000266278.1	2.44558	1.52922	0.646018	2.36715	0.0179256	0.045863
ENSG00000226251.1	17.6603	1.20449	0.511116	2.35658	0.0184439	0.0469938
ENSG00000255029.1	4.88547	-1.37573	0.584241	-2.35473	0.0185359	0.0471724
ENSG00000256499.1	3.17395	1.21246	0.515359	2.35266	0.0186399	0.0473496
ENSG00000242317.1	4.75516	-1.11297	0.473428	-2.35088	0.0187291	0.0474956
ENSG00000233358.2	2.76876	1.40274	0.597162	2.34902	0.018823	0.0477057
ENSG00000257048.1	1.28254	1.4251	0.607001	2.34778	0.0188857	0.0478364
ENSG00000224739.2	3.74962	1.28075	0.546719	2.34261	0.0191494	0.0483622
ENSG00000228329.1	1.6987	-1.11879	0.477681	-2.34212	0.0191744	0.0483967
ENSG00000260658.1	1.62638	1.80118	0.772952	2.33026	0.0197924	0.0498981
