# Supplementary material for: Comprehensive Profiling of lincRNAs in Lung Adenocarcinoma of Never Smokers Reveals Their Roles in Cancer Development and Prognosis
Source: Genes (Basel). 2017 Nov 13;8(11):321. doi: 10.3390/genes8110321 (PMC5704234; doi:10.3390/genes8110321)
Supplement: Supplementary file 1 [file genes-08-00321-s001.zip › Table S3.xlsx]

## Sheet: Sheet1
Known lincRNAs that are differentially expressed and also assicaited with patient survival
lincRNAID	baseMean	log2FoldChange	lfcSE	stat	pvalue	padj	Hratio	LowCI.gene.	UpCI.gene.	p.value	Name
ENSG00000182057.4	49.7231	1.08458	0.156192	6.94392	3.81372e-12	9.59375e-11	4.50146	1.02359	19.7962	0.046497	Z83851.3
ENSG00000197291.4	527.848	-1.58331	0.121869	-12.9919	1.36042e-38	1.59135e-35	0.103565	0.013616	0.787732	0.0284888	RAMP2-AS1
ENSG00000198468.3	223.927	1.02903	0.265452	3.87653	0.000105955	0.000538875	2.90027	1.1115	7.56774	0.0295528	FLVCR1-AS1
ENSG00000204583.5	47.71	-1.62088	0.19255	-8.41797	3.8306e-17	2.29787e-15	0.285151	0.122111	0.665878	0.00373403	LRCOL1
ENSG00000204603.2	4.44546	1.49416	0.536435	2.78535	0.005347	0.0169618	1.37487	1.05984	1.78355	0.0164973	RP11-638F5.1
ENSG00000205622.5	29.802	2.08199	0.376649	5.52767	3.24509e-08	3.78648e-07	0.452495	0.215809	0.948765	0.0357965	AF064858.6
ENSG00000205662.2	19.5006	2.02787	0.446266	4.54409	5.51741e-06	3.88795e-05	1.92008	1.14356	3.2239	0.0136112	RP11-706O15.7
ENSG00000214049.5	90.8616	4.79854	0.490728	9.77842	1.39374e-22	1.71613e-20	1.31877	1.01471	1.71395	0.0385292	UCA1
ENSG00000215394.4	8.93471	2.28442	0.48054	4.75386	1.99568e-06	1.53079e-05	1.60967	1.04968	2.4684	0.0290879	LINC00516
ENSG00000223396.2	195.358	1.09238	0.126393	8.64273	5.4886e-18	3.60384e-16	3.27753	1.03265	10.4025	0.0439544	RPS10P7
ENSG00000223573.2	714.961	-2.00392	0.193843	-10.3378	4.75081e-25	7.93894e-23	0.223544	0.0585363	0.853693	0.0284243	TINCR
ENSG00000223715.1	7.43569	5.48754	0.787008	6.97266	3.11006e-12	7.99559e-11	1.70493	1.20516	2.41193	0.00257511	RP11-71G7.1
ENSG00000223956.1	21.881	1.72914	0.305785	5.65476	1.56066e-08	1.94211e-07	0.501182	0.262664	0.956289	0.0361189	RP4-710M16.2
ENSG00000223979.2	1.93628	1.41786	0.482615	2.93787	0.00330473	0.0111084	1.7876	1.0317	3.09735	0.0383338	SMCR2
ENSG00000224511.1	69.6758	-1.04438	0.265938	-3.92715	8.59572e-05	0.000446298	0.374351	0.175201	0.799872	0.0111983	LINC00365
ENSG00000225506.2	5.84461	2.01003	0.295959	6.79159	1.10906e-11	2.58174e-10	3.65043	1.18641	11.2319	0.0239397	CYP4A22-AS1
ENSG00000225750.1	3.31505	-1.15896	0.386858	-2.99581	0.00273713	0.00946564	0.561408	0.347523	0.906928	0.018313	RP11-242O24.3
ENSG00000225826.1	3.0024	2.46046	0.736905	3.33891	0.000841067	0.0033893	1.6442	1.15287	2.34493	0.00604404	LINC00626
ENSG00000226087.1	5.76744	1.40304	0.419662	3.34327	0.000827967	0.00335126	2.85442	1.39467	5.84204	0.00410017	AC106869.2
ENSG00000226686.3	41.0662	1.11543	0.329709	3.38307	0.000716796	0.00294718	1.74113	1.08366	2.79747	0.0218991	AC012309.5
ENSG00000227467.3	35.7116	-1.65817	0.174484	-9.50329	2.03361e-21	2.02453e-19	0.251573	0.0953727	0.663597	0.00529253	RP11-169D4.1
ENSG00000227533.1	47.6209	1.46773	0.278423	5.27158	1.35257e-07	1.40638e-06	2.26954	1.19706	4.30288	0.0120358	SLC2A1-AS1
ENSG00000227544.3	192.211	-2.02232	0.249655	-8.10045	5.47581e-16	2.69698e-14	0.320988	0.150338	0.685345	0.00332138	AC018647.3
ENSG00000227674.1	7.91878	4.62151	0.977787	4.7265	2.28421e-06	1.7183e-05	1.35546	1.04796	1.75319	0.020512	LINC00355
ENSG00000228262.4	7.69252	2.13721	0.55536	3.84834	0.000118922	0.000597676	1.49874	1.02804	2.18495	0.0353971	AC073218.2
ENSG00000228421.2	8.6306	1.45324	0.376673	3.8581	0.000114274	0.000576791	1.58225	1.003	2.49603	0.0485102	AC005013.5
ENSG00000228692.1	14.1411	-2.22278	0.267561	-8.30757	9.76851e-17	5.37728e-15	0.402523	0.221756	0.730646	0.0027739	RP5-826L7.1
ENSG00000229155.1	451.774	1.19688	0.267315	4.47743	7.55482e-06	5.15291e-05	0.472095	0.256539	0.86877	0.0158615	RP11-528A4.2
ENSG00000229178.1	9.87726	1.2573	0.262218	4.79489	1.62764e-06	1.27141e-05	2.87067	1.27732	6.45157	0.0106971	AC069513.4
ENSG00000230156.2	17.4193	-1.9081	0.385247	-4.95293	7.31056e-07	6.21929e-06	0.595364	0.36416	0.973359	0.0386716	LINC00443
ENSG00000230197.2	20.4634	-2.65151	0.273099	-9.70895	2.76156e-22	3.23034e-20	0.559145	0.356566	0.876819	0.0113189	RP11-160E2.17
ENSG00000230838.1	63.0911	2.7993	0.375435	7.45616	8.90793e-14	2.97716e-12	1.72421	1.10167	2.69856	0.0171418	AC093850.2
ENSG00000230937.5	274.618	1.73363	0.405835	4.27176	1.93938e-05	0.000118774	1.58231	1.11225	2.25103	0.0107244	MIR205HG
ENSG00000230945.1	1.41387	3.05991	0.84057	3.64028	0.000272338	0.00125297	1.9692	1.23677	3.13539	0.00429747	RP11-394O9.1
ENSG00000231054.1	1.35664	3.01309	0.847097	3.55695	0.000375179	0.00167826	2.04123	1.27219	3.27516	0.00309686	AC009236.2
ENSG00000231131.2	2.63106	2.1026	0.613567	3.42685	0.000610625	0.00255354	1.35334	1.08522	1.68771	0.00723238	RP11-346D6.6
ENSG00000231327.1	31.9981	1.0673	0.241863	4.41281	1.02036e-05	6.72432e-05	2.38661	1.00197	5.68468	0.0494777	AC016700.5
ENSG00000231459.1	18.0377	-1.37559	0.216025	-6.36774	1.91835e-10	3.60481e-09	0.337858	0.124704	0.915351	0.0328481	LINC00032
ENSG00000231483.1	6.82704	3.14532	0.477526	6.58669	4.49741e-11	9.52189e-10	2.14981	1.23644	3.73787	0.00668673	RP11-336A10.5
ENSG00000231632.1	142.31	-1.04811	0.195075	-5.37287	7.74951e-08	8.43254e-07	0.55932	0.347769	0.899559	0.0165478	RP11-82L18.4
ENSG00000231755.1	1.16513	2.67749	0.753168	3.55497	0.000378025	0.00168814	1.83192	1.01096	3.31953	0.0459399	CHODL-AS1
ENSG00000231881.1	5.0718	1.53229	0.429824	3.56492	0.000363966	0.00163435	2.11788	1.14383	3.92143	0.0169615	RP5-1120P11.3
ENSG00000232188.1	22.0778	-1.83702	0.290569	-6.32214	2.57957e-10	4.67823e-09	0.60894	0.410728	0.902806	0.0135523	RP11-312J18.6
ENSG00000232461.1	2.04068	4.05312	0.781368	5.18721	2.13464e-07	2.09832e-06	1.75159	1.1815	2.59675	0.00526642	RP11-644C3.1
ENSG00000232606.1	8.50271	-1.05497	0.298274	-3.53692	0.000404827	0.00178349	0.588085	0.385943	0.8961	0.013492	AC010090.1
ENSG00000232677.2	989.289	1.21574	0.238543	5.09651	3.45978e-07	3.18041e-06	2.39659	1.23473	4.65176	0.00979063	LINC00665
ENSG00000232679.1	6.80923	3.23455	0.592414	5.45995	4.76281e-08	5.3829e-07	1.40374	1.0078	1.95525	0.0448641	RP11-400N13.3
ENSG00000232884.2	7.37514	3.13182	0.605795	5.16977	2.34385e-07	2.25656e-06	1.39624	1.00832	1.93338	0.0444402	AF127936.3
ENSG00000233237.2	423.823	-1.89673	0.186855	-10.1508	3.28526e-24	4.5211e-22	0.369172	0.169733	0.802954	0.0119518	LINC00472
ENSG00000233515.1	2.3545	5.58916	0.976432	5.72406	1.04008e-08	1.34435e-07	1.38134	1.02305	1.86511	0.034965	AL022344.4
ENSG00000234225.2	26.7955	1.23499	0.201549	6.12747	8.92853e-10	1.44057e-08	2.84333	1.01543	7.96165	0.0466843	RP4-704D21.2
ENSG00000234261.1	2.68089	1.45725	0.543419	2.68164	0.00732628	0.0221302	1.41631	1.06049	1.89152	0.0183805	RP11-146I2.1
ENSG00000234703.1	1.57578	3.32471	0.752308	4.41935	9.89977e-06	6.55177e-05	1.68736	1.11115	2.56236	0.0141087	AF015262.2
ENSG00000234880.1	71.2807	-1.40616	0.245148	-5.73598	9.6953e-09	1.26012e-07	0.425893	0.227446	0.797485	0.00765137	LINC00163
ENSG00000235209.1	4.72501	3.0907	0.523384	5.90522	3.52185e-09	5.07016e-08	1.64754	1.0656	2.54728	0.0247157	CTA-150C2.13
ENSG00000235269.1	15.0954	4.58221	0.561468	8.16112	3.31928e-16	1.68814e-14	1.81486	1.11762	2.94709	0.0159709	AL162759.1
ENSG00000235295.1	21.8806	1.03566	0.264033	3.92246	8.76479e-05	0.000452654	1.87282	1.07393	3.26598	0.027009	XXbac-B476C20.17
ENSG00000235387.1	421.942	-2.28612	0.163017	-14.0238	1.11493e-44	1.73892e-41	0.346037	0.130447	0.917933	0.0330037	LINC00961
ENSG00000235407.1	9.44782	3.54596	0.615017	5.76563	8.13556e-09	1.08143e-07	0.496964	0.247901	0.996257	0.0487732	RP11-470L19.2
ENSG00000235997.2	1564.62	-1.43928	0.21951	-6.55678	5.49819e-11	1.13331e-09	0.580623	0.354415	0.951207	0.0308796	AC109642.1
ENSG00000237523.1	316.133	1.80143	0.210046	8.57634	9.79363e-18	6.27731e-16	1.92374	1.01233	3.65573	0.045782	LINC00857
ENSG00000237643.1	185.796	3.41568	0.47967	7.1209	1.07228e-12	2.98642e-11	0.724941	0.545663	0.96312	0.0264694	RP11-462G2.1
ENSG00000237697.2	822.36	-1.45334	0.181773	-7.99534	1.29216e-15	5.98614e-14	0.476136	0.234435	0.967031	0.0400978	LINC00312
ENSG00000238005.1	36.1148	1.04646	0.161648	6.4737	9.56304e-11	1.88799e-09	8.72092	1.52581	49.8454	0.0148888	RP11-443B7.1
ENSG00000240476.1	4.95224	3.48223	0.597931	5.8238	5.75253e-09	7.82444e-08	1.75339	1.09913	2.79711	0.0184389	LINC00973
ENSG00000242147.1	7.49792	2.86883	0.545788	5.2563	1.46979e-07	1.51147e-06	1.62555	1.07621	2.45529	0.0209404	RP13-463N16.6
ENSG00000242268.2	8.90831	-1.14287	0.367228	-3.11215	0.0018573	0.00674713	0.522916	0.316958	0.862705	0.0111436	RP11-368I23.2
ENSG00000243629.1	12.4929	2.46823	0.305431	8.08113	6.41698e-16	3.09536e-14	13.5964	2.51239	73.58	0.00245107	LINC00880
ENSG00000244649.1	41.4749	2.73883	0.512003	5.34926	8.83168e-08	9.54352e-07	1.32634	1.00061	1.7581	0.0494995	CTD-2377D24.6
ENSG00000245522.2	41.5057	1.37217	0.187422	7.32128	2.45626e-13	7.81825e-12	4.74302	1.24504	18.0688	0.0225386	RP11-540A21.2
ENSG00000246430.2	884.913	-2.22368	0.243094	-9.14741	5.83143e-20	5.14817e-18	0.507504	0.286436	0.899187	0.0201184	LINC00968
ENSG00000248238.1	1.11711	2.58105	0.982355	2.62741	0.00860369	0.0254146	1.33371	1.01025	1.76073	0.0421562	RP11-3J1.1
ENSG00000248491.1	31.5002	-1.26155	0.265658	-4.74876	2.04669e-06	1.56223e-05	0.650106	0.439209	0.962271	0.0313803	RP11-125O18.1
ENSG00000249669.3	1245.16	-1.1615	0.176874	-6.5668	5.14083e-11	1.07384e-09	0.293276	0.0940638	0.914387	0.0344926	MIR143HG
ENSG00000249984.1	5.75675	-1.35591	0.337789	-4.01407	5.968e-05	0.000320969	0.560311	0.332849	0.943215	0.0292563	CTC-529L17.2
ENSG00000250066.1	1.6722	2.15854	0.60958	3.54103	0.000398571	0.00176435	0.533833	0.294312	0.968283	0.0388197	RP11-141O11.1
ENSG00000250590.1	1.89756	3.38392	0.82129	4.12025	3.78465e-05	0.000214907	1.76209	1.24158	2.50082	0.00151721	RP11-565A3.2
ENSG00000250635.1	7.11035	1.41562	0.299719	4.72316	2.32213e-06	1.74402e-05	3.78652	1.18843	12.0644	0.024323	CTD-3224K15.2
ENSG00000250891.1	2.31997	2.73493	0.634054	4.3134	1.60759e-05	0.000100695	2.46979	1.17046	5.21151	0.0176383	CTD-2281M20.1
ENSG00000251169.2	57.8495	1.44407	0.309484	4.66607	3.07022e-06	2.26229e-05	1.81483	1.04861	3.14094	0.0332046	AC005355.2
ENSG00000251504.1	13.1939	-1.61972	0.29745	-5.44534	5.17062e-08	5.80176e-07	0.286248	0.12369	0.662443	0.00347822	RP11-162G9.1
ENSG00000251576.1	40.0665	-1.58043	0.268245	-5.89174	3.82156e-09	5.46199e-08	0.408345	0.193057	0.863711	0.0191118	RP11-536I6.1
ENSG00000253364.1	21.7817	2.00749	0.379193	5.29412	1.19588e-07	1.2631e-06	0.590751	0.375022	0.930577	0.0231869	RP11-731F5.2
ENSG00000253395.1	12.3247	2.6581	0.370759	7.16935	7.53533e-13	2.14987e-11	1.77458	1.0178	3.09408	0.0431567	KB-1460A1.1
ENSG00000253428.1	25.9126	1.53905	0.318999	4.82461	1.4028e-06	1.11628e-05	0.706304	0.517822	0.963392	0.0281287	CTB-43E15.2
ENSG00000253839.1	6.09348	-2.18983	0.399696	-5.47874	4.28361e-08	4.91251e-07	0.612329	0.379642	0.987632	0.0443229	RP11-431D12.1
ENSG00000253959.1	35.022	-1.68139	0.273734	-6.14242	8.12711e-10	1.32497e-08	0.599622	0.418573	0.858982	0.00528936	CTB-43E15.1
ENSG00000254119.1	1.83654	2.19183	0.522365	4.19598	2.71699e-05	0.000160718	4.04803	1.05249	15.5694	0.0419082	RP11-705O24.1
ENSG00000254211.1	12.3243	1.43019	0.520674	2.74681	0.00601773	0.0187338	1.80421	1.15235	2.82479	0.00988076	CTB-43E15.4
ENSG00000254645.1	2.04309	4.02753	0.766716	5.25296	1.49673e-07	1.53243e-06	1.51044	1.00692	2.26574	0.0462261	RP11-396O20.2
ENSG00000255465.2	1.30618	2.27744	0.688469	3.30798	0.000939727	0.00373893	2.23877	1.19857	4.18172	0.0114645	RP11-264E20.1
ENSG00000255565.1	7.30461	1.28822	0.303364	4.24644	2.17193e-05	0.000131269	0.641174	0.438201	0.938163	0.022097	RP11-6B19.1
ENSG00000256064.1	1.15087	3.13707	0.987115	3.17802	0.00148285	0.00555062	1.46553	1.08377	1.98177	0.0130467	RP11-117L5.4
ENSG00000256166.1	4.98451	2.04466	0.445298	4.59167	4.39723e-06	3.16047e-05	1.72318	1.08404	2.73914	0.0213769	XXbac-BPG248L24.13
ENSG00000256204.1	23.5667	-1.094	0.25266	-4.32993	1.49157e-05	9.44394e-05	0.457773	0.301169	0.69581	0.00025444	RP11-243M5.1
ENSG00000256422.1	4.13276	-2.33918	0.330931	-7.06847	1.56647e-12	4.31149e-11	0.345673	0.121811	0.980944	0.0459171	RP11-886D15.1
ENSG00000257156.1	2.30696	1.37918	0.497049	2.77474	0.00552463	0.0174222	1.72791	1.06056	2.81517	0.0280836	RP11-13A1.3
ENSG00000257474.1	101.47	-1.06533	0.267535	-3.98203	6.833e-05	0.000362902	0.596377	0.375008	0.948419	0.0289812	RP11-359M6.1
ENSG00000257771.1	1.83457	1.88637	0.752668	2.50625	0.012202	0.0342696	2.01861	1.0242	3.9785	0.0424515	RP11-70F11.8
ENSG00000257817.1	3.79162	-1.77884	0.328778	-5.41046	6.28632e-08	6.95359e-07	0.225017	0.0678961	0.745736	0.0146907	RP4-601P9.2
ENSG00000257890.1	3.16194	-1.02838	0.331799	-3.09941	0.00193909	0.00700618	2.5793	1.19803	5.5531	0.0154435	RP11-114F10.2
ENSG00000257894.1	131.016	-2.29166	0.224105	-10.2258	1.51962e-24	2.29364e-22	0.395927	0.210787	0.743684	0.00396716	RP1-78O14.1
ENSG00000258534.1	35.4147	1.67492	0.212743	7.87298	3.46282e-15	1.50023e-13	3.86305	1.39718	10.6809	0.0091986	CTD-2134A5.4
ENSG00000258593.2	6.75005	1.46767	0.303801	4.83104	1.35821e-06	1.08448e-05	3.12611	1.14427	8.54043	0.0262274	CTD-3051D23.4
ENSG00000258689.1	16.3716	1.17493	0.437363	2.68641	0.00722249	0.0218873	1.62734	1.05561	2.50875	0.027451	RP6-65G23.1
ENSG00000258884.1	2.87333	2.20821	0.478855	4.61144	3.99887e-06	2.89192e-05	1.94625	1.13479	3.33795	0.0155449	CTD-3035D6.2
ENSG00000258903.1	10.6645	2.95549	0.494886	5.97205	2.3429e-09	3.5136e-08	2.37485	1.04068	5.41945	0.0399049	RP11-355I22.2
ENSG00000258914.1	10.3567	1.7744	0.263059	6.74525	1.5276e-11	3.46972e-10	3.45764	1.25313	9.54037	0.0165866	CTD-2134A5.3
ENSG00000258952.1	11.1779	2.83721	0.426824	6.64725	2.98623e-11	6.52923e-10	1.55569	1.03073	2.34801	0.0353706	RP11-1042B17.5
ENSG00000258955.1	11.5684	1.61655	0.339433	4.7625	1.9121e-06	1.4715e-05	3.30367	1.35002	8.08448	0.00886253	LINC00519
ENSG00000259023.2	10.9178	4.24286	0.583798	7.26769	3.65691e-13	1.13316e-11	0.732227	0.556274	0.963835	0.0262364	LINC00524
ENSG00000259070.1	212.768	-1.01113	0.25445	-3.97379	7.07372e-05	0.000373566	0.50635	0.264098	0.970817	0.0404443	LINC00639
ENSG00000259104.2	75.7996	2.65583	0.37144	7.15009	8.67212e-13	2.4592e-11	0.724936	0.544268	0.965576	0.0278403	PTCSC3
ENSG00000259153.1	128.652	2.46549	0.22797	10.815	2.92338e-27	6.98927e-25	2.96686	1.00014	8.80103	0.0499669	RP6-65G23.3
ENSG00000259485.1	22.2317	4.65024	0.753783	6.1692	6.86358e-10	1.14287e-08	1.26296	1.00949	1.58007	0.0410901	CTD-2147F2.1
ENSG00000259616.1	1.11533	4.1853	0.81593	5.12949	2.9053e-07	2.6972e-06	1.58381	1.14412	2.19249	0.00558094	RP11-507B12.2
ENSG00000259641.1	41.3928	2.12791	0.271992	7.82343	5.1402e-15	2.14741e-13	0.456454	0.210794	0.988408	0.0466374	RP11-279F6.3
ENSG00000259675.1	1.46663	2.05614	0.675984	3.0417	0.00235247	0.008318	1.59629	1.15914	2.19831	0.00417639	RP11-507B12.1
ENSG00000259703.1	17.912	2.70225	0.365094	7.40152	1.34632e-13	4.37462e-12	0.55333	0.320265	0.956005	0.0338988	LINC00593
ENSG00000259727.1	3.54922	2.34439	0.582499	4.02472	5.70432e-05	0.000307849	2.39022	1.33823	4.26918	0.00323486	RP11-1069G10.2
ENSG00000259869.1	17.177	-1.21626	0.220074	-5.52658	3.26526e-08	3.80054e-07	0.44211	0.19591	0.997706	0.049353	AL022344.7
ENSG00000260430.1	15.7256	1.07847	0.334757	3.22165	0.00127454	0.00486466	2.09699	1.07333	4.09692	0.030227	RP11-626G11.4
ENSG00000260496.2	7.05808	1.39009	0.361365	3.84676	0.000119689	0.000600886	0.593656	0.360886	0.976563	0.0400347	RP11-161M6.3
ENSG00000260880.2	7.0579	-1.10442	0.247703	-4.45865	8.24776e-06	5.58485e-05	0.518293	0.304012	0.883608	0.015751	HCCAT5
ENSG00000261104.1	32.5232	3.2579	0.454261	7.17187	7.39785e-13	2.1367e-11	1.89366	1.11436	3.21795	0.0182631	RP11-734K21.5
ENSG00000261121.1	5.70112	3.0103	0.49282	6.1083	1.00695e-09	1.61353e-08	2.62568	1.37888	4.99987	0.00330685	RP11-496D24.2
ENSG00000261298.1	4.88747	3.19334	0.750664	4.25401	2.09972e-05	0.000127427	1.67845	1.12926	2.49475	0.0104318	RP11-309M7.1
ENSG00000261340.1	15.8966	-1.83634	0.311698	-5.89142	3.82888e-09	5.46199e-08	0.397396	0.200169	0.788952	0.00835175	RP11-215H22.1
ENSG00000261685.2	1577.8	-1.47789	0.236322	-6.2537	4.00852e-10	7.1315e-09	0.472056	0.292487	0.761869	0.00211454	RP11-401P9.4
ENSG00000261761.2	1.73753	3.03254	1.19764	2.53211	0.011338	0.0322103	1.96922	1.30031	2.98224	0.00137356	RP11-103J17.2
ENSG00000261788.1	26.0593	-1.29805	0.26356	-4.92506	8.43337e-07	7.08433e-06	0.478046	0.286392	0.797956	0.00475129	RP11-480G7.1
ENSG00000261863.1	202.161	-2.26486	0.296366	-7.64211	2.13684e-14	7.81116e-13	0.577619	0.370822	0.899741	0.0152148	RP11-141J13.5
ENSG00000261888.1	285.936	-1.62056	0.170248	-9.51882	1.75158e-21	1.81406e-19	0.240742	0.0600195	0.965631	0.0445001	AC144831.1
ENSG00000262198.1	2.60657	2.26667	0.491925	4.60776	4.07037e-06	2.93908e-05	2.96433	1.28295	6.84927	0.0109869	RP11-124N19.3
ENSG00000262772.1	28.6953	3.78148	0.350099	10.8012	3.39904e-27	7.57339e-25	1.88518	1.08382	3.27906	0.0247682	RP11-353N14.2
ENSG00000262890.1	44.1619	-1.40755	0.359061	-3.92008	8.8519e-05	0.000456649	0.729731	0.547615	0.972412	0.0314772	RP11-424M24.5
ENSG00000263655.1	1.80347	3.48917	0.859081	4.06152	4.87551e-05	0.000267752	1.58757	1.0354	2.4342	0.0340451	RP11-25L3.3
ENSG00000263745.1	9.18257	2.4455	0.520621	4.69729	2.6364e-06	1.95805e-05	1.47955	1.0461	2.09261	0.0267751	RP11-161I6.2
ENSG00000264705.1	23.7189	-1.25828	0.202358	-6.21808	5.03276e-10	8.69173e-09	0.25983	0.0930933	0.725206	0.0100666	RP11-674P19.2
ENSG00000265374.1	16.4681	-1.48312	0.472453	-3.13919	0.00169415	0.0062172	0.559127	0.335896	0.930715	0.0253404	RP11-57J16.1
ENSG00000265752.1	44.2253	-1.15707	0.218703	-5.29061	1.21906e-07	1.27892e-06	0.516382	0.284678	0.936676	0.0296065	RP11-403A21.1
ENSG00000266927.2	13.9169	-1.32128	0.24605	-5.36997	7.8748e-08	8.549e-07	0.676941	0.480219	0.954251	0.0259254	AC006273.7
ENSG00000266999.1	30.4029	1.92685	0.371831	5.18206	2.19452e-07	2.14367e-06	1.85102	1.05925	3.23463	0.0306098	AC015849.16
ENSG00000267107.2	1855.3	-2.10961	0.138735	-15.206	3.22677e-52	7.54904e-49	0.211739	0.0591369	0.758131	0.017056	AC011526.1
ENSG00000267213.2	19.5515	1.15941	0.268897	4.31173	1.6198e-05	0.000101189	2.78061	1.00234	7.7138	0.0494744	AC007773.2
ENSG00000267372.1	6.4159	1.50876	0.462501	3.26217	0.00110562	0.00432542	0.647996	0.420505	0.998557	0.0492354	AC005330.2
ENSG00000267374.1	22.1262	2.69372	0.410694	6.55896	5.41854e-11	1.12654e-09	2.02167	1.24936	3.27138	0.00414834	LINC00669
ENSG00000267405.1	44.6346	-1.48988	0.212467	-7.01227	2.34474e-12	6.12908e-11	0.618772	0.398881	0.959881	0.0321309	CTC-296K1.4
ENSG00000267473.1	37.2407	2.22137	0.265987	8.35141	6.74544e-17	3.89653e-15	2.25206	1.03706	4.89052	0.0401714	AC005789.11
ENSG00000267505.1	41.7	-1.46932	0.226357	-6.49115	8.51829e-11	1.69605e-09	0.635517	0.417947	0.966346	0.0339972	CTC-296K1.3
ENSG00000267530.2	255.517	-1.13575	0.216171	-5.25391	1.48901e-07	1.52786e-06	0.35711	0.182561	0.698548	0.00262991	AC006273.5
ENSG00000267666.1	8.66571	1.02143	0.276783	3.69036	0.000223941	0.00105097	0.573351	0.332747	0.987933	0.0450987	AC004156.3
ENSG00000267737.1	30.4136	1.2806	0.247803	5.16781	2.36854e-07	2.27564e-06	0.429282	0.22323	0.825532	0.0112553	AC061992.2
ENSG00000267886.1	59.4116	1.74771	0.355182	4.92061	8.62756e-07	7.20864e-06	2.26221	1.37825	3.71313	0.00124254	CTD-2291D10.4
ENSG00000268388.1	5813.13	-2.91172	0.234921	-12.3944	2.80064e-35	2.18403e-32	0.468984	0.261065	0.842495	0.0112949	FENDRR
ENSG00000268601.1	25.54	-1.2261	0.220248	-5.56694	2.59253e-08	3.13448e-07	2.97078	1.03678	8.51244	0.0426368	AC115522.3
ENSG00000268754.1	10.931	-2.13995	0.278271	-7.69016	1.46947e-14	5.63578e-13	0.556987	0.364535	0.851043	0.00681523	RP11-514D23.2
ENSG00000269186.1	25.5722	-3.06523	0.259722	-11.802	3.81237e-32	1.37216e-29	0.468594	0.254955	0.861251	0.0146464	RP11-805I24.2
ENSG00000269290.1	123.465	-1.53096	0.141525	-10.8176	2.84274e-27	6.98927e-25	0.162155	0.0385389	0.682282	0.0130832	RP11-869B15.1
ENSG00000269416.1	90.5257	2.38607	0.451957	5.27942	1.29596e-07	1.35656e-06	1.74782	1.23013	2.48338	0.00183479	CTB-175P5.4
ENSG00000269916.1	99.2989	-1.11342	0.315271	-3.53164	0.000412992	0.00181105	0.492563	0.246548	0.984063	0.0449098	RP11-193M21.1
ENSG00000269936.2	1032.63	-1.06195	0.185847	-5.71411	1.10279e-08	1.42147e-07	0.302701	0.117341	0.780869	0.0134518	MIR145
ENSG00000270076.1	30.3926	-1.47305	0.21043	-7.00021	2.55584e-12	6.64376e-11	0.425166	0.239815	0.753776	0.00341681	AF131215.8
ENSG00000270145.1	18.9907	2.21508	0.354447	6.24939	4.12066e-10	7.27568e-09	3.84731	1.53923	9.61641	0.00394246	CTD-2267D19.6
ENSG00000271334.1	30.3462	-1.25213	0.215535	-5.80942	6.26894e-09	8.47756e-08	0.229001	0.0945966	0.55437	0.0010838	CTD-2078B5.2
ENSG00000272274.1	180.03	-2.50456	0.345041	-7.25872	3.90766e-13	1.20289e-11	0.54788	0.348973	0.860158	0.00893387	LINC00551
ENSG00000272327.1	307.307	-1.33249	0.202496	-6.58032	4.6944e-11	9.8942e-10	0.395244	0.184677	0.845896	0.0167979	RP11-1002K11.1
ENSG00000272463.1	408.737	-1.09979	0.193897	-5.67205	1.41101e-08	1.77476e-07	0.455223	0.246698	0.840006	0.0118091	RP11-532F6.3
ENSG00000272524.1	4.21806	3.25743	0.49451	6.58718	4.48253e-11	9.52189e-10	2.41126	1.14467	5.07938	0.0205886	RP11-254F7.4
