# Supplementary material for: Comprehensive Profiling of lincRNAs in Lung Adenocarcinoma of Never Smokers Reveals Their Roles in Cancer Development and Prognosis
Source: Genes (Basel). 2017 Nov 13;8(11):321. doi: 10.3390/genes8110321 (PMC5704234; doi:10.3390/genes8110321)
Supplement: Supplementary file 1 [file genes-08-00321-s001.zip › Table S4.xlsx]

## Sheet: Sheet1
Row.names	baseMean	log2FoldChange	lfcSE	stat	pvalue	padj	sig	Chr	Start	End	lincRNA_Name	Strand	Gene_Type	Number_of_Exons	Transcript_Length	Nearest_Gene_Name	Nearest_Gene_Type	Nearest_Gene_Strand	Nearest_Gene_Level	Distance_to_nearest_Gene
XLOC_003376	102.317	-2.37236	0.158237	-14.9925	8.22239e-51	4.16135e-47	TRUE	chr4	101308061	101312026	-	+	NON_INFO	1	3966	EMCN	protein_coding	-	level 2	4473
XLOC_004146	389.324	-2.87248	0.201546	-14.2522	4.34322e-46	1.09905e-42	TRUE	chr7	45229828	45240280	-	+	NON_INFO	1	10453	RAMP3	protein_coding	+	level 1	3928
XLOC_002908	146.731	-2.9331	0.206696	-14.1904	1.05046e-45	1.77212e-42	TRUE	chr22	43595842	43596666	-	+	NON_INFO	1	825	SCUBE1	protein_coding	-	level 2	2564
XLOC_002849	259.164	-1.93705	0.138677	-13.968	2.44285e-44	3.09081e-41	TRUE	chr22	36517019	36532452	-	-	NON_INFO	7	7500	APOL3	protein_coding	-	level 1	3921
XLOC_004370	102.869	6.25483	0.462518	13.5234	1.13719e-41	1.15106e-38	TRUE	chr7	121952168	121954661	-	+	NON_INFO	1	2494	FEZF1	protein_coding	-	level 2	-1424
XLOC_000538	315.108	-3.13628	0.232347	-13.4983	1.60079e-41	1.35027e-38	TRUE	chr10	23648196	23651705	-	+	NON_INFO	1	3510	C10orf67	protein_coding	-	level 2	-14423
XLOC_004874	85.0177	-2.59317	0.194554	-13.3288	1.57353e-40	1.13766e-37	TRUE	chrX	39788118	39799200	-	+	NON_INFO	4	2332	BCOR	protein_coding	-	level 1	109869
XLOC_001771	27086.9	-1.45965	0.11025	-13.2395	5.19008e-40	3.28337e-37	TRUE	chr17	62396734	62410760	-	-	NON_INFO	3	5439	MILR1	protein_coding	+	level 2	-50810
XLOC_002175	92.5954	3.87234	0.294022	13.1702	1.30234e-39	7.32347e-37	TRUE	chr2	27975672	27978435	-	+	NON_INFO	2	1158	MRPL33	protein_coding	+	level 2	-16150
XLOC_000646	121.852	-3.16845	0.242192	-13.0824	4.15168e-39	2.10116e-36	TRUE	chr10	23647404	23648132	-	+	NON_INFO	1	729	C10orf67	protein_coding	-	level 2	-13631
XLOC_002022	35.5081	-2.69313	0.207186	-12.9986	1.24595e-38	5.7325e-36	TRUE	chr19	41952211	41953822	-	-	NON_INFO	1	1612	C19orf69	protein_coding	+	level 3	1542
XLOC_003805	77.699	6.55113	0.505023	12.9719	1.76506e-38	7.44412e-36	TRUE	chr6	112304042	112316568	-	+	NON_INFO	4	5313	WISP3	protein_coding	+	level 1	-58708
XLOC_000586	607.166	-3.60748	0.280736	-12.8501	8.59291e-38	3.34529e-35	TRUE	chr10	23669614	23674515	-	-	NON_INFO	1	4902	C10orf67	protein_coding	-	level 2	-35841
XLOC_000253	183.677	-2.21467	0.173282	-12.7807	2.10126e-37	7.59604e-35	TRUE	chr1	43792378	43794613	-	+	NON_INFO	1	2236	TIE1	protein_coding	+	level 2	3600
XLOC_003992	148.552	2.73874	0.215207	12.7261	4.23613e-37	1.42927e-34	TRUE	chr6	39152180	39153737	-	+	NON_INFO	1	1558	KCNK5	protein_coding	-	level 2	3013
XLOC_004298	88.9397	-2.57945	0.202798	-12.7193	4.61721e-37	1.46048e-34	TRUE	chr7	45228474	45229719	-	+	NON_INFO	1	1246	RAMP3	protein_coding	+	level 1	2574
XLOC_004360	73.8801	-3.40938	0.268365	-12.7043	5.59979e-37	1.66709e-34	TRUE	chr7	100516812	100518417	-	+	NON_INFO	1	1606	ACHE	protein_coding	-	level 2	-22219
XLOC_003521	204.144	5.84559	0.461208	12.6745	8.18603e-37	2.30164e-34	TRUE	chr5	10332921	10337314	-	-	NON_INFO	1	4394	2017-03-06	protein_coding	+	level 2	-16502
XLOC_004112	70.3024	-2.01583	0.160625	-12.5499	3.97973e-36	1.06007e-33	TRUE	chr6	164001720	164004299	-	+	NON_INFO	1	2580	QKI	protein_coding	+	level 2	2093
XLOC_001281	277.148	-1.30938	0.104692	-12.507	6.83185e-36	1.7288e-33	TRUE	chr13	48839172	48844584	-	+	NON_INFO	1	5413	ITM2B	protein_coding	+	level 1	2110
XLOC_004300	212.253	-2.51482	0.204518	-12.2963	9.47726e-35	2.28402e-32	TRUE	chr7	45244324	45248964	-	+	NON_INFO	1	4641	RAMP3	protein_coding	+	level 1	18424
XLOC_004113	49.4762	-2.14862	0.174971	-12.2799	1.16172e-34	2.67248e-32	TRUE	chr6	164004496	164006624	-	+	NON_INFO	1	2129	QKI	protein_coding	+	level 2	4869
XLOC_004299	44.541	-2.96408	0.24373	-12.1613	4.99447e-34	1.099e-31	TRUE	chr7	45240407	45241783	-	+	NON_INFO	1	1377	RAMP3	protein_coding	+	level 1	14507
XLOC_003880	129.48	6.43351	0.530411	12.1293	7.38851e-34	1.55805e-31	TRUE	chr6	79983430	79987136	-	-	NON_INFO	2	2113	HMGN3	protein_coding	-	level 2	-39025
XLOC_000893	87.5739	3.29086	0.272263	12.0871	1.23628e-33	2.50273e-31	TRUE	chr11	66449737	66450632	-	+	NON_INFO	1	896	SPTBN2	protein_coding	-	level 2	2088
XLOC_001252	208.733	2.05263	0.174081	11.7912	4.33098e-32	8.42297e-30	TRUE	chr13	100737764	100741234	-	-	NON_INFO	2	1566	PCCA	protein_coding	+	level 2	-36
XLOC_002273	63.163	5.75427	0.488141	11.7881	4.49358e-32	8.42297e-30	TRUE	chr2	92289922	92323179	-	-	NON_INFO	7	9046	RP11-685N3.1	protein_coding	-	level 2	-1751526
XLOC_003517	47.4348	2.91998	0.247848	11.7813	4.87113e-32	8.80457e-30	TRUE	chr5	1130015	1130528	-	-	NON_INFO	1	514	SLC12A7	protein_coding	-	level 2	-17866
XLOC_003881	372.627	7.46967	0.637077	11.7249	9.50199e-32	1.65826e-29	TRUE	chr6	80016970	80023098	-	-	NON_INFO	3	2112	HMGN3	protein_coding	-	level 2	-72565
XLOC_003469	208.82	6.28705	0.540167	11.6391	2.60841e-31	4.40038e-29	TRUE	chr5	10316386	10332863	-	+	NON_INFO	5	3681	CMBL	protein_coding	-	level 2	-8249
XLOC_004168	43.6393	-3.05496	0.264943	-11.5306	9.2456e-31	1.50942e-28	TRUE	chr7	100540091	100542035	-	+	NON_INFO	1	1945	MUC3A	protein_coding	+	level 2	-5153
XLOC_003709	49.847	6.50197	0.567383	11.4596	2.10516e-30	3.32945e-28	TRUE	chr5	147217667	147218984	-	+	NON_INFO	1	1318	SPINK1	protein_coding	-	level 2	-6319
XLOC_003708	47.9971	6.06512	0.53485	11.3399	8.3286e-30	1.2773e-27	TRUE	chr5	147194679	147201969	-	+	NON_INFO	1	7291	SPINK1	protein_coding	-	level 2	2163
XLOC_002514	951.593	-1.70488	0.150838	-11.3027	1.27262e-29	1.89121e-27	TRUE	chr2	197059096	197061682	-	+	NON_INFO	1	2587	HECW2	protein_coding	-	level 1	2296
XLOC_004677	131.467	-2.32919	0.206118	-11.3003	1.30789e-29	1.89121e-27	TRUE	chr9	35913583	35914418	-	-	NON_INFO	2	396	HRCT1	protein_coding	+	level 2	6446
XLOC_003231	299.766	-1.6349	0.145166	-11.2623	2.01439e-29	2.83189e-27	TRUE	chr4	56802414	56814339	-	-	NON_INFO	3	3158	CEP135	protein_coding	+	level 2	-699
XLOC_000677	359.612	-1.74496	0.155309	-11.2354	2.73212e-29	3.7371e-27	TRUE	chr10	52749612	52750598	-	+	NON_INFO	1	987	PRKG1	protein_coding	+	level 2	-348
XLOC_000971	75.4777	4.93784	0.44077	11.2028	3.95207e-29	5.26354e-27	TRUE	chr12	57372689	57380492	-	+	NON_INFO	3	1694	GPR182	protein_coding	+	level 2	-7739
XLOC_004431	22.5235	5.26309	0.474107	11.1011	1.23951e-28	1.60851e-26	TRUE	chr8	80655395	80661100	-	+	NON_INFO	2	1329	HEY1	protein_coding	-	level 1	15146
XLOC_003750	172.36	3.02986	0.275046	11.0158	3.2055e-28	4.05576e-26	TRUE	chr6	1250825	1287466	-	+	NON_INFO	5	8026	FOXQ1	protein_coding	+	level 2	-25210
XLOC_000175	108.551	-2.57091	0.233898	-10.9916	4.19496e-28	5.17822e-26	TRUE	chr1	228884621	228893289	-	-	NON_INFO	2	3907	RHOU	protein_coding	+	level 2	2206
XLOC_004996	44.2479	-2.02738	0.186504	-10.8704	1.59477e-27	1.9217e-25	TRUE	chrX	67949072	67950130	-	+	NON_INFO	1	1059	STARD8	protein_coding	+	level 2	3389
XLOC_000120	49.0924	2.06277	0.190571	10.8241	2.64638e-27	3.11473e-25	TRUE	chr1	95081938	95086573	-	-	NON_INFO	2	1077	F3	protein_coding	-	level 2	-74583
XLOC_002281	22.3536	4.91042	0.458423	10.7115	8.98656e-27	1.03366e-24	TRUE	chr2	111097075	111108993	-	-	NON_INFO	3	4282	LIMS3	protein_coding	-	level 2	51519
XLOC_003927	85.1717	-2.72284	0.255619	-10.652	1.70742e-26	1.92028e-24	TRUE	chr6	8358315	8359516	-	+	NON_INFO	1	1202	SLC35B3	protein_coding	-	level 2	53786
XLOC_004636	232.457	-2.24981	0.211823	-10.6212	2.37538e-26	2.61344e-24	TRUE	chr9	35913484	35914427	-	+	NON_INFO	2	857	HRCT1	protein_coding	+	level 2	6347
XLOC_002206	23.1324	4.34733	0.411533	10.5637	4.38893e-26	4.72604e-24	TRUE	chr2	110777552	110789513	-	+	NON_INFO	2	8195	MALL	protein_coding	-	level 1	51935
XLOC_001719	52.9495	-2.80992	0.266513	-10.5433	5.45475e-26	5.75135e-24	TRUE	chr16	86500999	86503917	-	+	NON_INFO	1	2919	FOXF1	protein_coding	+	level 1	-40217
XLOC_003925	11.4799	-3.2542	0.309059	-10.5294	6.32509e-26	6.53291e-24	TRUE	chr6	8328242	8328500	-	+	NON_INFO	1	259	SLC35B3	protein_coding	-	level 2	84802
XLOC_001758	32.4871	3.32525	0.315865	10.5275	6.45506e-26	6.53381e-24	TRUE	chr17	81017558	81018805	-	+	NON_INFO	2	1082	B3GNTL1	protein_coding	-	level 1	-7873
XLOC_003926	68.425	-2.70903	0.258698	-10.4718	1.16424e-25	1.14682e-23	TRUE	chr6	8357086	8358258	-	+	NON_INFO	1	1173	SLC35B3	protein_coding	-	level 2	55044
XLOC_004687	67.0882	5.91376	0.564794	10.4706	1.17832e-25	1.14682e-23	TRUE	chr9	69875855	69890700	-	-	NON_INFO	2	8306	AL445665.1	protein_coding	+	level 3	215498
XLOC_002106	116.873	-2.04805	0.195682	-10.4662	1.2346e-25	1.17893e-23	TRUE	chr19	42006795	42007114	-	+	NON_INFO	1	320	CEACAM21	protein_coding	+	level 2	-48773
XLOC_000108	144.346	5.70664	0.547656	10.4201	2.00677e-25	1.88078e-23	TRUE	chr1	31926029	31944635	-	-	NON_INFO	4	15108	SERINC2	protein_coding	+	level 2	18505
XLOC_002280	20.1331	4.43427	0.42848	10.3488	4.23608e-25	3.89796e-23	TRUE	chr2	110784558	110789458	-	-	NON_INFO	3	4062	MALL	protein_coding	-	level 1	51990
XLOC_001543	56.1686	4.32232	0.418016	10.3401	4.64126e-25	4.19454e-23	TRUE	chr15	69866182	69868277	-	+	NON_INFO	1	2096	RPLP1	protein_coding	+	level 2	117928
XLOC_003490	171.162	6.79564	0.657496	10.3356	4.8618e-25	4.31676e-23	TRUE	chr5	79137781	79142396	-	+	NON_INFO	5	1696	CMYA5	protein_coding	+	level 2	41719
XLOC_003902	146.67	5.47821	0.53136	10.3098	6.36408e-25	5.49191e-23	TRUE	chr6	165201410	165241174	-	-	NON_INFO	7	2413	C6orf118	protein_coding	-	level 2	451980
XLOC_004745	47.7973	-2.40563	0.233348	-10.3092	6.40234e-25	5.49191e-23	TRUE	chr9	35914780	35916771	-	+	NON_INFO	1	1992	HRCT1	protein_coding	+	level 2	7643
XLOC_003904	103.466	7.4772	0.727777	10.274	9.22832e-25	7.65648e-23	TRUE	chr6	167730095	167734853	-	-	NON_INFO	2	2451	UNC93A	protein_coding	+	level 2	589
XLOC_003991	37.3881	2.59774	0.252821	10.275	9.13255e-25	7.65648e-23	TRUE	chr6	39150640	39152072	-	+	NON_INFO	1	1433	KCNK5	protein_coding	-	level 2	4678
XLOC_002666	109.208	-1.89781	0.184803	-10.2694	9.68257e-25	7.90379e-23	TRUE	chr20	30627722	30632872	-	+	NON_INFO	1	5151	HCK	protein_coding	+	level 2	-7120
XLOC_000640	86.1257	-1.00811	0.0992536	-10.1569	3.08866e-24	2.48123e-22	TRUE	chr10	15812653	15814349	-	+	NON_INFO	1	1697	FAM188A	protein_coding	-	level 2	5821
XLOC_004054	1005.43	-2.00702	0.19797	-10.138	3.74625e-24	2.96246e-22	TRUE	chr6	97067194	97073865	-	+	NON_INFO	1	6672	FHL5	protein_coding	+	level 2	2683
XLOC_001554	79.6443	-1.35922	0.134526	-10.1038	5.31648e-24	4.13949e-22	TRUE	chr15	77393183	77395418	-	+	NON_INFO	1	2236	PEAK1	protein_coding	-	level 1	5054
XLOC_002250	14.1323	5.62061	0.557502	10.0818	6.65194e-24	5.10083e-22	TRUE	chr2	31522056	31525604	-	-	NON_INFO	2	768	EHD3	protein_coding	+	level 2	29744
XLOC_004452	10.1424	-3.16712	0.314274	-10.0776	6.94155e-24	5.24346e-22	TRUE	chr8	27008810	27021096	-	-	NON_INFO	2	626	RP11-521M14.2	protein_coding	+	level 1	64045
XLOC_000026	178.627	-2.17433	0.216068	-10.0632	8.03493e-24	5.98012e-22	TRUE	chr1	43789118	43792058	-	+	NON_INFO	2	2739	TIE1	protein_coding	+	level 2	340
XLOC_000228	53.0181	1.98193	0.198483	9.98536	1.76652e-23	1.2957e-21	TRUE	chr1	28870931	28873066	-	+	NON_INFO	1	2136	RCC1	protein_coding	+	level 1	5120
XLOC_000973	1456.07	1.83641	0.184071	9.9766	1.92963e-23	1.39512e-21	TRUE	chr12	60179947	60183794	-	+	NON_INFO	1	3848	SLC16A7	protein_coding	+	level 1	3553
XLOC_004637	110.689	-2.39251	0.240313	-9.95579	2.37934e-23	1.69603e-21	TRUE	chr9	35918556	35922957	-	+	NON_INFO	1	4402	HRCT1	protein_coding	+	level 2	11419
XLOC_003377	28.0519	-2.07869	0.21021	-9.88866	4.66247e-23	3.27733e-21	TRUE	chr4	101312631	101313445	-	+	NON_INFO	1	815	EMCN	protein_coding	-	level 2	3054
XLOC_002182	26.3371	-2.04751	0.207087	-9.88719	4.73122e-23	3.2801e-21	TRUE	chr2	54659825	54671887	-	+	NON_INFO	7	1075	SPTBN1	protein_coding	+	level 2	-11536
XLOC_004746	39.9077	-2.36511	0.241248	-9.80364	1.08602e-22	7.42748e-21	TRUE	chr9	35916972	35918333	-	+	NON_INFO	1	1362	HRCT1	protein_coding	+	level 2	9835
XLOC_000074	391.982	2.68205	0.273793	9.7959	1.17246e-22	7.91175e-21	TRUE	chr1	201368818	201371406	-	+	NON_INFO	2	1587	LAD1	protein_coding	-	level 2	-83
XLOC_000627	617.505	-1.81601	0.186619	-9.73108	2.22215e-22	1.47977e-20	TRUE	chr10	4243095	4249433	-	+	NON_INFO	1	6339	KLF6	protein_coding	-	level 2	-415623
XLOC_002600	158.631	-1.68492	0.173727	-9.6987	3.05355e-22	2.00702e-20	TRUE	chr20	23044365	23056401	-	-	NON_INFO	3	6397	CD93	protein_coding	-	level 2	3586
XLOC_004893	40.0391	5.97947	0.616685	9.69614	3.13117e-22	2.03165e-20	TRUE	chrX	118018858	118063018	-	+	NON_INFO	3	1168	LONRF3	protein_coding	+	level 2	-45564
XLOC_001450	490.913	-1.35931	0.140453	-9.67799	3.73995e-22	2.39594e-20	TRUE	chr14	95879514	95881572	-	+	NON_INFO	1	2059	SYNE3	protein_coding	-	level 2	2260
XLOC_002304	131.927	2.58275	0.267272	9.66336	4.31495e-22	2.70481e-20	TRUE	chr2	169280308	169285736	-	-	NON_INFO	2	5030	CERS6	protein_coding	+	level 2	-26637
XLOC_004440	203.074	-2.90144	0.300262	-9.66302	4.32898e-22	2.70481e-20	TRUE	chr8	120124079	120130401	-	+	NON_INFO	1	6323	COLEC10	protein_coding	+	level 2	5259
XLOC_003567	21.1014	3.14042	0.325747	9.64068	5.3828e-22	3.32224e-20	TRUE	chr5	1122263	1123224	-	+	NON_INFO	1	962	SLC12A7	protein_coding	-	level 2	-10114
XLOC_000067	77.0912	2.28672	0.237345	9.63457	5.71283e-22	3.48345e-20	TRUE	chr1	185339741	185345817	-	+	NON_INFO	3	2581	IVNS1ABP	protein_coding	-	level 2	-53281
XLOC_004253	35.5386	7.47497	0.777929	9.6088	7.3396e-22	4.42211e-20	TRUE	chr7	8386419	8388374	-	+	NON_INFO	1	1956	ICA1	protein_coding	-	level 2	-84103
XLOC_001683	18.9826	3.98753	0.415373	9.5999	8.00246e-22	4.76476e-20	TRUE	chr16	47972140	47973509	-	+	NON_INFO	1	1370	ABCC12	protein_coding	-	level 2	143376
XLOC_001184	53.2344	3.2272	0.336562	9.58874	8.9166e-22	5.24731e-20	TRUE	chr12	121401914	121404064	-	+	NON_INFO	1	2151	AC079602.1	protein_coding	-	level 3	3578
XLOC_000288	497.74	-1.2038	0.125788	-9.57006	1.06849e-21	6.21564e-20	TRUE	chr1	56956667	56958399	-	+	NON_INFO	1	1733	PPAP2B	protein_coding	-	level 2	2021
XLOC_000133	80.9416	3.62894	0.379276	9.56808	1.08913e-21	6.22391e-20	TRUE	chr1	121484056	121485434	-	-	NON_INFO	2	1040	FCGR1B	protein_coding	-	level 2	-548120
XLOC_001461	54.1404	4.46	0.466158	9.56757	1.0945e-21	6.22391e-20	TRUE	chr14	105503982	105505581	-	+	NON_INFO	1	1600	GPR132	protein_coding	-	level 1	10148
XLOC_000017	70.1407	5.93209	0.623057	9.52094	1.71612e-21	9.48561e-20	TRUE	chr1	31925191	31931989	-	+	NON_INFO	1	6799	SERINC2	protein_coding	+	level 2	17667
XLOC_001056	21.9213	4.20207	0.441373	9.52045	1.72431e-21	9.48561e-20	TRUE	chr12	47767630	47770139	-	+	NON_INFO	1	2510	PCED1B	protein_coding	+	level 2	137188
XLOC_004267	60.5728	5.04368	0.529749	9.52087	1.71735e-21	9.48561e-20	TRUE	chr7	16999642	17003857	-	+	NON_INFO	1	4216	AGR3	protein_coding	-	level 2	-78032
XLOC_002893	16.4952	-2.28822	0.240988	-9.49517	2.19848e-21	1.1964e-19	TRUE	chr22	36524231	36524936	-	+	NON_INFO	1	706	APOL3	protein_coding	-	level 1	11437
XLOC_003772	95.6436	1.88347	0.198595	9.48398	2.44772e-21	1.31786e-19	TRUE	chr6	27661818	27681749	-	+	NON_INFO	7	1948	HIST1H2BL	protein_coding	-	level 2	93509
XLOC_000486	407.71	-1.79892	0.189817	-9.47711	2.61419e-21	1.39267e-19	TRUE	chr1	223181527	223185326	-	+	NON_INFO	1	3800	DISP1	protein_coding	+	level 2	2191
XLOC_001494	232.112	-1.70111	0.179914	-9.45508	3.22769e-21	1.7016e-19	TRUE	chr15	95752334	95803797	-	-	NON_INFO	5	6726	MCTP2	protein_coding	+	level 2	728703
XLOC_003753	125.057	-2.46623	0.261094	-9.44577	3.52799e-21	1.84074e-19	TRUE	chr6	8158354	8326617	-	+	NON_INFO	9	3262	EEF1E1	protein_coding	-	level 1	-55544
XLOC_003325	33.2671	1.74038	0.184379	9.43914	3.75845e-21	1.94097e-19	TRUE	chr4	40187319	40188619	-	+	NON_INFO	1	1301	RHOH	protein_coding	+	level 2	-4055
XLOC_001745	180.952	-3.11196	0.329952	-9.43154	4.04102e-21	2.06582e-19	TRUE	chr17	53690282	53729637	-	+	NON_INFO	6	5370	TMEM100	protein_coding	-	level 2	67352
XLOC_003876	136.804	4.78555	0.509642	9.39003	5.99803e-21	3.0356e-19	TRUE	chr6	64088015	64092564	-	-	NON_INFO	2	1652	LGSN	protein_coding	-	level 2	-58134
XLOC_004647	1151.01	1.54716	0.165434	9.35209	8.59341e-21	4.30606e-19	TRUE	chr9	85678228	85685634	-	+	NON_INFO	2	5935	RASEF	protein_coding	-	level 2	-137
XLOC_000232	32.4633	5.91398	0.633792	9.33112	1.04761e-20	5.19798e-19	TRUE	chr1	31921070	31924933	-	+	NON_INFO	1	3864	SERINC2	protein_coding	+	level 2	13546
XLOC_000023	20.531	4.58286	0.491578	9.32275	1.1336e-20	5.57007e-19	TRUE	chr1	41823705	41827020	-	+	NON_INFO	2	1595	FOXO6	protein_coding	+	level 2	-575
XLOC_004756	31.0122	5.12097	0.54987	9.31304	1.24223e-20	6.04512e-19	TRUE	chr9	66671794	66679610	-	+	NON_INFO	1	7817	FAM27E3	protein_coding	-	level 2	1105335
XLOC_000468	128.007	-1.20288	0.129377	-9.29747	1.43829e-20	6.93256e-19	TRUE	chr1	208053935	208054822	-	+	NON_INFO	1	888	CD34	protein_coding	-	level 2	2773
XLOC_000249	85.8939	3.24133	0.34904	9.28639	1.59607e-20	7.62048e-19	TRUE	chr1	40117716	40120739	-	+	NON_INFO	1	3024	NT5C1A	protein_coding	-	level 2	4055
XLOC_000827	94.3409	4.15085	0.447783	9.26979	1.86507e-20	8.7991e-19	TRUE	chr11	129474478	129481266	-	-	NON_INFO	1	6789	BARX2	protein_coding	+	level 2	152308
XLOC_002441	16.6162	4.18673	0.451688	9.26907	1.8777e-20	8.7991e-19	TRUE	chr2	108901272	108904218	-	+	NON_INFO	1	2947	SULT1C2	protein_coding	+	level 1	-878
XLOC_000137	164.676	1.66012	0.17927	9.26045	2.03569e-20	9.45195e-19	TRUE	chr1	147113092	147117115	-	-	NON_INFO	1	4024	ACP6	protein_coding	-	level 2	2056
XLOC_000676	72.3474	-1.81921	0.196858	-9.24125	2.43625e-20	1.12089e-18	TRUE	chr10	52747834	52749072	-	+	NON_INFO	1	1239	PRKG1	protein_coding	+	level 2	-1874
XLOC_000181	249.495	3.42619	0.371293	9.22771	2.76479e-20	1.26059e-18	TRUE	chr1	233829736	233843858	-	-	NON_INFO	3	11509	KCNK1	protein_coding	+	level 2	21479
XLOC_002856	64.3274	-2.12475	0.230714	-9.20946	3.27777e-20	1.48114e-18	TRUE	chr22	50056069	50057784	-	-	NON_INFO	2	1333	C22orf34	protein_coding	-	level 2	-4880
XLOC_003378	90.8471	-2.31654	0.251608	-9.20695	3.35521e-20	1.50272e-18	TRUE	chr4	103167577	103170036	-	+	NON_INFO	1	2460	SLC39A8	protein_coding	-	level 2	2163
XLOC_003514	12.2183	-3.19632	0.347441	-9.19961	3.59266e-20	1.59495e-18	TRUE	chr5	180296862	180298358	-	+	NON_INFO	2	505	ZFP62	protein_coding	-	level 2	-8577
XLOC_000716	399.055	-1.16172	0.126463	-9.1862	4.06952e-20	1.79094e-18	TRUE	chr10	88801229	88808140	-	+	NON_INFO	1	6912	GLUD1	protein_coding	-	level 2	2104
XLOC_004892	133.316	1.97207	0.215264	9.16117	5.13372e-20	2.23981e-18	TRUE	chrX	117938701	117939361	-	+	NON_INFO	1	661	IL13RA1	protein_coding	+	level 2	10200
XLOC_003833	75.3273	2.2211	0.242832	9.14665	5.87261e-20	2.54028e-18	TRUE	chr6	1284949	1287678	-	-	NON_INFO	2	2344	FOXQ1	protein_coding	+	level 2	-24998
XLOC_002706	65.9982	-2.40749	0.263716	-9.12909	6.90762e-20	2.93839e-18	TRUE	chr21	9738731	9769082	-	+	NON_INFO	11	1253	TPTE	protein_coding	-	level 2	1137120
XLOC_003345	107.929	-1.78311	0.195323	-9.12907	6.90908e-20	2.93839e-18	TRUE	chr4	56799510	56801791	-	+	NON_INFO	1	2282	CEP135	protein_coding	+	level 2	-13247
XLOC_001559	64.1999	-1.43173	0.157007	-9.11889	7.58963e-20	3.17839e-18	TRUE	chr15	81290103	81291458	-	+	NON_INFO	1	1356	MESDC1	protein_coding	+	level 2	-1838
XLOC_002693	19.2877	3.27146	0.358762	9.11876	7.599e-20	3.17839e-18	TRUE	chr20	56299990	56301474	-	+	NON_INFO	1	1485	PMEPA1	protein_coding	-	level 1	-13399
XLOC_004748	10.0818	-2.58905	0.284047	-9.11487	7.87672e-20	3.26755e-18	TRUE	chr9	35926535	35927474	-	+	NON_INFO	1	940	HRCT1	protein_coding	+	level 2	19398
XLOC_004768	26.0085	-2.34884	0.258067	-9.10167	8.89533e-20	3.6601e-18	TRUE	chr9	72012262	72013308	-	+	NON_INFO	1	1047	FAM189A2	protein_coding	+	level 2	4892
XLOC_001460	61.2276	3.80062	0.417816	9.09641	9.33689e-20	3.8108e-18	TRUE	chr14	105499152	105499723	-	+	NON_INFO	1	572	CDCA4	protein_coding	-	level 2	-11668
XLOC_003233	45.6104	5.79595	0.638014	9.08437	1.04305e-19	4.22311e-18	TRUE	chr4	57548164	57560124	-	-	NON_INFO	3	2452	HOPX	protein_coding	-	level 2	-100
XLOC_001386	16.3963	-2.89484	0.318843	-9.07919	1.09382e-19	4.39351e-18	TRUE	chr14	25251818	25252806	-	+	NON_INFO	1	989	STXBP6	protein_coding	-	level 2	26057
XLOC_004266	31.9548	4.91665	0.541695	9.07641	1.12217e-19	4.4719e-18	TRUE	chr7	16997407	16999491	-	+	NON_INFO	1	2085	AGR3	protein_coding	-	level 2	-75797
XLOC_004747	52.4308	-2.09696	0.231063	-9.07526	1.13404e-19	4.48391e-18	TRUE	chr9	35923174	35925599	-	+	NON_INFO	1	2426	HRCT1	protein_coding	+	level 2	16037
XLOC_001373	98.8121	3.48183	0.38542	9.03386	1.65726e-19	6.50185e-18	TRUE	chr14	105493381	105501256	-	-	NON_INFO	2	1720	CDCA4	protein_coding	-	level 2	-5897
XLOC_004186	677.951	1.48277	0.164339	9.02264	1.83604e-19	7.09329e-18	TRUE	chr7	7589500	7606180	-	-	NON_INFO	7	3806	MIOS	protein_coding	+	level 2	-324
XLOC_004475	79.1942	4.43778	0.491832	9.02297	1.83058e-19	7.09329e-18	TRUE	chr8	129114554	129120588	-	-	NON_INFO	1	6035	TMEM75	protein_coding	-	level 3	-153964
XLOC_001734	25.789	-3.4453	0.382188	-9.01469	1.97422e-19	7.56935e-18	TRUE	chr17	28563920	28564796	-	+	NON_INFO	2	306	SLC6A4	protein_coding	-	level 2	-901
XLOC_003230	36.1759	-1.93262	0.21472	-9.00067	2.24338e-19	8.53666e-18	TRUE	chr4	56781805	56783343	-	-	NON_INFO	1	1539	EXOC1	protein_coding	+	level 2	10606
XLOC_001774	116.124	2.34786	0.261195	8.98891	2.49691e-19	9.43048e-18	TRUE	chr17	74613093	74614665	-	-	NON_INFO	1	1573	ST6GALNAC1	protein_coding	-	level 2	6179
XLOC_002368	134.972	-1.36897	0.152743	-8.96255	3.17244e-19	1.18931e-17	TRUE	chr2	56085349	56089382	-	+	NON_INFO	1	4034	EFEMP1	protein_coding	-	level 2	3721
XLOC_000131	167.611	-1.55093	0.173116	-8.95893	3.27852e-19	1.21932e-17	TRUE	chr1	120155757	120158603	-	-	NON_INFO	1	2847	ZNF697	protein_coding	-	level 2	3443
XLOC_000774	77.3842	-1.08056	0.120622	-8.95818	3.30068e-19	1.21932e-17	TRUE	chr11	57385867	57386743	-	+	NON_INFO	1	877	SERPING1	protein_coding	+	level 1	3542
XLOC_000744	213.867	-1.91514	0.213816	-8.95695	3.33768e-19	1.22406e-17	TRUE	chr10	121218177	121219137	-	+	NON_INFO	1	961	GRK5	protein_coding	+	level 2	3047
XLOC_004255	141.881	8.60364	0.961373	8.94933	3.57662e-19	1.30225e-17	TRUE	chr7	8393565	8401834	-	+	NON_INFO	1	8270	NXPH1	protein_coding	+	level 2	-71752
XLOC_002699	75.4798	1.9827	0.221771	8.94028	3.88186e-19	1.40329e-17	TRUE	chr20	61847713	61849861	-	+	NON_INFO	1	2149	YTHDF1	protein_coding	-	level 1	-128
XLOC_002722	166.153	1.96876	0.220531	8.92737	4.36245e-19	1.56584e-17	TRUE	chr21	44854506	44858744	-	+	NON_INFO	2	3428	SIK1	protein_coding	-	level 2	-7499
XLOC_001369	57.4939	3.36257	0.377633	8.90436	5.36971e-19	1.91381e-17	TRUE	chr14	101934405	101937516	-	-	NON_INFO	2	2977	DIO3	protein_coding	+	level 2	-90173
XLOC_005044	23.8018	5.75133	0.647044	8.88862	6.18716e-19	2.18974e-17	TRUE	chrX	118052669	118053774	-	+	NON_INFO	1	1106	LONRF3	protein_coding	+	level 2	-54808
XLOC_002410	31.3191	7.03294	0.792269	8.87696	6.8713e-19	2.41497e-17	TRUE	chr2	88744273	88745652	-	+	NON_INFO	1	1380	TEX37	protein_coding	+	level 2	-78518
XLOC_001601	367.628	-1.51351	0.171066	-8.84755	8.94637e-19	3.12259e-17	TRUE	chr16	28542071	28546593	-	-	NON_INFO	1	4523	NUPR1	protein_coding	-	level 1	2014
XLOC_001896	129.285	2.41176	0.273127	8.83017	1.04517e-18	3.623e-17	TRUE	chr17	74607275	74610540	-	+	NON_INFO	1	3266	ST6GALNAC1	protein_coding	-	level 2	10304
XLOC_001576	368.358	-1.51224	0.171405	-8.82261	1.11819e-18	3.84977e-17	TRUE	chr16	28542000	28546593	-	+	NON_INFO	1	4594	NUPR1	protein_coding	-	level 1	2014
XLOC_000139	282.325	0.935997	0.106175	8.81564	1.18999e-18	4.06928e-17	FALSE	chr1	148354347	148361358	-	-	NON_INFO	1	7012	NBPF20	protein_coding	-	level 2	-6842
XLOC_000772	144.04	6.78848	0.770621	8.8091	1.2615e-18	4.28488e-17	TRUE	chr11	27248784	27260621	-	+	NON_INFO	4	5435	CCDC34	protein_coding	-	level 2	91754
XLOC_000052	280.31	0.942147	0.107074	8.79901	1.38023e-18	4.65691e-17	FALSE	chr1	148354787	148361358	-	+	NON_INFO	1	6572	NBPF20	protein_coding	-	level 2	-7282
XLOC_003065	35.3341	2.66456	0.302882	8.79735	1.40079e-18	4.69497e-17	TRUE	chr3	51761997	51764418	-	+	NON_INFO	1	2422	GRM2	protein_coding	+	level 2	9369
XLOC_004107	27.1237	-1.96799	0.22425	-8.77588	1.69573e-18	5.6461e-17	TRUE	chr6	153069139	153070050	-	+	NON_INFO	1	912	VIP	protein_coding	+	level 2	-1884
XLOC_004905	306.435	-1.87953	0.214263	-8.77206	1.75433e-18	5.80306e-17	TRUE	chrX	11684292	11688048	-	-	NON_INFO	1	3757	ARHGAP6	protein_coding	-	level 2	-472
XLOC_001368	69.1535	3.34661	0.381891	8.76325	1.89693e-18	6.234e-17	TRUE	chr14	101930489	101934317	-	-	NON_INFO	1	3829	DIO3	protein_coding	+	level 2	-93372
XLOC_000171	86.884	1.05682	0.120716	8.75461	2.04807e-18	6.68728e-17	TRUE	chr1	224148838	224153216	-	-	NON_INFO	3	3736	AC138393.1	protein_coding	-	level 3	62545
XLOC_002596	73.3326	2.08883	0.239093	8.73649	2.40461e-18	7.80112e-17	TRUE	chr20	6046738	6050031	-	-	NON_INFO	1	3294	FERMT1	protein_coding	-	level 2	5462
XLOC_003593	68.0962	-2.72319	0.312131	-8.72453	2.6729e-18	8.61627e-17	TRUE	chr5	34422204	34425028	-	+	NON_INFO	1	2825	RAI14	protein_coding	+	level 2	-231315
XLOC_005063	12.2948	5.01968	0.575987	8.71492	2.9097e-18	9.32025e-17	TRUE	chrX	130692148	130694659	-	+	NON_INFO	1	2512	OR13H1	protein_coding	+	level 2	13119
XLOC_004361	6.24928	-3.16727	0.363779	-8.70659	3.13151e-18	9.96767e-17	TRUE	chr7	100522096	100522340	-	+	NON_INFO	1	245	MUC3A	protein_coding	+	level 2	-24848
XLOC_003596	17.5865	-2.64674	0.304524	-8.69141	3.57961e-18	1.13227e-16	TRUE	chr5	34473664	34474242	-	+	NON_INFO	1	579	RAI14	protein_coding	+	level 2	-182101
XLOC_001134	12.3776	4.07191	0.469248	8.67751	4.04529e-18	1.27163e-16	TRUE	chr12	76719738	76720536	-	+	NON_INFO	1	799	BBS10	protein_coding	-	level 2	17719
XLOC_000899	61.2086	1.58115	0.182306	8.67306	4.20653e-18	1.31415e-16	TRUE	chr11	70115317	70116687	-	+	NON_INFO	1	1371	PPFIA1	protein_coding	+	level 1	-120
XLOC_002732	22.7209	3.91179	0.452714	8.64076	5.5841e-18	1.73381e-16	TRUE	chr21	19102602	19111083	-	-	NON_INFO	2	1384	C21orf91	protein_coding	-	level 1	50202
XLOC_002027	68.9074	2.73686	0.317153	8.62944	6.16539e-18	1.90262e-16	TRUE	chr19	56672285	56676006	-	-	NON_INFO	5	2966	ZNF444	protein_coding	+	level 2	24
XLOC_003068	79.181	4.56447	0.530479	8.60444	7.66914e-18	2.35233e-16	TRUE	chr3	53397137	53399333	-	+	NON_INFO	1	2197	DCP1A	protein_coding	-	level 2	-15484
XLOC_002943	39.1102	5.85255	0.68094	8.59481	8.34002e-18	2.52747e-16	TRUE	chr3	84039803	84101721	-	+	NON_INFO	3	4494	CADM2	protein_coding	+	level 2	-906412
XLOC_004624	37.5995	2.26589	0.263619	8.5953	8.30482e-18	2.52747e-16	TRUE	chr8	144832387	144833594	-	+	NON_INFO	1	1208	FAM83H	protein_coding	-	level 2	-16417
XLOC_004212	31.2358	3.87432	0.450816	8.59402	8.39758e-18	2.52977e-16	TRUE	chr7	75713645	75714273	-	-	NON_INFO	2	241	MDH2	protein_coding	+	level 1	16820
XLOC_003049	50.6358	2.30871	0.26914	8.57809	9.64653e-18	2.88882e-16	TRUE	chr3	42499761	42501237	-	+	NON_INFO	1	1477	VIPR1	protein_coding	+	level 1	-29555
XLOC_004783	227.891	-0.991595	0.115766	-8.56554	1.07569e-17	3.2024e-16	FALSE	chr9	88157707	88159186	-	+	NON_INFO	1	1480	AGTPBP1	protein_coding	-	level 2	2270
XLOC_000326	18.3954	4.39563	0.514067	8.5507	1.22345e-17	3.62099e-16	TRUE	chr1	94455246	94456364	-	+	NON_INFO	1	1119	ABCA4	protein_coding	-	level 2	2030
XLOC_000864	19.9564	-1.90552	0.222946	-8.54698	1.26356e-17	3.71796e-16	TRUE	chr11	27021599	27022180	-	+	NON_INFO	1	582	FIBIN	protein_coding	+	level 2	2970
XLOC_002954	61.8993	-1.80649	0.211456	-8.54313	1.30635e-17	3.82164e-16	TRUE	chr3	124780720	124783113	-	+	NON_INFO	1	2394	HEG1	protein_coding	-	level 1	-5919
XLOC_003480	80.5212	3.14309	0.368709	8.52458	1.5336e-17	4.46065e-16	TRUE	chr5	42938205	42945254	-	+	NON_INFO	1	7050	SEPP1	protein_coding	-	level 2	-50712
XLOC_003437	58.3257	-2.70364	0.317492	-8.5156	1.65723e-17	4.79272e-16	TRUE	chr4	175901900	175903076	-	+	NON_INFO	1	1177	ADAM29	protein_coding	+	level 1	2570
XLOC_000513	45.5029	1.64999	0.193825	8.51277	1.6983e-17	4.88358e-16	TRUE	chr1	235187158	235188966	-	+	NON_INFO	1	1809	TOMM20	protein_coding	-	level 2	83686
XLOC_001615	33.1079	2.57129	0.302321	8.50517	1.81334e-17	5.18492e-16	TRUE	chr16	89320941	89323512	-	-	NON_INFO	3	1477	ANKRD11	protein_coding	-	level 1	10527
XLOC_000680	24.5822	-2.55416	0.300663	-8.49509	1.97774e-17	5.62323e-16	TRUE	chr10	63931501	63933198	-	+	NON_INFO	1	1698	RTKN2	protein_coding	-	level 2	9597
XLOC_003974	43.6588	-1.43009	0.168387	-8.49291	2.01535e-17	5.69814e-16	TRUE	chr6	32849080	32850654	-	+	NON_INFO	1	1575	PSMB9	protein_coding	+	level 2	21719
XLOC_002602	12.3864	5.03947	0.593704	8.48818	2.09903e-17	5.90177e-16	TRUE	chr20	29529015	29532629	-	-	NON_INFO	6	1211	FRG1B	protein_coding	+	level 2	-79229
XLOC_002733	47.9088	1.56681	0.184853	8.47602	2.3302e-17	6.51555e-16	TRUE	chr21	33654733	33656859	-	-	NON_INFO	1	2127	MIS18A	protein_coding	-	level 2	-3354
XLOC_003942	215.417	2.95858	0.349524	8.46459	2.57048e-17	7.14792e-16	TRUE	chr6	26174476	26175499	-	+	NON_INFO	1	1024	HIST1H2BD	protein_coding	+	level 2	2900
XLOC_005028	41.2037	-2.28472	0.270046	-8.46046	2.66335e-17	7.3657e-16	TRUE	chrX	101591063	101594279	-	+	NON_INFO	1	3217	NXF2	protein_coding	+	level 2	9430
XLOC_000100	93.4832	1.80872	0.214164	8.44546	3.02846e-17	8.3299e-16	TRUE	chr1	9220028	9224256	-	-	NON_INFO	1	4229	GPR157	protein_coding	-	level 2	-30800
XLOC_004757	30.4337	6.0694	0.719498	8.4356	3.29503e-17	9.01414e-16	TRUE	chr9	66679709	66684630	-	+	NON_INFO	1	4922	FAM27E3	protein_coding	-	level 2	1100315
XLOC_004099	32.2328	-1.6432	0.194826	-8.43417	3.33569e-17	9.0763e-16	TRUE	chr6	144469620	144470881	-	+	NON_INFO	1	1262	STX11	protein_coding	+	level 2	-783
XLOC_004593	64.6732	-2.84899	0.338224	-8.42337	3.65795e-17	9.89994e-16	TRUE	chr8	120121619	120122729	-	+	NON_INFO	1	1111	COLEC10	protein_coding	+	level 2	2799
XLOC_001077	5.39405	5.26517	0.625189	8.42172	3.70997e-17	9.98732e-16	TRUE	chr12	57364760	57365107	-	+	NON_INFO	1	348	RDH16	protein_coding	-	level 2	-11603
XLOC_000438	181.376	1.16053	0.137856	8.41841	3.8163e-17	1.01122e-15	TRUE	chr1	173763827	173766464	-	+	NON_INFO	1	2638	CENPL	protein_coding	-	level 2	2225
XLOC_004100	39.4177	-1.29784	0.154159	-8.41884	3.80229e-17	1.01122e-15	TRUE	chr6	146879076	146880470	-	+	NON_INFO	1	1395	RAB32	protein_coding	+	level 2	2976
XLOC_004272	52.4354	3.49397	0.415023	8.41875	3.80514e-17	1.01122e-15	TRUE	chr7	17112584	17119135	-	+	NON_INFO	1	6552	AGR3	protein_coding	-	level 2	-190974
XLOC_004625	38.3125	2.17718	0.259241	8.39828	4.53066e-17	1.19425e-15	TRUE	chr8	144834385	144836784	-	+	NON_INFO	1	2400	FAM83H	protein_coding	-	level 2	-18415
XLOC_002279	10.2839	3.78791	0.451468	8.39021	4.85261e-17	1.27249e-15	TRUE	chr2	108847580	108852314	-	-	NON_INFO	3	577	SULT1C3	protein_coding	+	level 2	-11338
XLOC_002634	28.5743	2.06962	0.246744	8.38775	4.95551e-17	1.29278e-15	TRUE	chr20	6050099	6051361	-	+	NON_INFO	1	1263	FERMT1	protein_coding	-	level 2	4132
XLOC_000565	13.4489	-3.02578	0.360842	-8.38533	5.05823e-17	1.3128e-15	TRUE	chr10	115787011	115802226	-	+	NON_INFO	4	702	ADRB1	protein_coding	+	level 2	-1581
XLOC_002324	34.0365	2.59653	0.310454	8.36364	6.0813e-17	1.57028e-15	TRUE	chr2	238198657	238204781	-	-	NON_INFO	3	3126	COL6A3	protein_coding	-	level 2	27866
XLOC_003422	15.0398	4.20337	0.502672	8.36204	6.16406e-17	1.58357e-15	TRUE	chr4	158744952	158745436	-	+	NON_INFO	1	485	FAM198B	protein_coding	-	level 1	300191
XLOC_000970	18.432	-2.32241	0.279133	-8.3201	8.78926e-17	2.24659e-15	TRUE	chr12	56914135	56914676	-	+	NON_INFO	2	425	RBMS2	protein_coding	+	level 2	-1038
XLOC_004077	32.982	-2.49854	0.300459	-8.31573	9.11886e-17	2.31912e-15	TRUE	chr6	114247597	114249163	-	+	NON_INFO	1	1567	HDAC2	protein_coding	-	level 1	5030
XLOC_001085	7.996	5.22092	0.630081	8.28611	1.17014e-16	2.96104e-15	TRUE	chr12	59235805	59240608	-	+	NON_INFO	1	4804	LRIG3	protein_coding	-	level 2	25324
XLOC_001183	16.8117	3.20657	0.387025	8.28516	1.1795e-16	2.96989e-15	TRUE	chr12	121400983	121401673	-	+	NON_INFO	1	691	AC079602.1	protein_coding	-	level 3	5969
XLOC_001334	413.685	1.17442	0.141864	8.27846	1.24778e-16	3.12624e-15	TRUE	chr14	24912183	24915238	-	+	NON_INFO	2	1914	SDR39U1	protein_coding	-	level 1	-73
XLOC_003821	42.6683	-1.96508	0.237547	-8.27238	1.31308e-16	3.27365e-15	TRUE	chr6	153047950	153068274	-	+	NON_INFO	3	1857	MYCT1	protein_coding	+	level 2	2249
XLOC_002409	36.5055	1.86347	0.225667	8.25761	1.48618e-16	3.68703e-15	TRUE	chr2	88321329	88322328	-	+	NON_INFO	1	1000	KRCC1	protein_coding	-	level 2	4397
XLOC_001302	261.156	-1.85179	0.224395	-8.25236	1.55296e-16	3.82156e-15	TRUE	chr13	78221416	78224253	-	+	NON_INFO	1	2838	SCEL	protein_coding	+	level 2	2019
XLOC_005043	19.9762	6.10048	0.739258	8.25216	1.55551e-16	3.82156e-15	TRUE	chrX	118049351	118051526	-	+	NON_INFO	1	2176	LONRF3	protein_coding	+	level 2	-57056
XLOC_003314	227.618	-0.643536	0.078257	-8.22337	1.9786e-16	4.83753e-15	FALSE	chr4	26761098	26763356	-	+	NON_INFO	1	2259	TBC1D19	protein_coding	+	level 2	4126
XLOC_002322	68.4678	-1.88889	0.230527	-8.19378	2.53146e-16	6.15949e-15	TRUE	chr2	232383014	232385878	-	-	NON_INFO	2	2394	NMUR1	protein_coding	-	level 2	1994
XLOC_003913	26.698	3.80912	0.465721	8.17897	2.86269e-16	6.9321e-15	TRUE	chr6	1261425	1262854	-	+	NON_INFO	1	1430	FOXQ1	protein_coding	+	level 2	-49822
XLOC_001519	32.2511	-1.25229	0.153564	-8.15482	3.49708e-16	8.42796e-15	TRUE	chr15	31770058	31771394	-	+	NON_INFO	1	1337	OTUD7A	protein_coding	-	level 2	3936
XLOC_002854	41.5702	2.56379	0.314487	8.1523	3.57061e-16	8.53921e-15	TRUE	chr22	47845198	47850205	-	-	NON_INFO	2	2953	LL22NC03-75H12.2	protein_coding	-	level 1	6844
XLOC_003875	40.7372	4.948	0.606961	8.15209	3.57699e-16	8.53921e-15	TRUE	chr6	64029936	64031473	-	-	NON_INFO	2	523	LGSN	protein_coding	-	level 2	-55
XLOC_001405	213.753	-1.40747	0.172678	-8.15084	3.61407e-16	8.58724e-15	TRUE	chr14	52777804	52780857	-	+	NON_INFO	1	3054	PTGER2	protein_coding	+	level 2	-167
XLOC_002265	294.512	1.80512	0.221534	8.14829	3.69111e-16	8.72931e-15	TRUE	chr2	75464181	75644458	-	-	NON_INFO	3	7208	TACR1	protein_coding	-	level 2	-37356
XLOC_001720	41.6334	-1.7555	0.215722	-8.13777	4.02614e-16	9.47734e-15	TRUE	chr16	86542764	86543549	-	+	NON_INFO	1	786	FOXF1	protein_coding	+	level 1	-585
XLOC_004910	22.533	4.79387	0.589615	8.13051	4.27484e-16	1.00162e-14	TRUE	chrX	20329812	20335858	-	-	NON_INFO	2	733	RPS6KA3	protein_coding	-	level 2	-44290
XLOC_002497	18.8929	4.7803	0.588002	8.12973	4.30256e-16	1.00347e-14	TRUE	chr2	174574395	174576089	-	+	NON_INFO	1	1695	SP3	protein_coding	-	level 2	195099
XLOC_001540	34.4883	4.32441	0.532127	8.12666	4.41279e-16	1.02446e-14	TRUE	chr15	62625465	62628491	-	+	NON_INFO	1	3027	TLN2	protein_coding	+	level 1	-54235
XLOC_001374	158.482	3.21286	0.395681	8.11983	4.66821e-16	1.0788e-14	TRUE	chr14	105507601	105510656	-	-	NON_INFO	1	3056	GPR132	protein_coding	-	level 1	5073
XLOC_000802	14.424	4.43736	0.54653	8.11915	4.69457e-16	1.07996e-14	TRUE	chr11	134510121	134512886	-	+	NON_INFO	2	2002	B3GAT1	protein_coding	-	level 2	-228310
XLOC_004950	53.8541	2.17316	0.267749	8.11639	4.80243e-16	1.09978e-14	TRUE	chrX	3729627	3732230	-	+	NON_INFO	1	2604	RP11-706O15.1	protein_coding	-	level 2	3340
XLOC_004604	40.0837	4.66402	0.575224	8.10819	5.13805e-16	1.17134e-14	TRUE	chr8	130698855	130705911	-	+	NON_INFO	1	7057	GSDMC	protein_coding	-	level 2	54532
XLOC_001038	455.175	-1.88552	0.232681	-8.10345	5.34201e-16	1.21237e-14	TRUE	chr12	10472511	10481018	-	+	NON_INFO	1	8508	KLRD1	protein_coding	+	level 2	2662
XLOC_001787	183.549	-2.20026	0.272261	-8.08143	6.40092e-16	1.44621e-14	TRUE	chr17	4524120	4529094	-	+	NON_INFO	1	4975	ALOX15	protein_coding	-	level 2	5104
XLOC_002194	32.3834	2.03472	0.251958	8.07561	6.7141e-16	1.51022e-14	TRUE	chr2	88316352	88320922	-	+	NON_INFO	3	833	KRCC1	protein_coding	-	level 2	5803
XLOC_000853	188.386	1.92709	0.238681	8.0739	6.80874e-16	1.52474e-14	TRUE	chr11	13017219	13019959	-	+	NON_INFO	1	2741	TEAD1	protein_coding	+	level 2	50922
XLOC_002734	93.2393	1.25843	0.155915	8.07124	6.95864e-16	1.55139e-14	TRUE	chr21	33936098	33942206	-	-	NON_INFO	2	4827	TCP10L	protein_coding	-	level 2	6657
XLOC_003846	30.3566	3.05253	0.378223	8.07071	6.98907e-16	1.55139e-14	TRUE	chr6	12309937	12314478	-	-	NON_INFO	3	2862	EDN1	protein_coding	+	level 2	12511
XLOC_001453	48.6832	3.35875	0.416943	8.05565	7.90586e-16	1.74723e-14	TRUE	chr14	101937714	101940642	-	+	NON_INFO	1	2929	DIO3	protein_coding	+	level 2	-87047
XLOC_001733	301.322	-0.789755	0.0980497	-8.05463	7.97167e-16	1.75411e-14	FALSE	chr17	19801806	19805327	-	+	NON_INFO	1	3522	AKAP10	protein_coding	-	level 1	2289
XLOC_004826	30.7669	1.43494	0.178268	8.04935	8.32381e-16	1.82367e-14	TRUE	chr9	131441170	131442450	-	+	NON_INFO	1	1281	SET	protein_coding	+	level 2	-3254
XLOC_004601	78.9639	4.68399	0.583281	8.03042	9.71404e-16	2.11908e-14	TRUE	chr8	129123664	129128668	-	+	NON_INFO	1	5005	TMEM75	protein_coding	-	level 3	-163074
XLOC_002659	34.4289	1.89424	0.236697	8.0028	1.21626e-15	2.64184e-14	TRUE	chr20	25219654	25221079	-	+	NON_INFO	1	1426	PYGB	protein_coding	+	level 2	-7627
XLOC_001471	2058.87	-1.55574	0.194428	-8.00165	1.22764e-15	2.65516e-14	TRUE	chr15	65330719	65337068	-	+	NON_INFO	1	6350	SLC51B	protein_coding	+	level 2	-641
XLOC_001486	2056.53	-1.55546	0.194411	-8.00091	1.23505e-15	2.65983e-14	TRUE	chr15	65331051	65337068	-	-	NON_INFO	1	6018	SLC51B	protein_coding	+	level 2	-641
XLOC_003921	19.8488	1.96094	0.245108	8.00031	1.2411e-15	2.66152e-14	TRUE	chr6	5892605	5893185	-	+	NON_INFO	1	581	NRN1	protein_coding	-	level 2	105048
XLOC_002936	15.1148	3.07621	0.385366	7.98256	1.43331e-15	3.06074e-14	TRUE	chr3	58457328	58470478	-	+	NON_INFO	4	584	KCTD6	protein_coding	+	level 1	-7364
XLOC_001558	29.3357	1.60596	0.201619	7.9653	1.64819e-15	3.49015e-14	TRUE	chr15	79714866	79715877	-	+	NON_INFO	1	1012	KIAA1024	protein_coding	+	level 2	-8982
XLOC_002635	55.8398	2.23917	0.281099	7.96576	1.64209e-15	3.49015e-14	TRUE	chr20	6051419	6053429	-	+	NON_INFO	1	2011	FERMT1	protein_coding	-	level 2	2064
XLOC_000170	37.6417	1.04399	0.131264	7.9534	1.81454e-15	3.82641e-14	TRUE	chr1	224139395	224142299	-	-	NON_INFO	4	844	AC138393.1	protein_coding	-	level 3	73462
XLOC_001591	136.722	1.51112	0.190112	7.94859	1.88642e-15	3.9451e-14	TRUE	chr16	637706	639336	-	-	NON_INFO	1	1631	RAB40C	protein_coding	+	level 2	-22
XLOC_004767	18.2177	-2.26769	0.285288	-7.94879	1.88348e-15	3.9451e-14	TRUE	chr9	72010471	72011313	-	+	NON_INFO	1	843	FAM189A2	protein_coding	+	level 2	3101
XLOC_004763	21.163	4.75637	0.598498	7.94718	1.90801e-15	3.97383e-14	TRUE	chr9	69871218	69875761	-	+	NON_INFO	1	4544	AL445665.1	protein_coding	+	level 3	210861
XLOC_004482	36.4923	-2.35549	0.296467	-7.94521	1.93869e-15	4.02119e-14	TRUE	chr8	144293756	144294053	-	-	NON_INFO	1	298	GPIHBP1	protein_coding	+	level 2	-1016
XLOC_000944	20.2974	1.66854	0.210122	7.94081	2.00869e-15	4.14937e-14	TRUE	chr11	129149615	129151985	-	+	NON_INFO	1	2371	ARHGAP32	protein_coding	-	level 1	-397
XLOC_004115	47.2697	5.42506	0.684086	7.93037	2.18501e-15	4.49526e-14	TRUE	chr6	165204391	165205700	-	+	NON_INFO	1	1310	C6orf118	protein_coding	-	level 2	487454
XLOC_004592	37.4588	-3.03813	0.383562	-7.92083	2.3593e-15	4.83417e-14	TRUE	chr8	120121067	120121550	-	+	NON_INFO	1	484	COLEC10	protein_coding	+	level 2	2247
XLOC_002294	43.8641	4.45666	0.563102	7.91448	2.4828e-15	5.06671e-14	TRUE	chr2	143415967	143563876	-	-	NON_INFO	5	8810	KYNU	protein_coding	+	level 1	-71192
XLOC_000229	22.7955	-2.13142	0.269558	-7.90711	2.63442e-15	5.35453e-14	TRUE	chr1	30650569	30651506	-	+	NON_INFO	1	938	MATN1	protein_coding	-	level 2	532619
XLOC_002163	80.1688	2.70315	0.342374	7.89531	2.89596e-15	5.86258e-14	TRUE	chr19	58910464	58911530	-	+	NON_INFO	1	1067	ZNF584	protein_coding	+	level 2	-1342
XLOC_004132	31.8747	4.49744	0.569673	7.89476	2.90867e-15	5.86486e-14	TRUE	chr7	16955620	16965316	-	+	NON_INFO	3	538	AGR3	protein_coding	-	level 2	-34010
XLOC_004233	92.0371	2.129	0.269919	7.88755	3.08188e-15	6.18944e-14	TRUE	chr7	425167	426589	-	+	NON_INFO	1	1423	PDGFA	protein_coding	-	level 1	110307
XLOC_002496	30.8465	5.65308	0.717074	7.88353	3.18269e-15	6.36663e-14	TRUE	chr2	174390481	174392054	-	+	NON_INFO	1	1574	CDCA7	protein_coding	+	level 2	156757
XLOC_001313	71.1599	1.70644	0.216999	7.86383	3.72575e-15	7.42362e-14	TRUE	chr13	100720156	100723875	-	+	NON_INFO	1	3720	PCCA	protein_coding	+	level 2	-17395
XLOC_003500	33.4058	3.45373	0.439275	7.86235	3.76984e-15	7.48202e-14	TRUE	chr5	138883316	138891126	-	+	NON_INFO	2	1765	UBE2D2	protein_coding	+	level 2	-14891
XLOC_004159	5.97509	2.20434	0.28046	7.8597	3.85045e-15	7.61215e-14	TRUE	chr7	65300757	65303073	-	+	NON_INFO	2	243	VKORC1L1	protein_coding	+	level 2	-35182
XLOC_001544	19.8704	3.54915	0.45183	7.85506	3.99574e-15	7.86866e-14	TRUE	chr15	70523272	70526315	-	+	NON_INFO	1	3044	TLE3	protein_coding	-	level 2	-132758
XLOC_002889	31.6707	-1.64046	0.20889	-7.85322	4.05476e-15	7.95393e-14	TRUE	chr22	32904329	32905590	-	+	NON_INFO	1	1262	SYN3	protein_coding	-	level 2	2950
XLOC_003794	29.3474	5.19676	0.6618	7.85246	4.07943e-15	7.97142e-14	TRUE	chr6	64064550	64066786	-	+	NON_INFO	1	2237	LGSN	protein_coding	-	level 2	-34669
XLOC_004040	30.5343	5.26314	0.670482	7.84979	4.16721e-15	8.11163e-14	TRUE	chr6	82823078	82825502	-	+	NON_INFO	1	2425	IBTK	protein_coding	-	level 2	54199
XLOC_002008	14.6849	-2.26078	0.288168	-7.84536	4.31709e-15	8.37118e-14	TRUE	chr19	54016187	54016644	-	+	NON_INFO	2	308	ZNF331	protein_coding	+	level 2	-7592
XLOC_001533	10.696	-2.27902	0.290738	-7.83877	4.54991e-15	8.78897e-14	TRUE	chr15	55807307	55807905	-	+	NON_INFO	1	599	DYX1C1	protein_coding	-	level 2	-6876
XLOC_002909	371.927	-0.89385	0.114046	-7.83765	4.59038e-15	8.83343e-14	FALSE	chr22	44567360	44568824	-	+	NON_INFO	1	1465	PARVG	protein_coding	+	level 2	-13
XLOC_001004	20.6442	-2.67803	0.342155	-7.82695	4.99858e-15	9.58251e-14	TRUE	chr12	88621611	88769578	-	-	NON_INFO	3	869	TMTC3	protein_coding	+	level 1	27948
XLOC_004814	54.506	-1.27496	0.162925	-7.82545	5.0584e-15	9.66059e-14	TRUE	chr9	120486448	120486988	-	+	NON_INFO	1	541	TLR4	protein_coding	+	level 2	7300
XLOC_001669	21.4555	1.60094	0.204829	7.81598	5.45362e-15	1.03762e-13	TRUE	chr16	29942442	29942989	-	+	NON_INFO	1	548	KCTD13	protein_coding	-	level 1	-4087
XLOC_002957	23.6289	2.65455	0.339714	7.81405	5.53771e-15	1.04968e-13	TRUE	chr3	128151281	128154294	-	+	NON_INFO	2	1402	EEFSEC	protein_coding	+	level 2	23797
XLOC_001756	89.2614	1.64998	0.211197	7.81249	5.60675e-15	1.0588e-13	TRUE	chr17	79820582	79822828	-	+	NON_INFO	1	2247	P4HB	protein_coding	-	level 1	-2013
XLOC_002223	18.3878	2.11229	0.270778	7.80079	6.15216e-15	1.15747e-13	TRUE	chr2	162931878	162933803	-	+	NON_INFO	2	308	DPP4	protein_coding	-	level 2	-827
XLOC_004275	11.5267	6.4126	0.822544	7.79605	6.3873e-15	1.19726e-13	TRUE	chr7	20836591	20837497	-	+	NON_INFO	1	907	SP8	protein_coding	-	level 2	-10087
XLOC_004028	16.1026	4.75491	0.610545	7.78797	6.80919e-15	1.27163e-13	TRUE	chr6	64060537	64060757	-	+	NON_INFO	1	221	LGSN	protein_coding	-	level 2	-30656
XLOC_004399	35.1247	1.62933	0.20937	7.78204	7.13665e-15	1.32789e-13	TRUE	chr7	148684644	148686240	-	+	NON_INFO	1	1597	PDIA4	protein_coding	-	level 1	13915
XLOC_001714	21.51	4.62407	0.595159	7.76948	7.8809e-15	1.461e-13	TRUE	chr16	82016026	82018857	-	+	NON_INFO	1	2832	SDR42E1	protein_coding	-	level 1	12365
XLOC_004201	69.3044	-2.1823	0.280979	-7.76678	8.05051e-15	1.48699e-13	TRUE	chr7	45297566	45299724	-	-	NON_INFO	2	1016	RAMP3	protein_coding	+	level 1	71666
XLOC_003532	24.2805	3.92249	0.505611	7.75793	8.63297e-15	1.58878e-13	TRUE	chr5	73330033	73332173	-	-	NON_INFO	2	1658	ARHGEF28	protein_coding	+	level 2	92216
XLOC_001075	7.74309	4.75579	0.613298	7.75445	8.87237e-15	1.62692e-13	TRUE	chr12	57363121	57363572	-	+	NON_INFO	1	452	RDH16	protein_coding	-	level 2	-9964
XLOC_000578	575.999	2.92878	0.377715	7.75393	8.90889e-15	1.62772e-13	TRUE	chr10	5523173	5535903	-	-	NON_INFO	2	9731	CALML5	protein_coding	-	level 2	4756
XLOC_004196	23.3916	6.89079	0.890716	7.73624	1.02399e-14	1.86418e-13	TRUE	chr7	31472131	31483988	-	-	NON_INFO	2	479	CCDC129	protein_coding	+	level 1	-69717
XLOC_000451	23.0143	4.71596	0.611292	7.71473	1.21234e-14	2.19916e-13	TRUE	chr1	200380732	200381514	-	+	NON_INFO	1	783	ZNF281	protein_coding	-	level 2	-1549
XLOC_003853	100.563	5.10516	0.661953	7.71226	1.2361e-14	2.23425e-13	TRUE	chr6	26768691	26785112	-	-	NON_INFO	1	16422	ZNF322	protein_coding	-	level 2	-108712
XLOC_002976	43.5145	-1.79701	0.233202	-7.70581	1.30015e-14	2.34166e-13	TRUE	chr3	187013247	187015329	-	+	NON_INFO	1	2083	MASP1	protein_coding	-	level 1	-3438
XLOC_004552	46.4017	-1.69832	0.220513	-7.70168	1.34289e-14	2.41006e-13	TRUE	chr8	79524100	79526043	-	+	NON_INFO	1	1944	PKIA	protein_coding	+	level 2	6599
XLOC_005007	205.018	1.14061	0.148144	7.69936	1.36747e-14	2.4455e-13	TRUE	chrX	75411345	75414442	-	+	NON_INFO	1	3098	PBDC1	protein_coding	+	level 2	13307
XLOC_002736	70.4349	5.32663	0.691884	7.69873	1.37427e-14	2.449e-13	TRUE	chr21	38011004	38015286	-	-	NON_INFO	1	4283	SIM2	protein_coding	+	level 2	-56148
XLOC_001335	29.7778	2.57065	0.334065	7.69505	1.41435e-14	2.50598e-13	TRUE	chr14	36789969	36811908	-	+	NON_INFO	4	1998	MBIP	protein_coding	-	level 1	-88
XLOC_003438	142.099	-2.54607	0.330878	-7.69489	1.41614e-14	2.50598e-13	TRUE	chr4	175905453	175911391	-	+	NON_INFO	1	5939	ADAM29	protein_coding	+	level 1	6123
XLOC_004761	29.1836	4.32655	0.56337	7.67976	1.59387e-14	2.81065e-13	TRUE	chr9	69765190	69774784	-	+	NON_INFO	1	9595	AL445665.1	protein_coding	+	level 3	104833
XLOC_000328	109.995	1.36644	0.178191	7.66838	1.74181e-14	3.06087e-13	TRUE	chr1	95094214	95099019	-	+	NON_INFO	1	4806	F3	protein_coding	-	level 2	-86859
XLOC_001057	16.3174	3.59727	0.469378	7.66391	1.80357e-14	3.15843e-13	TRUE	chr12	47779456	47780955	-	+	NON_INFO	1	1500	PCED1B	protein_coding	+	level 2	149014
XLOC_003773	156.012	2.06802	0.27017	7.65452	1.94031e-14	3.38618e-13	TRUE	chr6	27725195	27731060	-	+	NON_INFO	3	3684	HIST1H2BL	protein_coding	-	level 2	44198
XLOC_004689	68.7815	-1.98555	0.259856	-7.64097	2.15593e-14	3.74955e-13	TRUE	chr9	71911535	71926186	-	-	NON_INFO	6	1234	FAM189A2	protein_coding	+	level 2	-13303
XLOC_003595	10.8192	-2.31718	0.303545	-7.63373	2.2805e-14	3.95261e-13	TRUE	chr5	34472438	34472948	-	+	NON_INFO	1	511	RAI14	protein_coding	+	level 2	-183395
XLOC_003263	16.39	-2.53373	0.331994	-7.63186	2.31384e-14	3.9967e-13	TRUE	chr4	175959233	176157856	-	-	NON_INFO	4	1131	ADAM29	protein_coding	+	level 1	59903
XLOC_003762	350.341	-2.63895	0.346307	-7.62026	2.53164e-14	4.35804e-13	TRUE	chr6	22648009	22677975	-	+	NON_INFO	7	13589	HDGFL1	protein_coding	+	level 2	76118
XLOC_000579	27.8934	2.8615	0.3756	7.61847	2.56703e-14	4.40397e-13	TRUE	chr10	5641511	5644139	-	-	NON_INFO	1	2629	ASB13	protein_coding	-	level 2	36692
XLOC_000354	35.4688	-1.44044	0.189104	-7.61717	2.59291e-14	4.43335e-13	TRUE	chr1	120155043	120155664	-	+	NON_INFO	1	622	ZNF697	protein_coding	-	level 2	6382
XLOC_000849	14.3618	-2.02708	0.266297	-7.61207	2.69737e-14	4.581e-13	TRUE	chr11	11643704	11644202	-	+	NON_INFO	1	499	GALNT18	protein_coding	-	level 2	-153
XLOC_004249	581.578	0.64177	0.0843054	7.61244	2.6896e-14	4.581e-13	FALSE	chr7	7123076	7126127	-	+	NON_INFO	1	3052	C1GALT1	protein_coding	+	level 2	-70439
XLOC_004602	36.287	4.49661	0.59118	7.60616	2.82365e-14	4.77943e-13	TRUE	chr8	129128867	129130113	-	+	NON_INFO	1	1247	TMEM75	protein_coding	-	level 3	-168277
XLOC_003015	328.479	3.24244	0.426675	7.59932	2.97691e-14	5.02204e-13	TRUE	chr3	187537101	187553212	-	-	NON_INFO	1	16112	BCL6	protein_coding	-	level 1	-73587
XLOC_004722	67.7619	5.10547	0.672103	7.59626	3.04804e-14	5.12497e-13	TRUE	chr9	1229871	1234122	-	+	NON_INFO	1	4252	DMRT2	protein_coding	+	level 2	172320
XLOC_000107	177.789	-1.91512	0.252207	-7.59343	3.11558e-14	5.22118e-13	TRUE	chr1	30651660	30678447	-	-	NON_INFO	4	6672	MATN1	protein_coding	-	level 2	505678
XLOC_000829	388.76	1.48043	0.194983	7.59259	3.13568e-14	5.23752e-13	TRUE	chr11	129730302	129731429	-	-	NON_INFO	1	1128	TMEM45B	protein_coding	+	level 1	405
XLOC_004432	62.919	1.82068	0.240052	7.58451	3.33742e-14	5.55614e-13	TRUE	chr8	95651750	95653064	-	+	NON_INFO	1	1315	ESRP1	protein_coding	+	level 1	-239
XLOC_003418	79.9746	1.32814	0.175333	7.57498	3.5918e-14	5.96003e-13	TRUE	chr4	152321511	152324512	-	+	NON_INFO	1	3002	FAM160A1	protein_coding	+	level 2	-5857
XLOC_003420	33.2141	3.39741	0.448549	7.57422	3.61292e-14	5.97549e-13	TRUE	chr4	158432064	158435505	-	+	NON_INFO	1	3442	GRIA2	protein_coding	+	level 2	144838
XLOC_001016	82.1336	1.75964	0.232418	7.57101	3.70331e-14	6.09335e-13	TRUE	chr12	569208	569474	-	+	NON_INFO	1	267	B4GALNT3	protein_coding	+	level 1	-57
XLOC_004268	7.6518	5.60109	0.739824	7.57084	3.70826e-14	6.09335e-13	TRUE	chr7	17004068	17004760	-	+	NON_INFO	1	693	AGR3	protein_coding	-	level 2	-82458
XLOC_002007	370.346	1.05341	0.139286	7.56293	3.94082e-14	6.45453e-13	TRUE	chr19	53407578	53409179	-	+	NON_INFO	1	1602	ZNF320	protein_coding	-	level 2	-6633
XLOC_000086	78.8904	1.8976	0.250999	7.5602	4.02441e-14	6.57017e-13	TRUE	chr1	223321160	223322584	-	+	NON_INFO	1	1425	TLR5	protein_coding	-	level 2	-4537
XLOC_000930	10.464	-2.17064	0.287402	-7.55262	4.26576e-14	6.94181e-13	TRUE	chr11	110167480	110167689	-	+	NON_INFO	1	210	RDX	protein_coding	-	level 1	-34
XLOC_003234	22.1208	2.78899	0.369786	7.54218	4.62195e-14	7.49733e-13	TRUE	chr4	57562896	57570029	-	-	NON_INFO	5	1521	HOPX	protein_coding	-	level 2	-14832
XLOC_003087	104.993	1.24666	0.165747	7.52142	5.41842e-14	8.76122e-13	TRUE	chr3	101428799	101431013	-	+	NON_INFO	1	2215	CEP97	protein_coding	+	level 1	-11757
XLOC_003766	103.293	5.23811	0.696563	7.51994	5.48034e-14	8.83313e-13	TRUE	chr6	26717014	26753411	-	+	NON_INFO	6	18018	ZNF322	protein_coding	-	level 2	-57035
XLOC_000194	25.313	1.70343	0.226768	7.51179	5.83258e-14	9.37101e-13	TRUE	chr1	9224662	9225986	-	+	NON_INFO	1	1325	GPR157	protein_coding	-	level 2	-35434
XLOC_003474	9.19969	-2.72366	0.362726	-7.50887	5.96393e-14	9.55172e-13	TRUE	chr5	34420209	34420675	-	+	NON_INFO	1	467	RAI14	protein_coding	+	level 2	-235668
XLOC_004594	12.1491	-2.91715	0.388635	-7.50614	6.08978e-14	9.72252e-13	TRUE	chr8	120122782	120123029	-	+	NON_INFO	1	248	COLEC10	protein_coding	+	level 2	3962
XLOC_004716	256.098	1.6971	0.226499	7.49275	6.74435e-14	1.07337e-12	TRUE	chr9	138327451	138336282	-	-	NON_INFO	2	4652	PPP1R26	protein_coding	+	level 2	-34644
XLOC_002948	122.172	1.16628	0.155921	7.47993	7.43627e-14	1.17609e-12	TRUE	chr3	101425881	101428672	-	+	NON_INFO	1	2792	CEP97	protein_coding	+	level 1	-14098
XLOC_004596	16.5365	-3.00799	0.402141	-7.47995	7.43511e-14	1.17609e-12	TRUE	chr8	120123685	120124022	-	+	NON_INFO	1	338	COLEC10	protein_coding	+	level 2	4865
XLOC_001841	110.856	1.0459	0.140097	7.46556	8.29465e-14	1.30776e-12	TRUE	chr17	42402266	42403480	-	+	NON_INFO	1	1215	SLC25A39	protein_coding	-	level 1	-29
XLOC_003613	47.2822	-1.94041	0.260632	-7.44504	9.69117e-14	1.5232e-12	TRUE	chr5	44300394	44301390	-	+	NON_INFO	1	997	FGF10	protein_coding	-	level 2	2257
XLOC_002836	44.943	-1.91374	0.257137	-7.44247	9.8819e-14	1.54837e-12	TRUE	chr22	51111185	51112787	-	+	NON_INFO	2	381	SHANK3	protein_coding	+	level 2	-57
XLOC_002808	69.1995	1.87337	0.25177	7.44082	1.00059e-13	1.56296e-12	TRUE	chr21	44852963	44854330	-	+	NON_INFO	1	1368	SIK1	protein_coding	-	level 2	-5956
XLOC_004270	307.926	2.49706	0.335776	7.43668	1.03248e-13	1.60288e-12	TRUE	chr7	17093808	17098303	-	+	NON_INFO	1	4496	AGR3	protein_coding	-	level 2	-172198
XLOC_004751	59.0719	-1.13112	0.152099	-7.4367	1.03234e-13	1.60288e-12	TRUE	chr9	38073193	38075241	-	+	NON_INFO	1	2049	SHB	protein_coding	-	level 2	-3984
XLOC_003176	91.4261	1.66436	0.223879	7.43418	1.05218e-13	1.62847e-12	TRUE	chr3	197376056	197381326	-	+	NON_INFO	1	5271	KIAA0226	protein_coding	-	level 1	16939
XLOC_002419	199.481	1.02554	0.138229	7.41918	1.17848e-13	1.81838e-12	TRUE	chr2	96188659	96190704	-	+	NON_INFO	1	2046	FLJ14082	protein_coding	+	level 3	-3900
XLOC_002233	18.3937	-2.30091	0.310235	-7.41668	1.20089e-13	1.84733e-12	TRUE	chr2	211117618	211118146	-	+	NON_INFO	1	529	ACADL	protein_coding	-	level 2	-27404
XLOC_001614	4.7882	-2.56833	0.346602	-7.41003	1.2627e-13	1.93652e-12	TRUE	chr16	86234169	86234758	-	-	NON_INFO	2	276	IRF8	protein_coding	+	level 2	277955
XLOC_000183	217.555	0.783476	0.105876	7.39992	1.36268e-13	2.08354e-12	FALSE	chr1	243229322	243231111	-	-	NON_INFO	2	941	CEP170	protein_coding	-	level 2	56620
XLOC_001271	24.0992	1.46162	0.198339	7.36932	1.71505e-13	2.61441e-12	TRUE	chr13	31019894	31020861	-	+	NON_INFO	1	968	HMGB1	protein_coding	-	level 2	12024
XLOC_000031	55.5515	3.59178	0.487446	7.36857	1.72467e-13	2.62118e-12	TRUE	chr1	64652469	64660052	-	+	NON_INFO	2	2720	ROR1	protein_coding	+	level 2	5289
XLOC_001012	9.2022	-2.56427	0.348508	-7.35784	1.86909e-13	2.83218e-12	TRUE	chr12	106587082	106592176	-	-	NON_INFO	2	908	CKAP4	protein_coding	-	level 1	39480
XLOC_004303	18.4696	1.42843	0.194331	7.3505	1.97471e-13	2.98329e-12	TRUE	chr7	45851720	45852163	-	+	NON_INFO	1	444	AC096582.1	protein_coding	-	level 3	50522
XLOC_005031	467.375	0.694128	0.0945	7.34527	2.05339e-13	3.09291e-12	FALSE	chrX	102167357	102172403	-	+	NON_INFO	1	5047	RAB40AL	protein_coding	+	level 2	-19798
XLOC_002548	44.4396	-1.62799	0.221742	-7.34182	2.10709e-13	3.16439e-12	TRUE	chr2	232380994	232382602	-	+	NON_INFO	1	1609	NMUR1	protein_coding	-	level 2	5270
XLOC_004207	307.768	0.702335	0.0957207	7.33734	2.17885e-13	3.26247e-12	FALSE	chr7	65187007	65215942	-	-	NON_INFO	7	3286	AC104057.1	protein_coding	-	level 3	-73728
XLOC_004256	20.6798	6.52719	0.889653	7.33678	2.18793e-13	3.2664e-12	TRUE	chr7	8401893	8404797	-	+	NON_INFO	1	2905	NXPH1	protein_coding	+	level 2	-68789
XLOC_002950	21.1979	-2.28447	0.311432	-7.33536	2.21121e-13	3.29145e-12	TRUE	chr3	102635365	102871517	-	+	NON_INFO	8	1183	ZPLD1	protein_coding	+	level 2	436681
XLOC_001381	13.2167	3.12328	0.425897	7.33341	2.24363e-13	3.32992e-12	TRUE	chr14	21223397	21223862	-	+	NON_INFO	1	466	EDDM3A	protein_coding	+	level 2	6859
XLOC_000248	20.7141	3.05268	0.416606	7.32749	2.34502e-13	3.47022e-12	TRUE	chr1	40116899	40117601	-	+	NON_INFO	1	703	NT5C1A	protein_coding	-	level 2	7193
XLOC_000260	93.7482	-1.54418	0.210754	-7.32694	2.35465e-13	3.47431e-12	TRUE	chr1	44577432	44579208	-	+	NON_INFO	1	1777	KLF17	protein_coding	+	level 2	-5315
XLOC_002074	17.4639	-2.54615	0.347729	-7.32223	2.43891e-13	3.57915e-12	TRUE	chr19	32281180	32282105	-	+	NON_INFO	1	926	THEG5	protein_coding	+	level 3	197236
XLOC_002543	15.23	2.88091	0.39345	7.32217	2.43985e-13	3.57915e-12	TRUE	chr2	232273198	232273505	-	+	NON_INFO	1	308	B3GNT7	protein_coding	+	level 1	7324
XLOC_001303	59.5877	-1.90213	0.260138	-7.31201	2.63166e-13	3.84937e-12	TRUE	chr13	78224328	78227265	-	+	NON_INFO	1	2938	SCEL	protein_coding	+	level 2	4931
XLOC_002185	358.131	1.53107	0.209403	7.31159	2.64e-13	3.85045e-12	TRUE	chr2	75456819	75463926	-	+	NON_INFO	1	7108	TACR1	protein_coding	-	level 2	-29994
XLOC_004633	220.069	1.13434	0.155196	7.30909	2.68957e-13	3.91147e-12	TRUE	chr8	146050675	146052077	-	+	NON_INFO	1	1403	ZNF7	protein_coding	+	level 1	-773
XLOC_003948	17.5818	1.86098	0.254842	7.30248	2.82509e-13	4.09679e-12	TRUE	chr6	27681806	27682459	-	+	NON_INFO	1	654	HIST1H2BL	protein_coding	-	level 2	92799
XLOC_001916	369.513	-1.2287	0.168382	-7.29706	2.94123e-13	4.25301e-12	TRUE	chr17	81055510	81058347	-	+	NON_INFO	1	2838	METRNL	protein_coding	+	level 2	2647
XLOC_004595	26.2418	-2.79796	0.383911	-7.28805	3.14478e-13	4.53439e-12	TRUE	chr8	120123114	120123454	-	+	NON_INFO	1	341	COLEC10	protein_coding	+	level 2	4294
XLOC_000852	102.101	2.87402	0.394869	7.27841	3.37785e-13	4.85661e-12	TRUE	chr11	12978333	12981936	-	+	NON_INFO	1	3604	TEAD1	protein_coding	+	level 2	12036
XLOC_002620	17.8632	-1.91735	0.263767	-7.26912	3.61836e-13	5.18769e-12	TRUE	chr20	1166071	1166381	-	+	NON_INFO	1	311	TMEM74B	protein_coding	-	level 2	-13
XLOC_001195	47.0573	1.82209	0.250719	7.26745	3.66333e-13	5.23731e-12	TRUE	chr12	133019651	133022026	-	+	NON_INFO	1	2376	MUC8	protein_coding	-	level 3	27309
XLOC_000050	377.183	-1.5699	0.216041	-7.26669	3.68398e-13	5.25201e-12	TRUE	chr1	142834322	142887133	-	+	NON_INFO	5	15794	PPIAL4G	protein_coding	-	level 2	880012
XLOC_002380	229.137	-2.21128	0.304511	-7.26174	3.82134e-13	5.43253e-12	TRUE	chr2	69165857	69168424	-	+	NON_INFO	1	2568	GKN2	protein_coding	-	level 2	3941
XLOC_000778	97.7335	-1.2416	0.171638	-7.23385	4.69495e-13	6.65578e-12	TRUE	chr11	65090563	65094414	-	+	NON_INFO	2	1553	CDC42EP2	protein_coding	+	level 2	664
XLOC_003258	38.7179	2.72219	0.376487	7.23052	4.81163e-13	6.80215e-12	TRUE	chr4	158722420	158735635	-	-	NON_INFO	3	2552	FAM198B	protein_coding	-	level 1	309992
XLOC_002676	103.315	-0.85559	0.118532	-7.2182	5.26815e-13	7.42677e-12	FALSE	chr20	43710945	43713098	-	+	NON_INFO	1	2154	STK4	protein_coding	+	level 2	2346
XLOC_003205	7.91135	3.15027	0.436474	7.21754	5.29357e-13	7.44188e-12	TRUE	chr4	57564805	57570729	-	+	NON_INFO	2	880	HOPX	protein_coding	-	level 2	-16741
XLOC_003779	116.259	-1.81803	0.252098	-7.2116	5.52984e-13	7.75249e-12	TRUE	chr6	33313282	33328768	-	+	NON_INFO	3	1499	DAXX	protein_coding	-	level 2	-16237
XLOC_002977	49.2003	6.0684	0.842482	7.203	5.89006e-13	8.23469e-12	TRUE	chr3	187613975	187618916	-	+	NON_INFO	2	4802	BCL6	protein_coding	-	level 1	-150461
XLOC_004162	63.6941	1.04815	0.145613	7.19817	6.10255e-13	8.4922e-12	TRUE	chr7	66349235	66355384	-	+	NON_INFO	4	593	TMEM248	protein_coding	+	level 2	-30829
XLOC_004940	21.0705	1.61449	0.224296	7.19805	6.1078e-13	8.4922e-12	TRUE	chrX	288032	288940	-	+	NON_INFO	1	909	PPP2R3B	protein_coding	-	level 2	5759
XLOC_001909	22.0156	1.74294	0.242156	7.19759	6.12872e-13	8.49794e-12	TRUE	chr17	79819889	79820491	-	+	NON_INFO	1	603	P4HB	protein_coding	-	level 1	-1320
XLOC_002866	133.683	3.79053	0.527865	7.18087	6.92704e-13	9.57862e-12	TRUE	chr22	18892445	18893078	-	+	NON_INFO	1	634	DGCR6	protein_coding	+	level 2	-464
XLOC_003874	974.198	4.36004	0.607474	7.17733	7.10851e-13	9.80277e-12	TRUE	chr6	58142427	58158909	-	-	NON_INFO	2	15836	PRIM2	protein_coding	+	level 2	629053
XLOC_003086	51.2912	1.15002	0.160308	7.17381	7.294e-13	1.00312e-11	TRUE	chr3	101424171	101425811	-	+	NON_INFO	1	1641	CEP97	protein_coding	+	level 1	-16959
XLOC_003746	57.977	1.24328	0.173351	7.17204	7.3888e-13	1.01341e-11	TRUE	chr5	179094894	179097516	-	+	NON_INFO	1	2623	CBY3	protein_coding	-	level 2	8069
XLOC_001606	213.988	1.23212	0.172032	7.16214	7.94249e-13	1.0864e-11	TRUE	chr16	54323910	54326280	-	-	NON_INFO	1	2371	IRX3	protein_coding	-	level 2	-3236
XLOC_000954	36.173	2.81411	0.393163	7.15762	8.20918e-13	1.11986e-11	TRUE	chr12	3423911	3426655	-	+	NON_INFO	1	2745	TSPAN9	protein_coding	+	level 2	28182
XLOC_000435	7.69887	4.28386	0.598623	7.1562	8.29467e-13	1.12848e-11	TRUE	chr1	171320244	171320500	-	+	NON_INFO	1	257	FMO4	protein_coding	+	level 2	9022
XLOC_001569	27.0583	-1.62952	0.227952	-7.14851	8.77256e-13	1.18711e-11	TRUE	chr15	96652188	96653626	-	+	NON_INFO	1	1439	AC016251.1	protein_coding	-	level 3	177655
XLOC_004204	46.2972	3.40094	0.475751	7.14857	8.76852e-13	1.18711e-11	TRUE	chr7	54874213	54879826	-	-	NON_INFO	3	623	SEC61G	protein_coding	-	level 2	-46547
XLOC_000336	142.624	-0.650683	0.0911173	-7.14116	9.25467e-13	1.24901e-11	FALSE	chr1	112007568	112008242	-	+	NON_INFO	1	675	ATP5F1	protein_coding	+	level 2	2174
XLOC_003524	504.538	0.969031	0.135962	7.1272	1.02433e-12	1.37876e-11	FALSE	chr5	37075600	37080382	-	-	NON_INFO	1	4783	NIPBL	protein_coding	+	level 1	9086
XLOC_004098	17.2317	-1.49937	0.21047	-7.12391	1.04909e-12	1.40835e-11	TRUE	chr6	142770602	142771318	-	+	NON_INFO	1	717	GPR126	protein_coding	+	level 2	3200
XLOC_003048	11.3514	2.49506	0.35031	7.12245	1.06023e-12	1.41952e-11	TRUE	chr3	42499239	42499621	-	+	NON_INFO	1	383	VIPR1	protein_coding	+	level 1	-31171
XLOC_002857	258.197	1.77077	0.248674	7.12084	1.07273e-12	1.43247e-11	TRUE	chr22	50979428	50984125	-	-	NON_INFO	2	2811	KLHDC7B	protein_coding	+	level 2	-2338
XLOC_002166	12.2844	4.01613	0.564136	7.11907	1.08655e-12	1.44711e-11	TRUE	chr2	6697217	6704430	-	+	NON_INFO	2	1647	CMPK2	protein_coding	-	level 2	276272
XLOC_000814	71.1365	-1.94836	0.273901	-7.11337	1.13245e-12	1.50429e-11	TRUE	chr11	67525544	67531118	-	-	NON_INFO	4	1559	ALDH3B2	protein_coding	-	level 1	-76874
XLOC_001518	71.5524	-1.0161	0.143394	-7.08606	1.37984e-12	1.82811e-11	TRUE	chr15	31767634	31769990	-	+	NON_INFO	1	2357	OTUD7A	protein_coding	-	level 2	5340
XLOC_003313	98.8426	1.19775	0.169063	7.08467	1.39379e-12	1.84177e-11	TRUE	chr4	25728961	25731108	-	+	NON_INFO	1	2148	SEL1L3	protein_coding	-	level 1	17948
XLOC_003367	43.8664	4.66222	0.658809	7.07675	1.47577e-12	1.93997e-11	TRUE	chr4	88696329	88702271	-	+	NON_INFO	1	5943	IBSP	protein_coding	+	level 2	-18463
XLOC_004721	257.243	-1.3077	0.184781	-7.07705	1.4726e-12	1.93997e-11	TRUE	chr9	139533923	139538947	-	-	NON_INFO	2	2683	EGFL7	protein_coding	+	level 2	-14362
XLOC_003845	107.88	2.70413	0.382234	7.07453	1.49957e-12	1.96614e-11	TRUE	chr6	12300020	12309853	-	-	NON_INFO	1	9834	EDN1	protein_coding	+	level 2	2594
XLOC_003529	168.863	1.21311	0.171706	7.06505	1.60556e-12	2.09968e-11	TRUE	chr5	43008802	43012502	-	-	NON_INFO	1	3701	ANXA2R	protein_coding	-	level 2	26834
XLOC_002575	21.5766	3.30161	0.467343	7.06463	1.61046e-12	2.10065e-11	TRUE	chr20	23894616	23897183	-	+	NON_INFO	3	980	CST5	protein_coding	-	level 2	-34230
XLOC_001755	22.4371	1.83356	0.260029	7.05138	1.77152e-12	2.3048e-11	TRUE	chr17	79819243	79819786	-	+	NON_INFO	1	544	P4HB	protein_coding	-	level 1	-674
XLOC_002518	109.072	-1.05185	0.149222	-7.04889	1.80346e-12	2.34033e-11	TRUE	chr2	201347499	201351273	-	+	NON_INFO	1	3775	KCTD18	protein_coding	-	level 2	2403
XLOC_002542	125.546	2.68893	0.381541	7.04756	1.82084e-12	2.35685e-11	TRUE	chr2	232270750	232271713	-	+	NON_INFO	1	964	B3GNT7	protein_coding	+	level 1	4876
XLOC_000377	121.594	1.26362	0.179528	7.03859	1.94192e-12	2.50078e-11	TRUE	chr1	150017487	150019923	-	+	NON_INFO	1	2437	VPS45	protein_coding	+	level 2	-19447
XLOC_000450	242.183	1.01723	0.144518	7.03876	1.93961e-12	2.50078e-11	TRUE	chr1	200369349	200373599	-	+	NON_INFO	1	4251	ZNF281	protein_coding	-	level 2	2229
XLOC_000515	12.8005	1.59402	0.226509	7.03736	1.95919e-12	2.51662e-11	TRUE	chr1	235190743	235191257	-	+	NON_INFO	1	515	TOMM20	protein_coding	-	level 2	81395
XLOC_002938	661.825	-1.2889	0.183225	-7.03453	1.99937e-12	2.56173e-11	TRUE	chr3	64998172	65050269	-	+	NON_INFO	4	18524	MAGI1	protein_coding	-	level 1	288932
XLOC_003769	33.0352	4.91413	0.699368	7.02653	2.11731e-12	2.70599e-11	TRUE	chr6	26778059	26779385	-	+	NON_INFO	1	1327	ZNF322	protein_coding	-	level 2	-118080
XLOC_003467	1620.24	2.25061	0.320422	7.02388	2.15795e-12	2.75098e-11	TRUE	chr5	1554265	1561802	-	+	NON_INFO	2	7234	LPCAT1	protein_coding	-	level 2	-30174
XLOC_004386	33.665	-1.36869	0.194883	-7.02316	2.16905e-12	2.75818e-11	TRUE	chr7	130151911	130153101	-	+	NON_INFO	1	1191	COPG2	protein_coding	-	level 2	0
XLOC_002448	39.0637	-0.880088	0.125548	-7.00996	2.3839e-12	3.02379e-11	FALSE	chr2	113293330	113294763	-	+	NON_INFO	1	1434	TTL	protein_coding	+	level 2	3104
XLOC_000972	13.2653	4.02057	0.574358	7.00012	2.55745e-12	3.23581e-11	TRUE	chr12	59507196	59524675	-	+	NON_INFO	3	564	LRIG3	protein_coding	-	level 2	-192894
XLOC_004443	52.836	-2.62728	0.37539	-6.9988	2.58167e-12	3.25832e-11	TRUE	chr8	132065264	132142218	-	+	NON_INFO	6	1841	ADCY8	protein_coding	-	level 2	-10593
XLOC_000846	500.623	-1.04184	0.148908	-6.99655	2.62346e-12	3.30282e-11	TRUE	chr11	6730847	6733408	-	+	NON_INFO	1	2562	MRPL17	protein_coding	-	level 1	-26216
XLOC_001462	38.9843	2.85092	0.407654	6.99347	2.68163e-12	3.36768e-11	TRUE	chr14	105510813	105511799	-	+	NON_INFO	1	987	GPR132	protein_coding	-	level 1	3930
XLOC_000267	4.89926	5.28449	0.756359	6.98675	2.81324e-12	3.52421e-11	TRUE	chr1	46955444	46956081	-	+	NON_INFO	1	638	DMBX1	protein_coding	+	level 2	-16588
XLOC_000681	45.5116	1.36957	0.196128	6.98303	2.8888e-12	3.60993e-11	TRUE	chr10	67539336	67541277	-	+	NON_INFO	1	1942	CTNNA3	protein_coding	-	level 2	138443
XLOC_000488	9.93014	2.36547	0.338906	6.97972	2.95773e-12	3.66889e-11	TRUE	chr1	223316730	223316937	-	+	NON_INFO	1	208	TLR5	protein_coding	-	level 2	-107
XLOC_000616	303.214	-1.76897	0.253442	-6.97977	2.95667e-12	3.66889e-11	TRUE	chr10	122797222	122838208	-	-	NON_INFO	5	6013	WDR11	protein_coding	+	level 2	128187
XLOC_004124	79.1244	-1.72527	0.247163	-6.9803	2.9455e-12	3.66889e-11	TRUE	chr6	170491083	170492491	-	+	NON_INFO	1	1409	DLL1	protein_coding	-	level 2	98804
XLOC_004762	8.80471	4.49679	0.644538	6.97676	3.02059e-12	3.73771e-11	TRUE	chr9	69865525	69867600	-	+	NON_INFO	1	2076	AL445665.1	protein_coding	+	level 3	205168
XLOC_002863	18.9323	3.04422	0.43648	6.97449	3.06984e-12	3.78938e-11	TRUE	chr22	17545324	17546796	-	+	NON_INFO	1	1473	IL17RA	protein_coding	+	level 1	-19049
XLOC_003610	47.6609	2.43928	0.350296	6.96348	3.31968e-12	4.08782e-11	TRUE	chr5	42927284	42932222	-	+	NON_INFO	1	4939	SEPP1	protein_coding	-	level 2	-39791
XLOC_002816	159.668	1.07749	0.155011	6.95106	3.62545e-12	4.4535e-11	TRUE	chr21	47873831	47878688	-	+	NON_INFO	1	4858	DIP2A	protein_coding	+	level 2	-125
XLOC_003513	71.9873	3.0089	0.43296	6.9496	3.66325e-12	4.48903e-11	TRUE	chr5	180019526	180022917	-	+	NON_INFO	2	3156	SCGB3A1	protein_coding	-	level 2	-987
XLOC_001480	10.2248	-1.81682	0.26157	-6.94583	3.76233e-12	4.59931e-11	TRUE	chr15	101704399	101704970	-	+	NON_INFO	1	572	CHSY1	protein_coding	-	level 1	10959
XLOC_002984	12.7847	1.98239	0.285433	6.94518	3.77975e-12	4.60947e-11	TRUE	chr3	33033416	33034553	-	-	NON_INFO	2	981	GLB1	protein_coding	-	level 1	3548
XLOC_000541	16.1063	3.56739	0.513765	6.94363	3.82163e-12	4.64935e-11	TRUE	chr10	30572547	30578095	-	+	NON_INFO	2	4372	MTPAP	protein_coding	-	level 2	20636
XLOC_001825	8.51086	3.63578	0.524264	6.93501	4.06203e-12	4.92996e-11	TRUE	chr17	36762980	36763334	-	+	NON_INFO	1	355	SRCIN1	protein_coding	-	level 1	-798
XLOC_004889	219.835	-1.16299	0.167899	-6.92674	4.30638e-12	5.21401e-11	TRUE	chrX	102659713	102746355	-	+	NON_INFO	11	3131	RAB40A	protein_coding	-	level 2	8324
XLOC_001086	19.0981	1.95728	0.282952	6.91736	4.60145e-12	5.55798e-11	TRUE	chr12	59258504	59259817	-	+	NON_INFO	1	1314	LRIG3	protein_coding	-	level 2	6115
XLOC_004879	12.9572	-1.32052	0.190925	-6.91642	4.63196e-12	5.58151e-11	TRUE	chrX	64586518	64618568	-	+	NON_INFO	3	395	ZC3H12B	protein_coding	+	level 2	-90048
XLOC_001078	4.31467	4.41612	0.638838	6.91273	4.75426e-12	5.70242e-11	TRUE	chr12	57367462	57367746	-	+	NON_INFO	1	285	RDH16	protein_coding	-	level 2	-14305
XLOC_004251	345.222	1.14499	0.165635	6.91271	4.75483e-12	5.70242e-11	TRUE	chr7	7127442	7127797	-	+	NON_INFO	1	356	C1GALT1	protein_coding	+	level 2	-68769
XLOC_003886	4.95982	-2.40925	0.348671	-6.9098	4.85344e-12	5.80691e-11	TRUE	chr6	104948447	104951506	-	-	NON_INFO	2	1704	HACE1	protein_coding	-	level 2	224463
XLOC_002379	58.4127	2.80897	0.40704	6.90096	5.16519e-12	6.16534e-11	TRUE	chr2	68898339	68903525	-	+	NON_INFO	1	5187	ARHGAP25	protein_coding	+	level 1	-3209
XLOC_000635	69.1365	-1.13617	0.164893	-6.89034	5.56591e-12	6.62802e-11	TRUE	chr10	13185509	13187724	-	+	NON_INFO	1	2216	OPTN	protein_coding	+	level 2	5219
XLOC_000749	37.7984	-2.1574	0.313136	-6.88966	5.59245e-12	6.64399e-11	TRUE	chr10	122895856	122897484	-	+	NON_INFO	1	1629	WDR11	protein_coding	+	level 2	226821
XLOC_001152	143.43	-1.36865	0.198804	-6.8844	5.80299e-12	6.87797e-11	TRUE	chr12	91534211	91535649	-	+	NON_INFO	1	1439	DCN	protein_coding	-	level 1	3377
XLOC_002675	134.333	-1.49141	0.216835	-6.87807	6.06676e-12	7.1738e-11	TRUE	chr20	42735370	42737334	-	+	NON_INFO	1	1965	JPH2	protein_coding	-	level 2	3002
XLOC_004891	11.5953	-2.46355	0.358453	-6.87273	6.2985e-12	7.43047e-11	TRUE	chrX	113213995	113219057	-	+	NON_INFO	2	242	HTR2C	protein_coding	+	level 2	-599495
XLOC_000638	29.8528	-1.27825	0.186229	-6.86387	6.70179e-12	7.88785e-11	TRUE	chr10	13192755	13193700	-	+	NON_INFO	1	946	MCM10	protein_coding	+	level 2	-9855
XLOC_003851	20.3988	5.37754	0.783536	6.86317	6.73509e-12	7.90866e-11	TRUE	chr6	26731614	26755301	-	-	NON_INFO	2	2595	ZNF322	protein_coding	-	level 2	-71635
XLOC_003266	214.378	2.03763	0.297323	6.85327	7.21819e-12	8.43678e-11	TRUE	chr4	185291423	185303936	-	-	NON_INFO	4	5338	IRF2	protein_coding	-	level 1	4932
XLOC_004883	30.1571	1.2741	0.185904	6.85358	7.20263e-12	8.43678e-11	TRUE	chrX	80097411	80102010	-	+	NON_INFO	2	1121	BRWD3	protein_coding	-	level 2	-32225
XLOC_001367	129.604	2.68787	0.392467	6.84866	7.45433e-12	8.69271e-11	TRUE	chr14	101811699	101829865	-	-	NON_INFO	5	7321	DIO3	protein_coding	+	level 2	-197824
XLOC_001495	64.6359	-1.39675	0.204191	-6.84037	7.89881e-12	9.16878e-11	TRUE	chr15	96624697	96627933	-	-	NON_INFO	2	2162	AC016251.1	protein_coding	-	level 3	203348
XLOC_004532	22.7176	5.02875	0.735136	6.84057	7.88768e-12	9.16878e-11	TRUE	chr8	47916789	47919133	-	+	NON_INFO	1	2345	SPIDR	protein_coding	+	level 1	-254035
XLOC_001341	2.91506	4.39435	0.642619	6.83819	8.01992e-12	9.28805e-11	TRUE	chr14	89490507	89492148	-	+	NON_INFO	2	353	FOXN3	protein_coding	-	level 1	99068
XLOC_002291	45.9197	-2.35379	0.344279	-6.83685	8.09521e-12	9.35385e-11	TRUE	chr2	132786683	132795056	-	-	NON_INFO	2	244	ANKRD30BL	protein_coding	-	level 1	110109
XLOC_000573	27.89	2.2921	0.335856	6.82464	8.81476e-12	1.01621e-10	TRUE	chr10	3026421	3028579	-	-	NON_INFO	3	1191	PFKP	protein_coding	+	level 2	-81134
XLOC_001993	32.1156	4.56153	0.668491	6.82361	8.87794e-12	1.02116e-10	TRUE	chr19	20845274	20851288	-	+	NON_INFO	2	4961	ZNF626	protein_coding	-	level 2	-873
XLOC_004854	21.6478	1.82317	0.267266	6.82153	9.00733e-12	1.0337e-10	TRUE	chr9	138325261	138326152	-	+	NON_INFO	1	892	PPP1R26	protein_coding	+	level 2	-44774
XLOC_000939	30.6284	2.01736	0.295859	6.81867	9.18879e-12	1.05214e-10	TRUE	chr11	119449067	119450711	-	+	NON_INFO	1	1645	PVRL1	protein_coding	-	level 1	43410
XLOC_000014	13.2352	-2.23837	0.328329	-6.81746	9.26644e-12	1.05863e-10	TRUE	chr1	25183822	25192315	-	+	NON_INFO	3	928	CLIC4	protein_coding	+	level 2	13008
XLOC_004374	9.97026	3.24636	0.476581	6.81176	9.641e-12	1.09894e-10	TRUE	chr7	124382386	124383850	-	+	NON_INFO	1	1465	GPR37	protein_coding	-	level 2	2202
XLOC_002349	190.03	0.682621	0.100256	6.80881	9.84109e-12	1.11691e-10	FALSE	chr2	32080137	32083819	-	+	NON_INFO	1	3683	MEMO1	protein_coding	-	level 1	9060
XLOC_002349	190.03	0.682621	0.100256	6.80881	9.84109e-12	1.11691e-10	FALSE	chr2	32080137	32083819	-	+	NON_INFO	1	3683	DPY30	protein_coding	-	level 2	9060
XLOC_003973	497.339	-1.10023	0.161589	-6.80878	9.84274e-12	1.11691e-10	TRUE	chr6	32829388	32833161	-	+	NON_INFO	1	3774	PSMB9	protein_coding	+	level 2	2027
XLOC_004135	24.1487	2.7018	0.396871	6.80774	9.91423e-12	1.1225e-10	TRUE	chr7	17092455	17093434	-	+	NON_INFO	1	980	AGR3	protein_coding	-	level 2	-170845
XLOC_004476	8.63613	4.35716	0.641028	6.79714	1.06716e-11	1.20555e-10	TRUE	chr8	130717743	130740981	-	-	NON_INFO	3	1275	GSDMC	protein_coding	-	level 2	19462
XLOC_000333	25.5487	-1.6131	0.237355	-6.79616	1.07441e-11	1.21104e-10	TRUE	chr1	101698363	101699140	-	+	NON_INFO	1	778	S1PR1	protein_coding	+	level 2	-3305
XLOC_004396	49.6023	1.69017	0.248932	6.78966	1.12396e-11	1.26408e-10	TRUE	chr7	140128968	140130382	-	+	NON_INFO	1	1415	RAB19	protein_coding	+	level 2	2919
XLOC_002653	35.4263	4.09881	0.603738	6.78905	1.12871e-11	1.2666e-10	TRUE	chr20	23412781	23414091	-	+	NON_INFO	1	1311	CSTL1	protein_coding	+	level 2	-6232
XLOC_005054	69.1082	5.8888	0.868097	6.78358	1.17236e-11	1.31268e-10	TRUE	chrX	125395041	125397855	-	+	NON_INFO	1	2815	DCAF12L2	protein_coding	-	level 2	-94962
XLOC_001561	10.6007	-2.04611	0.302051	-6.77407	1.25212e-11	1.39889e-10	TRUE	chr15	84322475	84322714	-	+	NON_INFO	1	240	ADAMTSL3	protein_coding	+	level 2	-125
XLOC_000161	5.00313	4.5026	0.664798	6.77288	1.26239e-11	1.40726e-10	TRUE	chr1	209690047	209699658	-	-	NON_INFO	3	923	CAMK1G	protein_coding	+	level 1	-57405
XLOC_000796	7.20343	3.33116	0.492186	6.76809	1.30491e-11	1.45146e-10	TRUE	chr11	111199501	111204514	-	+	NON_INFO	3	786	POU2AF1	protein_coding	-	level 1	18464
XLOC_001778	103.38	-1.69253	0.250171	-6.76549	1.32855e-11	1.47451e-10	TRUE	chr17	80306573	80315076	-	-	NON_INFO	3	3513	TEX19	protein_coding	+	level 2	-2048
XLOC_004540	25.5685	1.76713	0.261226	6.76476	1.33531e-11	1.47878e-10	TRUE	chr8	65730912	65731968	-	+	NON_INFO	1	1057	CYP7B1	protein_coding	-	level 2	-19595
XLOC_001879	58.4969	1.69744	0.251088	6.76034	1.37666e-11	1.52124e-10	TRUE	chr17	64297327	64298624	-	+	NON_INFO	1	1298	PRKCA	protein_coding	+	level 2	-131
XLOC_004825	14.1346	1.50146	0.222122	6.75961	1.38366e-11	1.52565e-10	TRUE	chr9	131439940	131440455	-	+	NON_INFO	1	516	SET	protein_coding	+	level 2	-5249
XLOC_000888	55.3297	-1.35258	0.200303	-6.75267	1.45149e-11	1.59696e-10	TRUE	chr11	65091926	65093630	-	+	NON_INFO	1	1705	CDC42EP2	protein_coding	+	level 2	2027
XLOC_004603	8.36885	4.63173	0.686421	6.74766	1.5025e-11	1.64949e-10	TRUE	chr8	130697639	130698803	-	+	NON_INFO	1	1165	GSDMC	protein_coding	-	level 2	61640
XLOC_004723	7.60798	-2.39017	0.354451	-6.7433	1.54827e-11	1.69606e-10	TRUE	chr9	2277900	2278306	-	+	NON_INFO	1	407	SMARCA2	protein_coding	+	level 2	84277
XLOC_003707	24.4309	2.45242	0.363753	6.74199	1.56234e-11	1.70778e-10	TRUE	chr5	146553933	146554858	-	+	NON_INFO	1	926	STK32A	protein_coding	+	level 1	-59669
XLOC_000118	1030.94	-0.443427	0.0657796	-6.7411	1.57191e-11	1.71453e-10	FALSE	chr1	90494607	90501124	-	-	NON_INFO	1	6518	ZNF326	protein_coding	+	level 1	511
XLOC_002516	53.2667	-1.33847	0.198644	-6.73805	1.60531e-11	1.7472e-10	TRUE	chr2	199017798	199019479	-	+	NON_INFO	1	1682	PLCL1	protein_coding	+	level 2	0
XLOC_000433	60.6823	4.2573	0.632214	6.73395	1.65123e-11	1.79332e-10	TRUE	chr1	168532666	168539020	-	+	NON_INFO	1	6355	XCL1	protein_coding	+	level 2	-6692
XLOC_003153	338.021	1.12825	0.16759	6.7322	1.67118e-11	1.80723e-10	TRUE	chr3	175525430	175528393	-	+	NON_INFO	1	2964	NAALADL2	protein_coding	+	level 2	2003
XLOC_004084	150.895	2.9735	0.441667	6.73245	1.66827e-11	1.80723e-10	TRUE	chr6	123061133	123066221	-	+	NON_INFO	1	5089	PKIB	protein_coding	+	level 2	13616
XLOC_000192	7.3423	2.21496	0.329669	6.71874	1.83308e-11	1.97808e-10	TRUE	chr1	9218516	9218831	-	+	NON_INFO	1	316	GPR157	protein_coding	-	level 2	-29288
XLOC_004184	24.6689	2.31106	0.344009	6.71801	1.84217e-11	1.98367e-10	TRUE	chr7	3233759	3234748	-	-	NON_INFO	2	893	AC091801.1	protein_coding	-	level 1	-19473
XLOC_005041	9.42879	2.04271	0.304134	6.7165	1.86144e-11	2.00016e-10	TRUE	chrX	115005858	115006163	-	+	NON_INFO	1	306	RP1-241P17.4	protein_coding	-	level 2	-52190
XLOC_005045	6.76444	5.07815	0.756409	6.7135	1.90009e-11	2.03737e-10	TRUE	chrX	118082930	118084274	-	+	NON_INFO	1	1345	LONRF3	protein_coding	+	level 2	-24308
XLOC_003943	25.9061	2.45261	0.365393	6.71224	1.91656e-11	2.05068e-10	TRUE	chr6	26176450	26178165	-	+	NON_INFO	1	1716	HIST1H2BD	protein_coding	+	level 2	4874
XLOC_002914	200.727	0.831783	0.124067	6.7043	2.0237e-11	2.16074e-10	FALSE	chr22	46646728	46648475	-	+	NON_INFO	1	1748	CDPF1	protein_coding	-	level 1	-153
XLOC_000608	24.6485	1.89494	0.28315	6.69236	2.19594e-11	2.33972e-10	TRUE	chr10	102819178	102820742	-	-	NON_INFO	2	1112	KAZALD1	protein_coding	+	level 2	-857
XLOC_001737	7.16582	3.41747	0.511359	6.68311	2.33916e-11	2.48708e-10	TRUE	chr17	35013854	35040989	-	+	NON_INFO	3	509	MRM1	protein_coding	+	level 1	48448
XLOC_000912	12.451	6.2743	0.93917	6.68068	2.3783e-11	2.52339e-10	TRUE	chr11	75465883	75466418	-	+	NON_INFO	1	536	DGAT2	protein_coding	+	level 1	-4140
XLOC_000935	165.798	1.38399	0.207247	6.67798	2.42257e-11	2.55016e-10	TRUE	chr11	118135329	118137525	-	+	NON_INFO	1	2197	MPZL2	protein_coding	-	level 2	-79
XLOC_000992	9.98037	3.15863	0.473002	6.67784	2.42495e-11	2.55016e-10	TRUE	chr12	13032659	13036048	-	-	NON_INFO	2	263	GPRC5A	protein_coding	+	level 2	-7669
XLOC_001411	29.2527	-1.33643	0.200116	-6.67828	2.41767e-11	2.55016e-10	TRUE	chr14	63762031	63762409	-	+	NON_INFO	1	379	RHOJ	protein_coding	+	level 2	2095
XLOC_002835	189.656	1.81526	0.27183	6.67794	2.42328e-11	2.55016e-10	TRUE	chr22	50979428	50981480	-	+	NON_INFO	2	943	KLHDC7B	protein_coding	+	level 2	-4983
XLOC_004516	57.0576	-1.57477	0.235828	-6.67761	2.42873e-11	2.55016e-10	TRUE	chr8	32629693	32631596	-	+	NON_INFO	1	1904	NRG1	protein_coding	+	level 2	7146
XLOC_003481	126.644	2.21009	0.331068	6.67562	2.46185e-11	2.57959e-10	TRUE	chr5	42956386	42962745	-	+	NON_INFO	1	6360	SEPP1	protein_coding	-	level 2	-68893
XLOC_003024	155.215	-1.59694	0.239464	-6.6688	2.57898e-11	2.69674e-10	TRUE	chr3	3108037	3108862	-	+	NON_INFO	1	826	IL5RA	protein_coding	-	level 1	2372
XLOC_002852	215.066	-1.01484	0.152511	-6.6542	2.84851e-11	2.97244e-10	TRUE	chr22	44565895	44567135	-	-	NON_INFO	1	1241	PARVB	protein_coding	+	level 1	790
XLOC_004202	206.817	1.19926	0.180274	6.65242	2.8832e-11	3.00244e-10	TRUE	chr7	50518127	50521199	-	-	NON_INFO	2	3006	FIGNL1	protein_coding	-	level 2	-40
XLOC_001324	25.5434	1.24714	0.187574	6.64877	2.95546e-11	3.07138e-10	TRUE	chr13	111214961	111218212	-	+	NON_INFO	1	3252	RAB20	protein_coding	-	level 2	-882
XLOC_004697	21.3137	5.28741	0.796018	6.64233	3.08767e-11	3.20219e-10	TRUE	chr9	95670912	95672290	-	-	NON_INFO	1	1379	ZNF484	protein_coding	-	level 2	-30609
XLOC_004852	40.5325	1.71175	0.258225	6.62892	3.38151e-11	3.49976e-10	TRUE	chr9	138320635	138322581	-	+	NON_INFO	1	1947	PPP1R26	protein_coding	+	level 2	-48345
XLOC_002075	8.07892	-2.7378	0.413328	-6.62378	3.50116e-11	3.6162e-10	TRUE	chr19	32401079	32401358	-	+	NON_INFO	1	280	THEG5	protein_coding	+	level 3	317135
XLOC_001897	7.3141	2.4784	0.374398	6.6197	3.59931e-11	3.71001e-10	TRUE	chr17	74612070	74612432	-	+	NON_INFO	1	363	ST6GALNAC1	protein_coding	-	level 2	8412
XLOC_004387	47.8845	-1.5255	0.230551	-6.61676	3.67151e-11	3.77673e-10	TRUE	chr7	130153203	130154522	-	+	NON_INFO	1	1320	COPG2	protein_coding	-	level 2	0
XLOC_004907	20.9775	3.21064	0.485324	6.61546	3.7041e-11	3.80252e-10	TRUE	chrX	13173494	13183007	-	-	NON_INFO	3	2370	FAM9C	protein_coding	-	level 2	-110694
XLOC_001039	21.8667	-1.76759	0.267568	-6.60614	3.94477e-11	4.04139e-10	TRUE	chr12	10481152	10482351	-	+	NON_INFO	1	1200	KLRD1	protein_coding	+	level 2	11303
XLOC_001773	12.8491	2.14766	0.326082	6.58626	4.51056e-11	4.61171e-10	TRUE	chr17	74612504	74613028	-	-	NON_INFO	1	525	ST6GALNAC1	protein_coding	-	level 2	7816
XLOC_004241	47.9325	1.34782	0.204786	6.58161	4.65384e-11	4.74861e-10	TRUE	chr7	6531486	6532273	-	+	NON_INFO	1	788	GRID2IP	protein_coding	-	level 2	4821
XLOC_000258	70.5219	-1.33953	0.203773	-6.57364	4.91012e-11	5.00002e-10	TRUE	chr1	44572951	44574496	-	+	NON_INFO	1	1546	KLF17	protein_coding	+	level 2	-10027
XLOC_004389	97.371	-0.834268	0.127	-6.56906	5.06338e-11	5.14573e-10	FALSE	chr7	134858456	134859511	-	+	NON_INFO	1	1056	C7orf49	protein_coding	-	level 2	-2910
XLOC_001104	13.9445	2.13292	0.325399	6.55479	5.57202e-11	5.65131e-10	TRUE	chr12	67748496	67748845	-	+	NON_INFO	1	350	CAND1	protein_coding	+	level 1	34766
XLOC_002254	9.08864	-2.03695	0.31093	-6.55114	5.70976e-11	5.77942e-10	TRUE	chr2	43087868	43091176	-	-	NON_INFO	2	573	HAAO	protein_coding	-	level 1	-68136
XLOC_000088	248.757	0.919005	0.14049	6.54144	6.09283e-11	6.1244e-10	FALSE	chr1	226321068	226329784	-	+	NON_INFO	2	3366	ACBD3	protein_coding	-	level 2	2597
XLOC_000844	101.324	-0.931929	0.142469	-6.54129	6.09899e-11	6.1244e-10	FALSE	chr11	6722013	6726157	-	+	NON_INFO	1	4145	MRPL17	protein_coding	-	level 1	-17382
XLOC_003346	9.24749	-1.63694	0.250241	-6.54147	6.09173e-11	6.1244e-10	TRUE	chr4	56802054	56802342	-	+	NON_INFO	1	289	CEP135	protein_coding	+	level 2	-12696
XLOC_004160	70.4588	0.913644	0.13966	6.54194	6.07269e-11	6.1244e-10	FALSE	chr7	66310036	66311924	-	+	NON_INFO	1	1889	RABGEF1	protein_coding	+	level 2	33586
XLOC_000645	66.5948	-0.601414	0.0919716	-6.53913	6.18786e-11	6.20134e-10	FALSE	chr10	23414618	23416090	-	+	NON_INFO	1	1473	MSRB2	protein_coding	+	level 2	3677
XLOC_004943	4.0659	4.08025	0.624108	6.53773	6.24613e-11	6.24736e-10	TRUE	chrX	1381833	1382235	-	+	NON_INFO	1	403	CSF2RA	protein_coding	+	level 2	-5459
XLOC_004178	5.86948	-3.10295	0.474758	-6.53586	6.32463e-11	6.3134e-10	TRUE	chr7	155055081	155057803	-	+	NON_INFO	3	549	INSIG1	protein_coding	+	level 1	-31684
XLOC_003791	353.288	3.52638	0.539577	6.53545	6.34174e-11	6.31802e-10	TRUE	chr6	58148081	58181245	-	+	NON_INFO	5	10432	PRIM2	protein_coding	+	level 2	634707
XLOC_004385	48.6298	-1.31123	0.200648	-6.53496	6.36283e-11	6.32658e-10	TRUE	chr7	130150602	130151809	-	+	NON_INFO	1	1208	COPG2	protein_coding	-	level 2	0
XLOC_003752	68.2293	1.69786	0.259832	6.53448	6.38306e-11	6.33425e-10	TRUE	chr6	6725001	6733577	-	+	NON_INFO	2	4882	LY86	protein_coding	+	level 2	69786
XLOC_001623	41.6935	1.28172	0.196419	6.52546	6.77912e-11	6.70787e-10	TRUE	chr16	4356857	4357683	-	+	NON_INFO	1	827	GLIS2	protein_coding	+	level 2	-7080
XLOC_003681	15.2876	3.59584	0.55106	6.52531	6.78607e-11	6.70787e-10	TRUE	chr5	129867817	129868951	-	+	NON_INFO	1	1135	CHSY3	protein_coding	+	level 2	345491
XLOC_003767	21.3473	4.98655	0.764558	6.52214	6.93115e-11	6.82865e-10	TRUE	chr6	26753599	26755873	-	+	NON_INFO	1	2275	ZNF322	protein_coding	-	level 2	-93620
XLOC_004350	106.718	1.74536	0.267608	6.52205	6.93524e-11	6.82865e-10	TRUE	chr7	95028966	95031866	-	+	NON_INFO	1	2901	PON2	protein_coding	-	level 2	2310
XLOC_004187	7.61507	3.22857	0.495159	6.52027	7.01807e-11	6.89679e-10	TRUE	chr7	11932972	12151336	-	-	NON_INFO	3	322	THSD7A	protein_coding	-	level 2	-61149
XLOC_003347	11.8587	5.67892	0.871435	6.51674	7.18495e-11	7.0471e-10	TRUE	chr4	57557561	57559064	-	+	NON_INFO	1	1504	HOPX	protein_coding	-	level 2	-9497
XLOC_000173	25.2297	1.72182	0.264609	6.50702	7.66581e-11	7.50419e-10	TRUE	chr1	228309831	228312869	-	-	NON_INFO	2	1073	MRPL55	protein_coding	-	level 2	-12819
XLOC_000914	117.633	-0.925427	0.142444	-6.49678	8.20562e-11	8.01711e-10	FALSE	chr11	82530231	82532481	-	+	NON_INFO	1	2251	PRCP	protein_coding	-	level 1	2064
XLOC_000038	28.0318	3.45787	0.532828	6.48967	8.6026e-11	8.38878e-10	TRUE	chr1	90826403	90831265	-	+	NON_INFO	2	4298	ZNF326	protein_coding	+	level 1	332307
XLOC_001769	19.7359	-2.11491	0.325923	-6.48899	8.64133e-11	8.3942e-10	TRUE	chr17	56130056	56136921	-	-	NON_INFO	3	770	DYNLL2	protein_coding	+	level 2	-23856
XLOC_001964	6.00144	-2.11826	0.326437	-6.48904	8.63855e-11	8.3942e-10	TRUE	chr18	21243252	21243511	-	+	NON_INFO	1	260	ANKRD29	protein_coding	-	level 2	-404
XLOC_002103	17.5572	-1.93303	0.297932	-6.48816	8.68903e-11	8.42436e-10	TRUE	chr19	41138220	41139289	-	+	NON_INFO	1	1070	LTBP4	protein_coding	+	level 2	2496
XLOC_003145	303.4	-0.598027	0.092213	-6.48527	8.85723e-11	8.57102e-10	FALSE	chr3	160973555	160977623	-	+	NON_INFO	1	4069	NMD3	protein_coding	+	level 2	2236
XLOC_000503	13.945	-1.60343	0.247321	-6.48319	8.98018e-11	8.65689e-10	TRUE	chr1	229084699	229085279	-	+	NON_INFO	1	581	RHOU	protein_coding	+	level 2	202284
XLOC_004242	35.336	1.30525	0.201328	6.48324	8.97743e-11	8.65689e-10	TRUE	chr7	6532829	6533339	-	+	NON_INFO	1	511	GRID2IP	protein_coding	-	level 2	3755
XLOC_001060	113.819	-1.01186	0.156112	-6.48161	9.07514e-11	8.7318e-10	TRUE	chr12	48838780	48842880	-	+	NON_INFO	1	4101	ANP32D	protein_coding	+	level 2	-23569
XLOC_000644	82.648	-0.710432	0.109726	-6.47461	9.50599e-11	9.12899e-10	FALSE	chr10	23413122	23414040	-	+	NON_INFO	1	919	MSRB2	protein_coding	+	level 2	2181
XLOC_004106	10.8453	-1.80854	0.279892	-6.46157	1.03623e-10	9.93254e-10	TRUE	chr6	153068429	153069075	-	+	NON_INFO	1	647	VIP	protein_coding	+	level 2	-2859
XLOC_004727	292.443	-0.853755	0.132183	-6.45889	1.05472e-10	1.00906e-09	FALSE	chr9	12824712	12829955	-	+	NON_INFO	1	5244	LURAP1L	protein_coding	+	level 2	2583
XLOC_004895	8.26277	4.08025	0.633235	6.44351	1.16745e-10	1.1148e-09	TRUE	chrX	129709002	129736326	-	+	NON_INFO	2	972	ENOX2	protein_coding	-	level 2	21025
XLOC_005026	41.2885	0.961444	0.149314	6.43908	1.20199e-10	1.14562e-09	FALSE	chrX	100597983	100598384	-	+	NON_INFO	1	402	TIMM8A	protein_coding	-	level 2	2266
XLOC_004862	107.686	-1.21578	0.188894	-6.4363	1.22425e-10	1.16465e-09	TRUE	chr9	139531495	139533126	-	+	NON_INFO	1	1632	EGFL7	protein_coding	+	level 2	-20183
XLOC_000231	5.60123	3.04495	0.473176	6.43512	1.23374e-10	1.17147e-09	TRUE	chr1	31910479	31910848	-	+	NON_INFO	1	370	SERINC2	protein_coding	+	level 2	2955
XLOC_001497	14.9308	-1.31343	0.204142	-6.43392	1.24358e-10	1.17861e-09	TRUE	chr15	96662107	96669330	-	-	NON_INFO	3	360	AC016251.1	protein_coding	-	level 3	161951
XLOC_002073	6.29691	-2.71859	0.422681	-6.43177	1.26124e-10	1.19311e-09	TRUE	chr19	32280621	32281043	-	+	NON_INFO	1	423	THEG5	protein_coding	+	level 3	196677
XLOC_002665	15.2168	2.76207	0.429544	6.43023	1.27408e-10	1.203e-09	TRUE	chr20	26251905	26253882	-	+	NON_INFO	1	1978	FAM182B	protein_coding	-	level 1	-403045
XLOC_004029	148.788	2.61786	0.407449	6.42499	1.31876e-10	1.24288e-09	TRUE	chr6	64155574	64158220	-	+	NON_INFO	1	2647	PTP4A1	protein_coding	+	level 2	-73447
XLOC_002850	99.5255	-0.769383	0.119773	-6.42369	1.33008e-10	1.25122e-09	FALSE	chr22	37860378	37862833	-	-	NON_INFO	1	2456	MFNG	protein_coding	-	level 2	2269
XLOC_002177	235.192	-0.947371	0.147617	-6.41776	1.38297e-10	1.29855e-09	FALSE	chr2	31494618	31498582	-	+	NON_INFO	1	3965	EHD3	protein_coding	+	level 2	2306
XLOC_004011	35.0858	2.09814	0.327066	6.41503	1.408e-10	1.31961e-09	TRUE	chr6	48041321	48042640	-	+	NON_INFO	1	1320	PTCHD4	protein_coding	-	level 2	-4897
XLOC_004313	96.1248	1.23616	0.192792	6.41188	1.43739e-10	1.34467e-09	TRUE	chr7	64433655	64434454	-	+	NON_INFO	1	800	ZNF117	protein_coding	-	level 2	3907
XLOC_000828	25.3249	3.81786	0.595809	6.40786	1.47579e-10	1.37804e-09	TRUE	chr11	129484252	129637331	-	-	NON_INFO	3	3184	TMEM45B	protein_coding	+	level 1	-48384
XLOC_001162	6.05352	-2.75812	0.430489	-6.40695	1.48464e-10	1.38375e-09	TRUE	chr12	106236027	106236639	-	+	NON_INFO	1	613	NUAK1	protein_coding	-	level 1	220480
XLOC_000048	128.119	-1.29622	0.202453	-6.40255	1.52804e-10	1.42112e-09	TRUE	chr1	120157271	120160955	-	+	NON_INFO	2	1887	ZNF697	protein_coding	-	level 2	1091
XLOC_004074	78.5727	-1.06357	0.166122	-6.40232	1.53035e-10	1.42112e-09	TRUE	chr6	112426363	112426827	-	+	NON_INFO	1	465	FAM229B	protein_coding	+	level 2	2371
XLOC_002833	15.8637	2.09323	0.326988	6.40156	1.53795e-10	1.42557e-09	TRUE	chr22	47978348	47981653	-	+	NON_INFO	2	1829	LL22NC03-75H12.2	protein_coding	-	level 1	-95489
XLOC_000250	7.5923	-2.35022	0.367225	-6.39996	1.55417e-10	1.43796e-09	TRUE	chr1	41768628	41769132	-	+	NON_INFO	1	505	FOXO6	protein_coding	+	level 2	-58463
XLOC_002347	11.1641	-1.99211	0.311515	-6.39489	1.60662e-10	1.48378e-09	TRUE	chr2	30566446	30566885	-	+	NON_INFO	1	440	LBH	protein_coding	+	level 1	19851
XLOC_004878	70.9592	3.08216	0.48229	6.39068	1.65148e-10	1.52243e-09	TRUE	chrX	64062683	64072867	-	+	NON_INFO	4	5728	ZC4H2	protein_coding	-	level 2	63384
XLOC_003421	15.2789	3.04899	0.477283	6.38822	1.67824e-10	1.54429e-09	TRUE	chr4	158435702	158437118	-	+	NON_INFO	1	1417	GRIA2	protein_coding	+	level 2	148476
XLOC_002290	440.545	-2.13592	0.334374	-6.38783	1.68255e-10	1.54544e-09	TRUE	chr2	132781389	132786565	-	-	NON_INFO	1	5177	ANKRD30BL	protein_coding	-	level 1	118600
XLOC_001464	40.1735	2.13522	0.334413	6.38498	1.71419e-10	1.57101e-09	TRUE	chr14	105541685	105543007	-	+	NON_INFO	1	1323	GPR132	protein_coding	-	level 1	-9904
XLOC_004707	13.8052	3.5042	0.548838	6.38477	1.71659e-10	1.57101e-09	TRUE	chr9	104116008	104117698	-	-	NON_INFO	2	1096	BAAT	protein_coding	-	level 2	5002
XLOC_000018	14.3823	5.61394	0.87965	6.38202	1.74766e-10	1.59655e-09	TRUE	chr1	31943910	31944334	-	+	NON_INFO	1	425	SERINC2	protein_coding	+	level 2	36386
XLOC_004847	87.0216	1.7121	0.268372	6.37959	1.7756e-10	1.61915e-09	TRUE	chr9	138307657	138310809	-	+	NON_INFO	1	3153	PPP1R26	protein_coding	+	level 2	-60117
XLOC_004458	3.81099	-2.08232	0.326541	-6.3769	1.80713e-10	1.64495e-09	TRUE	chr8	55340897	55367349	-	-	NON_INFO	2	289	SOX17	protein_coding	+	level 2	-3147
XLOC_003429	18.6384	2.73763	0.429554	6.3732	1.85126e-10	1.68208e-09	TRUE	chr4	169977432	169979150	-	+	NON_INFO	1	1719	SH3RF1	protein_coding	-	level 2	36258
XLOC_001703	20.3915	2.78474	0.437065	6.37145	1.87246e-10	1.6983e-09	TRUE	chr16	68761053	68761611	-	+	NON_INFO	1	559	CDH3	protein_coding	+	level 2	4535
XLOC_000073	4.18146	4.5935	0.720989	6.37111	1.8767e-10	1.6991e-09	TRUE	chr1	200381755	200384642	-	+	NON_INFO	2	287	ZNF281	protein_coding	-	level 2	-2572
XLOC_000191	156.483	1.06796	0.167646	6.37029	1.88669e-10	1.70509e-09	TRUE	chr1	9208002	9209154	-	+	NON_INFO	1	1153	GPR157	protein_coding	-	level 2	-18774
XLOC_000291	4.74502	4.53173	0.71143	6.36989	1.89161e-10	1.70649e-09	TRUE	chr1	60859154	60859568	-	+	NON_INFO	1	415	C1orf87	protein_coding	-	level 2	-319713
XLOC_001166	58.9123	-1.67831	0.263716	-6.36407	1.96473e-10	1.76617e-09	TRUE	chr12	108677150	108679627	-	+	NON_INFO	1	2478	CMKLR1	protein_coding	-	level 2	2195
XLOC_003525	321.128	0.806738	0.126762	6.36421	1.96294e-10	1.76617e-09	FALSE	chr5	37098873	37102994	-	-	NON_INFO	1	4122	C5orf42	protein_coding	-	level 2	3337
XLOC_000182	15.9815	5.4447	0.856018	6.36049	2.01108e-10	1.80462e-09	TRUE	chr1	234979104	235005508	-	-	NON_INFO	2	672	IRF2BP2	protein_coding	-	level 2	-233834
XLOC_003473	26.0134	-2.51535	0.39631	-6.34692	2.19666e-10	1.96766e-09	TRUE	chr5	34329955	34354705	-	+	NON_INFO	3	763	C1QTNF3	protein_coding	-	level 2	-205323
XLOC_002979	38.9951	1.56207	0.246406	6.33943	2.30616e-10	2.0621e-09	TRUE	chr3	195364729	195367423	-	+	NON_INFO	2	2551	APOD	protein_coding	-	level 2	-53654
XLOC_003387	102.509	2.18592	0.344976	6.33645	2.35114e-10	2.09861e-09	TRUE	chr4	122032955	122038507	-	+	NON_INFO	1	5553	TNIP3	protein_coding	-	level 2	14057
XLOC_003195	148.067	2.83157	0.447313	6.33017	2.44899e-10	2.1821e-09	TRUE	chr4	25486619	25491982	-	+	NON_INFO	1	5364	ANAPC4	protein_coding	+	level 2	66500
XLOC_002691	8.43148	2.4473	0.38675	6.32787	2.4857e-10	2.21092e-09	TRUE	chr20	56290154	56290803	-	+	NON_INFO	1	650	PMEPA1	protein_coding	-	level 1	-3563
XLOC_003475	8.37779	-2.09309	0.331116	-6.32131	2.59351e-10	2.30276e-09	TRUE	chr5	34464750	34469209	-	+	NON_INFO	2	661	RAI14	protein_coding	+	level 2	-187134
XLOC_003507	8.36717	4.58194	0.724911	6.3207	2.60386e-10	2.3079e-09	TRUE	chr5	170921985	170929753	-	+	NON_INFO	3	330	FGF18	protein_coding	+	level 2	37359
XLOC_001994	22.48	4.8593	0.768899	6.31981	2.61888e-10	2.31716e-09	TRUE	chr19	20857386	20862116	-	+	NON_INFO	2	2411	ZNF626	protein_coding	-	level 2	-12985
XLOC_002815	57.7286	1.09328	0.173021	6.31877	2.63648e-10	2.32829e-09	TRUE	chr21	47869432	47871211	-	+	NON_INFO	1	1780	PCNT	protein_coding	+	level 2	3751
XLOC_003260	17.6795	3.58452	0.567302	6.31853	2.64066e-10	2.32829e-09	TRUE	chr4	169956746	169965080	-	-	NON_INFO	1	8335	CBR4	protein_coding	-	level 2	-25321
XLOC_003890	17.652	1.06566	0.168942	6.30784	2.82959e-10	2.49054e-09	TRUE	chr6	111592704	111592905	-	-	NON_INFO	1	202	KIAA1919	protein_coding	+	level 2	335
XLOC_001870	15.6275	2.03283	0.322528	6.3028	2.92325e-10	2.5685e-09	TRUE	chr17	56032871	56033427	-	+	NON_INFO	1	557	CUEDC1	protein_coding	-	level 1	-188
XLOC_003175	73.2099	-1.18228	0.187743	-6.29733	3.02818e-10	2.65609e-09	TRUE	chr3	197301097	197303057	-	+	NON_INFO	1	1961	BDH1	protein_coding	-	level 1	-904
XLOC_001872	35.7078	-1.96554	0.312477	-6.2902	3.17063e-10	2.77165e-09	TRUE	chr17	56123086	56126227	-	+	NON_INFO	1	3142	DYNLL2	protein_coding	+	level 2	-34550
XLOC_004321	42.674	0.805973	0.128132	6.29018	3.17088e-10	2.77165e-09	FALSE	chr7	65190567	65191374	-	+	NON_INFO	1	808	AC104057.1	protein_coding	-	level 3	-77288
XLOC_002427	2143.48	1.95931	0.311698	6.28593	3.25907e-10	2.84382e-09	TRUE	chr2	96490054	96495738	-	+	NON_INFO	1	5685	ANKRD36C	protein_coding	-	level 2	18850
XLOC_004250	330.089	0.841476	0.133892	6.28472	3.2845e-10	2.86107e-09	FALSE	chr7	7126212	7127363	-	+	NON_INFO	1	1152	C1GALT1	protein_coding	+	level 2	-69203
XLOC_002847	98.1539	0.80116	0.127573	6.28003	3.38512e-10	2.94366e-09	FALSE	chr22	31304983	31318241	-	-	NON_INFO	2	3103	OSBP2	protein_coding	+	level 1	1173
XLOC_002758	54.6727	-1.74132	0.277339	-6.27866	3.41497e-10	2.96452e-09	TRUE	chr21	10193711	10196083	-	+	NON_INFO	1	2373	TPTE	protein_coding	-	level 2	710119
XLOC_000637	42.3076	-1.1346	0.180853	-6.27356	3.52879e-10	3.05808e-09	TRUE	chr10	13190817	13192429	-	+	NON_INFO	1	1613	OPTN	protein_coding	+	level 2	10527
XLOC_002530	56.4694	0.947981	0.151136	6.27236	3.55621e-10	3.07658e-09	FALSE	chr2	219625930	219628444	-	+	NON_INFO	1	2515	TTLL4	protein_coding	+	level 2	5792
XLOC_001484	4.36627	-2.70228	0.431064	-6.26884	3.63738e-10	3.14143e-09	TRUE	chr15	55822237	55823163	-	-	NON_INFO	2	328	PYGO1	protein_coding	-	level 2	7926
XLOC_001565	74.7185	1.20623	0.192451	6.26773	3.66346e-10	3.15856e-09	TRUE	chr15	90841058	90842211	-	+	NON_INFO	1	1154	NGRN	protein_coding	+	level 2	24596
XLOC_003250	12.0081	-1.91889	0.306643	-6.25772	3.90652e-10	3.3591e-09	TRUE	chr4	115255952	115286185	-	-	NON_INFO	3	569	UGT8	protein_coding	+	level 2	-233427
XLOC_004557	14.1804	4.16194	0.665101	6.25761	3.90932e-10	3.3591e-09	TRUE	chr8	82235574	82238101	-	+	NON_INFO	1	2528	FABP5	protein_coding	+	level 1	38563
XLOC_001908	7.67197	2.10714	0.336818	6.25602	3.9492e-10	3.38761e-09	TRUE	chr17	79818969	79819179	-	+	NON_INFO	1	211	P4HB	protein_coding	-	level 1	-400
XLOC_000536	55.5105	-1.21525	0.194369	-6.25229	4.0447e-10	3.46366e-09	TRUE	chr10	10840561	10888120	-	+	NON_INFO	3	352	CELF2	protein_coding	+	level 2	-159140
XLOC_003470	7.6358	3.32712	0.532246	6.25109	4.0759e-10	3.48448e-09	TRUE	chr5	10964804	10970202	-	+	NON_INFO	2	531	CTNND2	protein_coding	-	level 2	1751
XLOC_004848	21.0095	1.70404	0.272641	6.25011	4.10172e-10	3.50064e-09	TRUE	chr9	138311903	138312839	-	+	NON_INFO	1	937	PPP1R26	protein_coding	+	level 2	-58087
XLOC_003865	58.3537	1.43023	0.228971	6.24636	4.20132e-10	3.57961e-09	TRUE	chr6	40846481	40857273	-	-	NON_INFO	4	2273	UNC5CL	protein_coding	-	level 2	137500
XLOC_001721	29.4186	-1.51648	0.243161	-6.23654	4.47359e-10	3.80518e-09	TRUE	chr16	86543608	86543936	-	+	NON_INFO	1	329	FOXF1	protein_coding	+	level 1	-198
XLOC_003163	11.5054	5.80488	0.930845	6.23614	4.48507e-10	3.80855e-09	TRUE	chr3	187618984	187620769	-	+	NON_INFO	1	1786	BCL6	protein_coding	-	level 1	-155470
XLOC_004758	33.4694	1.47967	0.237288	6.23578	4.49531e-10	3.81085e-09	TRUE	chr9	67302819	67305812	-	+	NON_INFO	1	2994	FAM27E3	protein_coding	-	level 2	479133
XLOC_000414	25.9262	-1.32542	0.212582	-6.23488	4.52129e-10	3.82646e-09	TRUE	chr1	159788804	159789895	-	+	NON_INFO	1	1092	FCRL6	protein_coding	+	level 2	2764
XLOC_004670	46.2451	-1.92634	0.309021	-6.23371	4.55514e-10	3.84867e-09	TRUE	chr9	11089112	11194396	-	-	NON_INFO	6	2549	PTPRD	protein_coding	-	level 2	-476390
XLOC_004861	43.7349	-1.24183	0.199245	-6.23269	4.58484e-10	3.86731e-09	TRUE	chr9	139530479	139531432	-	+	NON_INFO	1	954	EGFL7	protein_coding	+	level 2	-21877
XLOC_004842	12.7063	1.83914	0.29512	6.23184	4.61001e-10	3.88207e-09	TRUE	chr9	138273442	138273941	-	+	NON_INFO	1	500	C9orf62	protein_coding	+	level 1	35035
XLOC_001076	2.13831	4.16324	0.668297	6.22963	4.67549e-10	3.93067e-09	TRUE	chr12	57363848	57364055	-	+	NON_INFO	1	208	RDH16	protein_coding	-	level 2	-10691
XLOC_000955	46.9475	2.42322	0.389086	6.22798	4.72487e-10	3.95903e-09	TRUE	chr12	4122044	4128291	-	+	NON_INFO	4	777	PARP11	protein_coding	-	level 2	-139437
XLOC_003430	16.4145	2.8115	0.451424	6.22806	4.72252e-10	3.95903e-09	TRUE	chr4	169979203	169980287	-	+	NON_INFO	1	1085	SH3RF1	protein_coding	-	level 2	35121
XLOC_001607	58.9255	2.31043	0.371003	6.22752	4.7387e-10	3.96406e-09	TRUE	chr16	54885562	54927648	-	-	NON_INFO	3	2649	IRX5	protein_coding	+	level 1	-37127
XLOC_002449	36.3712	-0.877384	0.141007	-6.22229	4.89951e-10	4.09182e-09	FALSE	chr2	113294927	113296431	-	+	NON_INFO	1	1505	POLR1B	protein_coding	+	level 1	-3062
XLOC_004147	20.3689	1.46492	0.235672	6.21594	5.1017e-10	4.25366e-09	TRUE	chr7	45831429	45836659	-	+	NON_INFO	2	2009	AC096582.1	protein_coding	-	level 3	66026
XLOC_003787	5.58487	2.87825	0.46336	6.21169	5.24163e-10	4.36314e-09	TRUE	chr6	44160513	44172794	-	+	NON_INFO	3	538	CAPN11	protein_coding	+	level 1	8375
XLOC_002931	112.268	0.692277	0.111463	6.2108	5.27158e-10	4.38087e-09	FALSE	chr3	47391383	47392674	-	+	NON_INFO	1	1292	KLHL18	protein_coding	+	level 2	3078
XLOC_000951	10.7861	-1.48309	0.238827	-6.20991	5.30135e-10	4.39838e-09	TRUE	chr11	130318060	130318488	-	+	NON_INFO	1	429	ADAMTS15	protein_coding	+	level 2	-382
XLOC_000259	40.5508	-1.46674	0.236253	-6.20833	5.355e-10	4.43562e-09	TRUE	chr1	44574595	44575765	-	+	NON_INFO	1	1171	KLF17	protein_coding	+	level 2	-8758
XLOC_000418	49.2226	2.98689	0.481362	6.20508	5.46693e-10	4.51356e-09	TRUE	chr1	159952766	159954546	-	+	NON_INFO	1	1781	SLAMF9	protein_coding	-	level 2	-28723
XLOC_004271	19.3551	2.45934	0.396335	6.2052	5.46275e-10	4.51356e-09	TRUE	chr7	17099493	17100766	-	+	NON_INFO	1	1274	AGR3	protein_coding	-	level 2	-177883
XLOC_000805	44.5049	-1.43333	0.231118	-6.20174	5.58438e-10	4.59553e-09	TRUE	chr11	2899812	2901026	-	-	NON_INFO	1	1215	CDKN1C	protein_coding	-	level 1	3418
XLOC_004211	74.5798	0.888711	0.143299	6.20179	5.58251e-10	4.59553e-09	FALSE	chr7	75118026	75121003	-	-	NON_INFO	1	2978	POM121C	protein_coding	-	level 2	-2479
XLOC_001641	30.2338	-1.61325	0.260142	-6.20143	5.59536e-10	4.59709e-09	TRUE	chr16	14094978	14095998	-	+	NON_INFO	1	1021	ERCC4	protein_coding	+	level 2	48777
XLOC_003227	14.8348	2.5026	0.404095	6.1931	5.89916e-10	4.83884e-09	TRUE	chr4	49177952	49180857	-	-	NON_INFO	2	1544	CWH43	protein_coding	+	level 1	113855
XLOC_003566	9.90133	2.05771	0.332578	6.18714	6.1264e-10	5.01711e-09	TRUE	chr5	1117645	1117944	-	+	NON_INFO	1	300	SLC12A7	protein_coding	-	level 2	-5496
XLOC_000499	75.6923	1.01197	0.163667	6.1831	6.28553e-10	5.13911e-09	TRUE	chr1	227971375	227972786	-	+	NON_INFO	1	1412	SNAP47	protein_coding	+	level 2	2449
XLOC_002940	18.5874	2.22628	0.360179	6.18104	6.36817e-10	5.19827e-09	TRUE	chr3	72788076	72789939	-	+	NON_INFO	2	1704	SHQ1	protein_coding	-	level 2	8490
XLOC_003108	15.3926	-3.30106	0.534208	-6.17936	6.4364e-10	5.24551e-09	TRUE	chr3	127033517	127034956	-	+	NON_INFO	1	1440	C3orf56	protein_coding	+	level 2	116493
XLOC_005055	54.8586	6.21217	1.00667	6.17098	6.78665e-10	5.52207e-09	TRUE	chrX	125398115	125400824	-	+	NON_INFO	1	2710	DCAF12L2	protein_coding	-	level 2	-98036
XLOC_000594	3.31103	4.03675	0.654232	6.17021	6.81988e-10	5.5402e-09	TRUE	chr10	48593688	48601575	-	-	NON_INFO	2	427	PTPN20B	protein_coding	-	level 2	135300
XLOC_001220	54.741	1.48937	0.241525	6.16654	6.97993e-10	5.66113e-09	TRUE	chr13	100149875	100151862	-	+	NON_INFO	1	1988	TM9SF2	protein_coding	+	level 2	-1810
XLOC_003211	32.2332	2.21773	0.359663	6.16612	6.99854e-10	5.66714e-09	TRUE	chr4	122029965	122032887	-	+	NON_INFO	2	1794	TNIP3	protein_coding	-	level 2	19677
XLOC_001568	16.2997	-1.74466	0.283072	-6.1633	7.12436e-10	5.75062e-09	TRUE	chr15	95793520	95794340	-	+	NON_INFO	1	821	MCTP2	protein_coding	+	level 2	769889
XLOC_003765	15.3502	4.44231	0.720763	6.16334	7.12264e-10	5.75062e-09	TRUE	chr6	26705324	26708752	-	+	NON_INFO	2	2355	ZNF322	protein_coding	-	level 2	-45345
XLOC_003485	6.75627	5.19062	0.842691	6.15958	7.29393e-10	5.87812e-09	TRUE	chr5	66510086	66533459	-	+	NON_INFO	3	525	CD180	protein_coding	-	level 2	-17460
XLOC_002871	7.87006	2.23425	0.362823	6.15795	7.36916e-10	5.92931e-09	TRUE	chr22	21650483	21650784	-	+	NON_INFO	1	302	GGT2	protein_coding	-	level 1	-68558
XLOC_001634	54.1809	-1.16883	0.189979	-6.1524	7.63168e-10	6.13078e-09	TRUE	chr16	10594311	10596382	-	+	NON_INFO	1	2072	ATF7IP2	protein_coding	+	level 1	16817
XLOC_004941	10.6195	1.53402	0.249392	6.15102	7.69866e-10	6.17479e-09	TRUE	chrX	290245	290653	-	+	NON_INFO	1	409	PPP2R3B	protein_coding	-	level 2	4046
XLOC_000592	267.752	-1.43188	0.232887	-6.14837	7.82819e-10	6.26875e-09	TRUE	chr10	48510178	48532676	-	-	NON_INFO	5	5095	GDF10	protein_coding	-	level 1	-71203
XLOC_000358	44.9376	-1.46068	0.237646	-6.14645	7.92362e-10	6.33405e-09	TRUE	chr1	142796842	142798860	-	+	NON_INFO	1	2019	PPIAL4G	protein_coding	-	level 2	968285
XLOC_000811	30.4876	-2.63154	0.428156	-6.14623	7.93476e-10	6.33405e-09	TRUE	chr11	56761537	56773379	-	-	NON_INFO	2	2602	OR5AK2	protein_coding	+	level 2	4196
XLOC_000956	10.9065	5.2377	0.852339	6.14509	7.99182e-10	6.36955e-09	TRUE	chr12	5269398	5281056	-	+	NON_INFO	3	309	KCNA5	protein_coding	+	level 2	113450
XLOC_000471	75.5049	-1.18715	0.1933	-6.14149	8.17534e-10	6.50557e-09	TRUE	chr1	209911060	209912320	-	+	NON_INFO	1	1261	HSD11B1	protein_coding	+	level 2	2766
XLOC_002992	3.12844	2.97309	0.484182	6.14044	8.22945e-10	6.53834e-09	TRUE	chr3	51767060	51788494	-	-	NON_INFO	2	258	GRM2	protein_coding	+	level 2	14432
XLOC_000809	3.04696	3.72563	0.607043	6.13734	8.39137e-10	6.65654e-09	TRUE	chr11	9336456	9337064	-	-	NON_INFO	2	318	TMEM41B	protein_coding	-	level 2	-130
XLOC_003672	33.5205	-0.694755	0.11329	-6.13253	8.64915e-10	6.85029e-09	FALSE	chr5	122172550	122173022	-	+	NON_INFO	1	473	SNX24	protein_coding	+	level 2	-6113
XLOC_002303	8.67614	2.95851	0.483015	6.1251	9.06272e-10	7.15545e-09	TRUE	chr2	161453767	161455896	-	-	NON_INFO	2	884	RBMS1	protein_coding	-	level 2	-103463
XLOC_003261	35.7869	2.80334	0.457675	6.12518	9.05814e-10	7.15545e-09	TRUE	chr4	169966897	169995403	-	-	NON_INFO	6	2184	SH3RF1	protein_coding	-	level 2	20005
XLOC_004856	14.4028	1.74705	0.285311	6.12332	9.16433e-10	7.2244e-09	TRUE	chr9	138332571	138332998	-	+	NON_INFO	1	428	PPP1R26	protein_coding	+	level 2	-37928
XLOC_002425	1471.24	1.90192	0.310701	6.12139	9.27645e-10	7.30142e-09	TRUE	chr2	96482036	96486916	-	+	NON_INFO	1	4881	ANKRD36C	protein_coding	-	level 2	27672
XLOC_004288	6.76807	5.07856	0.830496	6.1151	9.64976e-10	7.58345e-09	TRUE	chr7	34235827	34236571	-	+	NON_INFO	1	745	BMPER	protein_coding	+	level 2	40344
XLOC_004616	22.1103	2.43724	0.398715	6.11274	9.79341e-10	7.68441e-09	TRUE	chr8	142084393	142087173	-	+	NON_INFO	1	2781	DENND3	protein_coding	+	level 1	-40205
XLOC_002340	9.05673	-1.92039	0.314783	-6.10068	1.05618e-09	8.27452e-09	TRUE	chr2	26915031	26915522	-	+	NON_INFO	1	492	KCNK3	protein_coding	+	level 2	-98
XLOC_002896	22.2044	-2.24104	0.367609	-6.09627	1.08571e-09	8.49274e-09	TRUE	chr22	39608964	39610311	-	+	NON_INFO	1	1348	PDGFB	protein_coding	-	level 1	9054
XLOC_002317	49.9147	-1.91107	0.313527	-6.09539	1.0917e-09	8.52641e-09	TRUE	chr2	204796694	204800904	-	-	NON_INFO	2	601	ICOS	protein_coding	+	level 2	-568
XLOC_002928	5.06408	-2.88811	0.473985	-6.09325	1.10643e-09	8.6281e-09	TRUE	chr3	39274010	39274289	-	+	NON_INFO	1	280	CX3CR1	protein_coding	-	level 2	30697
XLOC_000058	465.939	1.12006	0.18387	6.09161	1.11779e-09	8.68989e-09	TRUE	chr1	151826672	151828890	-	+	NON_INFO	1	2219	THEM5	protein_coding	-	level 2	-500
XLOC_001048	4.454	2.75571	0.452373	6.09169	1.11724e-09	8.68989e-09	TRUE	chr12	16814702	16814916	-	+	NON_INFO	1	215	LMO3	protein_coding	-	level 1	-51175
XLOC_003871	4.90733	2.57964	0.423659	6.08896	1.13648e-09	8.82166e-09	TRUE	chr6	47411973	47428470	-	-	NON_INFO	2	661	CD2AP	protein_coding	+	level 2	-17056
XLOC_000556	311.311	-0.773079	0.127058	-6.08446	1.16888e-09	9.04538e-09	FALSE	chr10	88688212	88693278	-	+	NON_INFO	1	5067	MMRN2	protein_coding	-	level 2	2020
XLOC_004483	14.4273	1.83463	0.301519	6.08463	1.16763e-09	9.04538e-09	TRUE	chr8	144953011	144953385	-	-	NON_INFO	1	375	EPPK1	protein_coding	-	level 2	-380
XLOC_001338	17.5266	4.32701	0.711386	6.0825	1.1832e-09	9.14223e-09	TRUE	chr14	72377256	72395733	-	+	NON_INFO	3	1293	RGS6	protein_coding	+	level 1	-3424
XLOC_001727	11.9238	1.85608	0.305265	6.08023	1.20008e-09	9.25852e-09	TRUE	chr16	89315552	89316084	-	+	NON_INFO	1	533	ANKRD11	protein_coding	-	level 1	17955
XLOC_004623	319.657	0.787411	0.129516	6.07963	1.20462e-09	9.27945e-09	FALSE	chr8	144738018	144738710	-	+	NON_INFO	1	693	ZNF623	protein_coding	+	level 2	2119
XLOC_000512	7.22667	2.55109	0.419872	6.07586	1.23322e-09	9.4853e-09	TRUE	chr1	234967200	234970289	-	+	NON_INFO	1	3090	IRF2BP2	protein_coding	-	level 2	-221930
XLOC_000735	36.3202	-1.47844	0.24349	-6.07188	1.26422e-09	9.70898e-09	TRUE	chr10	106067515	106069045	-	+	NON_INFO	1	1531	ITPRIP	protein_coding	-	level 2	2850
XLOC_001567	8.51359	-1.60334	0.264158	-6.06963	1.28208e-09	9.83122e-09	TRUE	chr15	95787944	95788494	-	+	NON_INFO	1	551	MCTP2	protein_coding	+	level 2	764313
XLOC_002028	5.06778	3.40489	0.561555	6.06333	1.33334e-09	1.02088e-08	TRUE	chr19	56677586	56681837	-	-	NON_INFO	2	268	ZNF444	protein_coding	+	level 2	5325
XLOC_001621	15.0257	1.52859	0.252316	6.05825	1.37609e-09	1.05202e-08	TRUE	chr16	4234686	4234927	-	+	NON_INFO	1	242	SRL	protein_coding	-	level 2	4449
XLOC_000940	10.4897	1.70946	0.282363	6.05414	1.41173e-09	1.07764e-08	TRUE	chr11	121309691	121310845	-	+	NON_INFO	1	1155	SORL1	protein_coding	+	level 1	-12068
XLOC_000417	49.1187	2.7818	0.459757	6.05059	1.44316e-09	1.09997e-08	TRUE	chr1	159951281	159952541	-	+	NON_INFO	1	1261	SLAMF9	protein_coding	-	level 2	-27238
XLOC_004158	6.5102	2.0292	0.335573	6.04697	1.47595e-09	1.12328e-08	TRUE	chr7	65292505	65293669	-	+	NON_INFO	2	291	VKORC1L1	protein_coding	+	level 2	-44586
XLOC_003819	3.63849	4.747	0.785331	6.04458	1.498e-09	1.13834e-08	TRUE	chr6	150814055	150815978	-	+	NON_INFO	2	634	IYD	protein_coding	+	level 2	86951
XLOC_000401	12.5713	1.81294	0.299993	6.04326	1.51029e-09	1.14596e-08	TRUE	chr1	154972263	154973100	-	+	NON_INFO	1	838	ZBTB7B	protein_coding	+	level 2	-2028
XLOC_002583	11.9165	2.4662	0.408774	6.03317	1.60778e-09	1.21811e-08	TRUE	chr20	52355261	52357542	-	+	NON_INFO	2	737	ZNF217	protein_coding	-	level 1	-128816
XLOC_001305	34.0617	-2.29259	0.380219	-6.02965	1.6432e-09	1.24308e-08	TRUE	chr13	79868215	79870004	-	+	NON_INFO	1	1790	RBM26	protein_coding	-	level 1	15959
XLOC_003168	132.286	2.03617	0.337917	6.02566	1.68419e-09	1.27219e-08	TRUE	chr3	193542135	193547989	-	+	NON_INFO	1	5855	OPA1	protein_coding	+	level 1	126524
XLOC_004438	21.294	1.14523	0.190183	6.02171	1.72589e-09	1.30175e-08	TRUE	chr8	119680690	119756491	-	+	NON_INFO	5	446	SAMD12	protein_coding	-	level 2	-46457
XLOC_003710	755.859	-1.15252	0.191429	-6.02061	1.73766e-09	1.30867e-08	TRUE	chr5	148210310	148217587	-	+	NON_INFO	1	7278	ADRB2	protein_coding	+	level 2	2115
XLOC_004990	50.7679	-1.30708	0.217275	-6.01577	1.7903e-09	1.34632e-08	TRUE	chrX	64844754	64845707	-	+	NON_INFO	1	954	MSN	protein_coding	+	level 2	-41831
XLOC_004293	5.72016	1.96021	0.325988	6.01312	1.81988e-09	1.36653e-08	TRUE	chr7	43797553	43797814	-	+	NON_INFO	1	262	BLVRA	protein_coding	+	level 2	-466
XLOC_000308	75.7989	-1.28488	0.214075	-6.00201	1.94892e-09	1.45888e-08	TRUE	chr1	89509819	89514594	-	+	NON_INFO	1	4776	GBP1	protein_coding	-	level 2	3409
XLOC_000447	76.5269	-1.03695	0.172769	-6.00196	1.94945e-09	1.45888e-08	TRUE	chr1	193431284	193434917	-	+	NON_INFO	1	3634	CDC73	protein_coding	+	level 2	208254
XLOC_001986	114.345	-0.874202	0.145657	-6.00179	1.95152e-09	1.45888e-08	FALSE	chr18	66874011	66877419	-	+	NON_INFO	1	3409	CCDC102B	protein_coding	+	level 1	151586
XLOC_001452	12.0004	3.61168	0.602177	5.9977	2.00137e-09	1.49395e-08	TRUE	chr14	101925489	101925899	-	+	NON_INFO	1	411	DIO3	protein_coding	+	level 2	-101790
XLOC_000621	70.6455	-1.36789	0.228418	-5.98854	2.11729e-09	1.57815e-08	TRUE	chr10	1223269	1225385	-	+	NON_INFO	1	2117	ADARB2	protein_coding	-	level 2	2689
XLOC_001587	22.5716	1.82403	0.30479	5.98454	2.17003e-09	1.61508e-08	TRUE	chr16	89268416	89270406	-	+	NON_INFO	2	575	SLC22A31	protein_coding	-	level 2	-345
XLOC_000392	72.9316	0.960061	0.160447	5.98365	2.18192e-09	1.62154e-08	FALSE	chr1	150614386	150616371	-	+	NON_INFO	1	1986	GOLPH3L	protein_coding	-	level 2	2331
XLOC_001504	73.6996	-1.74803	0.292274	-5.9808	2.22049e-09	1.64778e-08	TRUE	chr15	20583872	20585588	-	+	NON_INFO	1	1717	GOLGA6L6	protein_coding	-	level 2	151507
XLOC_001588	34.0247	1.73176	0.289687	5.97804	2.2584e-09	1.67346e-08	TRUE	chr16	89314230	89315078	-	+	NON_INFO	2	727	ZNF778	protein_coding	+	level 2	18868
XLOC_002341	12.256	2.52438	0.422515	5.97465	2.3059e-09	1.70617e-08	TRUE	chr2	27939017	27939599	-	+	NON_INFO	1	583	AC074091.13	protein_coding	-	level 1	-419
XLOC_003016	35.9135	2.86217	0.479131	5.97367	2.31976e-09	1.71391e-08	TRUE	chr3	187553279	187608049	-	-	NON_INFO	4	1154	BCL6	protein_coding	-	level 1	-89765
XLOC_003315	3.59392	3.68953	0.618015	5.96997	2.37303e-09	1.75071e-08	TRUE	chr4	35110225	35110462	-	+	NON_INFO	1	238	ARAP2	protein_coding	-	level 2	839382
XLOC_001996	2.72451	4.4135	0.739348	5.96944	2.38065e-09	1.75378e-08	TRUE	chr19	27738379	27740279	-	+	NON_INFO	2	205	UQCRFS1	protein_coding	-	level 2	1957895
XLOC_003241	9.926	3.22924	0.541152	5.96735	2.41135e-09	1.77382e-08	TRUE	chr4	76103860	76106677	-	-	NON_INFO	4	777	PARM1	protein_coding	+	level 2	128536
XLOC_004850	36.8245	1.65689	0.277703	5.96642	2.42512e-09	1.78135e-08	TRUE	chr9	138314998	138316802	-	+	NON_INFO	1	1805	PPP1R26	protein_coding	+	level 2	-54124
XLOC_004860	16.3892	-1.48122	0.248318	-5.96501	2.44625e-09	1.79427e-08	TRUE	chr9	139529198	139529804	-	+	NON_INFO	1	607	EGFL7	protein_coding	+	level 2	-23505
XLOC_001739	39.3029	0.992845	0.166626	5.95852	2.54536e-09	1.86427e-08	FALSE	chr17	42404243	42404914	-	+	NON_INFO	1	672	SLC25A39	protein_coding	-	level 1	-2006
XLOC_003466	673.87	1.07551	0.180528	5.95759	2.55981e-09	1.87214e-08	TRUE	chr5	1348355	1352450	-	+	NON_INFO	1	4096	CLPTM1L	protein_coding	-	level 2	-3142
XLOC_001251	116.342	1.41384	0.237501	5.953	2.63273e-09	1.92269e-08	TRUE	chr13	100147429	100149767	-	-	NON_INFO	3	1876	TM9SF2	protein_coding	+	level 2	-3905
XLOC_001782	65.0209	-0.79875	0.13428	-5.94838	2.70804e-09	1.97484e-08	FALSE	chr17	697856	699559	-	+	NON_INFO	1	1704	RNMTL1	protein_coding	+	level 2	2108
XLOC_001633	57.9603	-1.05044	0.1766	-5.94813	2.71223e-09	1.97505e-08	TRUE	chr16	10587963	10589524	-	+	NON_INFO	1	1562	ATF7IP2	protein_coding	+	level 1	10469
XLOC_004853	8.37407	1.92702	0.324098	5.94578	2.75138e-09	2.00068e-08	TRUE	chr9	138323697	138324136	-	+	NON_INFO	1	440	PPP1R26	protein_coding	+	level 2	-46790
XLOC_000239	26.5011	-1.18685	0.199724	-5.94245	2.80794e-09	2.03888e-08	TRUE	chr1	36878529	36879314	-	+	NON_INFO	1	786	OSCP1	protein_coding	-	level 1	2115
XLOC_002395	143.901	0.98546	0.165894	5.9403	2.845e-09	2.054e-08	FALSE	chr2	85192982	85195887	-	+	NON_INFO	1	2906	KCMF1	protein_coding	+	level 1	-2330
XLOC_003059	205.177	-0.667943	0.112441	-5.94036	2.84391e-09	2.054e-08	FALSE	chr3	46957760	46961142	-	+	NON_INFO	1	3383	CCDC12	protein_coding	-	level 2	2075
XLOC_003419	160.122	1.04027	0.175111	5.94064	2.83905e-09	2.054e-08	TRUE	chr4	157892650	157893095	-	+	NON_INFO	1	446	PDGFC	protein_coding	-	level 2	-105
XLOC_003476	211.054	-1.59236	0.268032	-5.94096	2.83365e-09	2.054e-08	TRUE	chr5	34496426	34508310	-	+	NON_INFO	3	5718	RAI14	protein_coding	+	level 2	-148033
XLOC_004507	1504.67	1.3417	0.226022	5.93616	2.91771e-09	2.1035e-08	TRUE	chr8	22977345	22979513	-	+	NON_INFO	1	2169	TNFRSF10C	protein_coding	+	level 2	2396
XLOC_003103	27.6496	3.35137	0.564965	5.93198	2.99295e-09	2.15467e-08	TRUE	chr3	122007784	122008853	-	+	NON_INFO	1	1070	CASR	protein_coding	+	level 2	2443
XLOC_001979	5.59042	-2.45242	0.413592	-5.92956	3.0374e-09	2.18357e-08	TRUE	chr18	51325438	51325891	-	+	NON_INFO	1	454	DCC	protein_coding	+	level 1	267655
XLOC_000193	18.8677	1.64269	0.27726	5.92471	3.12843e-09	2.24582e-08	TRUE	chr1	9219012	9219890	-	+	NON_INFO	1	879	GPR157	protein_coding	-	level 2	-29784
XLOC_005030	179.631	0.739925	0.124922	5.9231	3.15923e-09	2.26471e-08	FALSE	chrX	102165587	102167289	-	+	NON_INFO	1	1703	RAB40AL	protein_coding	+	level 2	-24912
XLOC_000952	9.41935	-3.11704	0.526613	-5.91904	3.23834e-09	2.31301e-08	TRUE	chr11	131062541	131064450	-	+	NON_INFO	1	1910	NTM	protein_coding	+	level 1	-175924
XLOC_003194	36.3841	2.0563	0.347411	5.91894	3.24032e-09	2.31301e-08	TRUE	chr4	25467734	25470216	-	+	NON_INFO	1	2483	ANAPC4	protein_coding	+	level 2	47615
XLOC_004933	39.0222	5.52967	0.934196	5.91917	3.23563e-09	2.31301e-08	TRUE	chrX	125328654	125358989	-	-	NON_INFO	3	4125	DCAF12L2	protein_coding	-	level 2	-28575
XLOC_002010	2723.46	0.473969	0.0801264	5.91526	3.31345e-09	2.36188e-08	FALSE	chr19	57807655	57815487	-	+	NON_INFO	1	7833	ZNF460	protein_coding	+	level 2	2719
XLOC_003410	52.554	-1.83991	0.311124	-5.91374	3.34417e-09	2.38043e-08	TRUE	chr4	147622407	147623462	-	+	NON_INFO	1	1056	TTC29	protein_coding	-	level 2	4329
XLOC_000845	141.699	-0.960704	0.162637	-5.90706	3.48276e-09	2.4756e-08	FALSE	chr11	6726726	6730722	-	+	NON_INFO	1	3997	MRPL17	protein_coding	-	level 1	-22095
XLOC_001280	579.953	-1.01626	0.172082	-5.90569	3.51178e-09	2.49273e-08	TRUE	chr13	43685132	43688354	-	+	NON_INFO	1	3223	DNAJC15	protein_coding	+	level 2	2088
XLOC_003664	25.5319	2.32744	0.394432	5.90074	3.61877e-09	2.56507e-08	TRUE	chr5	111867831	111868269	-	+	NON_INFO	1	439	FLJ11235	protein_coding	+	level 3	111522
XLOC_002927	33.174	-0.904212	0.153404	-5.89433	3.76199e-09	2.66286e-08	FALSE	chr3	39219240	39223137	-	+	NON_INFO	2	615	XIRP1	protein_coding	-	level 2	1565
XLOC_000257	13.4818	1.2779	0.216867	5.89254	3.8031e-09	2.6882e-08	TRUE	chr1	44505577	44505905	-	+	NON_INFO	1	329	SLC6A9	protein_coding	-	level 1	-8439
XLOC_003407	265.858	-0.873021	0.148178	-5.8917	3.82253e-09	2.69816e-08	FALSE	chr4	144399843	144403030	-	+	NON_INFO	1	3188	GAB1	protein_coding	+	level 1	4123
XLOC_004274	2.70318	-3.3719	0.572745	-5.88726	3.9266e-09	2.76776e-08	TRUE	chr7	20548189	20548801	-	+	NON_INFO	1	613	ITGB8	protein_coding	+	level 2	97771
XLOC_000679	8.8012	3.59122	0.610034	5.88693	3.93445e-09	2.76944e-08	TRUE	chr10	63628476	63629853	-	+	NON_INFO	1	1378	ARID5B	protein_coding	+	level 2	-31207
XLOC_004535	258.152	-1.028	0.174671	-5.88537	3.97153e-09	2.79166e-08	TRUE	chr8	54424374	54425684	-	+	NON_INFO	1	1311	ATP6V1H	protein_coding	-	level 1	202434
XLOC_003183	9.04205	4.11826	0.699958	5.88358	4.01492e-09	2.81824e-08	TRUE	chr4	6765227	6769371	-	+	NON_INFO	3	1223	KIAA0232	protein_coding	+	level 2	-13732
XLOC_001796	172.124	-0.939521	0.159692	-5.88332	4.02129e-09	2.8188e-08	FALSE	chr17	8228901	8232700	-	+	NON_INFO	1	3800	ARHGEF15	protein_coding	+	level 2	3073
XLOC_005019	15.8888	-1.80121	0.306406	-5.8785	4.14004e-09	2.89803e-08	TRUE	chrX	94193423	94194184	-	+	NON_INFO	1	762	FAM133A	protein_coding	+	level 2	1226151
XLOC_004138	3.68542	-2.55476	0.434629	-5.87804	4.15163e-09	2.90213e-08	TRUE	chr7	26605881	26610723	-	+	NON_INFO	3	318	KIAA0087	protein_coding	-	level 2	-27475
XLOC_000568	85.2518	-2.01199	0.342396	-5.87622	4.19733e-09	2.93003e-08	TRUE	chr10	122888780	122892600	-	+	NON_INFO	2	2315	WDR11	protein_coding	+	level 2	219745
XLOC_003907	165.993	-0.897366	0.152907	-5.86871	4.39202e-09	3.06171e-08	FALSE	chr6	169827071	169852653	-	-	NON_INFO	3	3634	WDR27	protein_coding	-	level 2	4655
XLOC_001047	137.259	-1.45059	0.247356	-5.86437	4.50852e-09	3.1386e-08	TRUE	chr12	13073934	13076280	-	+	NON_INFO	1	2347	GPRC5A	protein_coding	+	level 2	3064
XLOC_004690	21.2637	-1.42417	0.242891	-5.86344	4.53372e-09	3.1518e-08	TRUE	chr9	75476802	75478925	-	-	NON_INFO	2	1536	TMC1	protein_coding	+	level 2	25536
XLOC_004395	5.22625	2.04342	0.348532	5.86292	4.54791e-09	3.15734e-08	TRUE	chr7	140128405	140128626	-	+	NON_INFO	1	222	RAB19	protein_coding	+	level 2	2356
XLOC_001199	5.61272	3.58847	0.612238	5.86124	4.59415e-09	3.18507e-08	TRUE	chr13	24289362	24290757	-	+	NON_INFO	2	314	MIPEP	protein_coding	-	level 2	13572
XLOC_004824	6.02429	1.72674	0.294638	5.86055	4.61324e-09	3.19393e-08	TRUE	chr9	131435316	131435548	-	+	NON_INFO	1	233	SET	protein_coding	+	level 2	-10156
XLOC_002958	97.2353	-1.41786	0.242257	-5.8527	4.83659e-09	3.34399e-08	TRUE	chr3	128234089	128235459	-	+	NON_INFO	1	1371	GATA2	protein_coding	-	level 2	-22062
XLOC_003348	4.60841	3.14757	0.538244	5.84785	4.97963e-09	3.4335e-08	TRUE	chr4	57562188	57562566	-	+	NON_INFO	1	379	HOPX	protein_coding	-	level 2	-14124
XLOC_004342	38.236	1.53807	0.26301	5.84797	4.97612e-09	3.4335e-08	TRUE	chr7	73155823	73158399	-	+	NON_INFO	1	2577	ABHD11	protein_coding	-	level 1	-2627
XLOC_002201	580.155	1.52894	0.261509	5.8466	5.0173e-09	3.45378e-08	TRUE	chr2	97946678	97957825	-	+	NON_INFO	6	5352	ANKRD36	protein_coding	+	level 1	16421
XLOC_004185	7.59733	1.58625	0.27132	5.84642	5.02269e-09	3.45378e-08	TRUE	chr7	6959262	6962755	-	-	NON_INFO	2	517	CCZ1B	protein_coding	-	level 2	-92862
XLOC_004121	6.31478	5.04511	0.8632	5.84466	5.07605e-09	3.48574e-08	TRUE	chr6	167626832	167627562	-	+	NON_INFO	1	731	TCP10L2	protein_coding	+	level 2	16432
XLOC_001944	25.2561	2.8592	0.48978	5.83773	5.29182e-09	3.62898e-08	TRUE	chr18	52271363	52274437	-	-	NON_INFO	2	1100	DYNAP	protein_coding	+	level 1	4640
XLOC_004222	18.7208	1.90204	0.326044	5.83369	5.42132e-09	3.71276e-08	TRUE	chr7	134103018	134115137	-	-	NON_INFO	2	820	AKR1B1	protein_coding	-	level 2	11966
XLOC_001409	6.02945	4.0048	0.687777	5.82281	5.78653e-09	3.95752e-08	TRUE	chr14	57929108	57930089	-	+	NON_INFO	1	982	C14orf105	protein_coding	-	level 1	5931
XLOC_001538	27.1418	-1.39017	0.238758	-5.82252	5.79681e-09	3.9592e-08	TRUE	chr15	62467469	62468684	-	+	NON_INFO	1	1216	C2CD4B	protein_coding	-	level 2	-9988
XLOC_000311	10.2619	2.75466	0.473245	5.82079	5.8569e-09	3.99472e-08	TRUE	chr1	92484787	92486163	-	+	NON_INFO	1	1377	BRDT	protein_coding	+	level 2	4805
XLOC_001234	251.855	-1.72432	0.296252	-5.82044	5.86916e-09	3.99472e-08	TRUE	chr13	43306335	43321606	-	-	NON_INFO	7	7392	FAM216B	protein_coding	+	level 2	-34081
XLOC_001315	29.3118	1.547	0.265791	5.82035	5.87251e-09	3.99472e-08	TRUE	chr13	100727148	100728744	-	+	NON_INFO	1	1597	PCCA	protein_coding	+	level 2	-12526
XLOC_001188	30.7373	1.01349	0.174366	5.81244	6.15684e-09	4.18252e-08	TRUE	chr12	124060444	124061706	-	+	NON_INFO	1	1263	TMED2	protein_coding	+	level 2	-7373
XLOC_001664	161.914	0.899375	0.154753	5.8117	6.18425e-09	4.19551e-08	FALSE	chr16	25269289	25272609	-	+	NON_INFO	1	3321	ZKSCAN2	protein_coding	-	level 2	-38
XLOC_000172	17.0806	0.79014	0.135986	5.81043	6.23125e-09	4.22173e-08	FALSE	chr1	224180066	224180288	-	-	NON_INFO	1	223	AC138393.1	protein_coding	-	level 3	35473
XLOC_000055	70.8679	1.69871	0.292433	5.80887	6.2897e-09	4.25564e-08	TRUE	chr1	149393086	149394113	-	+	NON_INFO	1	1028	FAM72C	protein_coding	-	level 2	44638
XLOC_000797	142.19	0.919615	0.158461	5.80342	6.4977e-09	4.3905e-08	FALSE	chr11	112235932	112248604	-	+	NON_INFO	4	4237	PTS	protein_coding	+	level 2	95255
XLOC_003919	60.8361	2.47131	0.426115	5.79963	6.64598e-09	4.48392e-08	TRUE	chr6	3898366	3902210	-	+	NON_INFO	1	3845	FAM50B	protein_coding	+	level 2	46816
XLOC_004498	3.16805	4.38301	0.755764	5.79944	6.65367e-09	4.48392e-08	TRUE	chr8	9045671	9045954	-	+	NON_INFO	1	284	RP11-10A14.4	protein_coding	+	level 2	20026
XLOC_001578	111.986	1.13423	0.19561	5.79844	6.69332e-09	4.50464e-08	TRUE	chr16	54330021	54333196	-	+	NON_INFO	1	3176	IRX3	protein_coding	-	level 2	-9347
XLOC_000961	7.93513	2.22774	0.384354	5.79608	6.78848e-09	4.56262e-08	TRUE	chr12	13025275	13027808	-	+	NON_INFO	2	299	GPRC5A	protein_coding	+	level 2	-15909
XLOC_000780	91.3371	1.10091	0.189984	5.79473	6.84305e-09	4.59319e-08	TRUE	chr11	65432660	65439250	-	+	NON_INFO	3	456	RELA	protein_coding	-	level 2	-2096
XLOC_001941	42.0271	-1.39245	0.240317	-5.7942	6.86468e-09	4.60161e-08	TRUE	chr18	46521143	46547915	-	-	NON_INFO	2	1163	DYM	protein_coding	-	level 1	22125
XLOC_003186	8.32705	4.50992	0.778465	5.79335	6.89947e-09	4.61881e-08	TRUE	chr4	10830608	11226331	-	+	NON_INFO	5	823	CLNK	protein_coding	-	level 2	-144120
XLOC_002302	16.5299	2.4393	0.421293	5.79003	7.03759e-09	4.70505e-08	TRUE	chr2	161411091	161505035	-	-	NON_INFO	2	1150	RBMS1	protein_coding	-	level 2	-60787
XLOC_001051	244.009	0.825056	0.142541	5.7882	7.11428e-09	4.75005e-08	FALSE	chr12	31882134	31884431	-	+	NON_INFO	1	2298	AMN1	protein_coding	-	level 1	-27
XLOC_001491	564.416	0.899995	0.155591	5.78437	7.27838e-09	4.85321e-08	FALSE	chr15	85046542	85047564	-	-	NON_INFO	1	1023	ZSCAN2	protein_coding	+	level 1	-96654
XLOC_004937	17.0277	5.74942	0.99416	5.7832	7.3295e-09	4.88087e-08	TRUE	chrX	148444586	148460863	-	-	NON_INFO	4	1982	IDS	protein_coding	-	level 2	97659
XLOC_000895	21.2543	1.24444	0.215742	5.76821	8.01186e-09	5.32825e-08	TRUE	chr11	67100308	67100746	-	+	NON_INFO	1	439	POLD4	protein_coding	-	level 1	17503
XLOC_002057	9.11769	-2.95523	0.512428	-5.76712	8.06399e-09	5.35589e-08	TRUE	chr19	16442755	16443296	-	+	NON_INFO	1	542	KLF2	protein_coding	+	level 2	4071
XLOC_001365	8.73669	5.00333	0.867784	5.76564	8.13476e-09	5.39581e-08	TRUE	chr14	98786787	98792233	-	-	NON_INFO	2	509	C14orf64	protein_coding	-	level 1	-342327
XLOC_002872	23.5352	0.874262	0.151749	5.76124	8.34991e-09	5.53127e-08	FALSE	chr22	21650933	21651633	-	+	NON_INFO	1	701	GGT2	protein_coding	-	level 1	-69008
XLOC_000678	24.6078	1.52289	0.264958	5.74764	9.04982e-09	5.98708e-08	TRUE	chr10	58113429	58114753	-	+	NON_INFO	1	1325	ZWINT	protein_coding	-	level 2	2237
XLOC_003255	273.68	1.38292	0.240677	5.74593	9.14145e-09	6.0398e-08	TRUE	chr4	149675450	149756436	-	-	NON_INFO	16	5517	NR3C2	protein_coding	-	level 1	-309601
XLOC_000215	16.9859	2.81497	0.490013	5.74468	9.20973e-09	6.07698e-08	TRUE	chr1	22604146	22605274	-	+	NON_INFO	1	1129	WNT4	protein_coding	-	level 2	-133685
XLOC_004205	7.64632	5.2119	0.907613	5.74242	9.33319e-09	6.15043e-08	TRUE	chr7	54926834	54927493	-	-	NON_INFO	1	660	SEC61G	protein_coding	-	level 2	-99168
XLOC_002261	42.7752	1.0763	0.187529	5.73936	9.50344e-09	6.25448e-08	TRUE	chr2	65282659	65283330	-	-	NON_INFO	2	378	CEP68	protein_coding	+	level 1	-171
XLOC_001304	3.38329	-2.53676	0.442093	-5.73807	9.57603e-09	6.29251e-08	TRUE	chr13	79850620	79850840	-	+	NON_INFO	1	221	RBM26	protein_coding	-	level 1	35123
XLOC_003220	133.286	0.710236	0.12378	5.73789	9.58611e-09	6.29251e-08	FALSE	chr4	17795063	17798094	-	-	NON_INFO	1	3032	DCAF16	protein_coding	-	level 2	4185
XLOC_003536	3.52249	3.08335	0.537614	5.73524	9.73748e-09	6.3836e-08	TRUE	chr5	100927380	101014410	-	-	NON_INFO	3	225	SLCO4C1	protein_coding	-	level 2	555281
XLOC_002393	68.8813	1.01101	0.17635	5.73299	9.86745e-09	6.46043e-08	TRUE	chr2	85189189	85191433	-	+	NON_INFO	1	2245	KCMF1	protein_coding	+	level 1	-6784
XLOC_003088	6.4401	-2.34757	0.409567	-5.73183	9.93543e-09	6.49179e-08	TRUE	chr3	102932859	102933300	-	+	NON_INFO	1	442	ZPLD1	protein_coding	+	level 2	734175
XLOC_004698	206.617	0.972724	0.169709	5.73173	9.941e-09	6.49179e-08	FALSE	chr9	98152418	98157368	-	-	NON_INFO	1	4951	PTCH1	protein_coding	-	level 1	47895
XLOC_002517	457.443	-0.588246	0.102642	-5.73105	9.98105e-09	6.50955e-08	FALSE	chr2	201345282	201347067	-	+	NON_INFO	1	1786	SPATS2L	protein_coding	+	level 1	2030
XLOC_003869	39.1264	1.91338	0.333884	5.73068	1.00031e-08	6.51551e-08	TRUE	chr6	47380357	47407927	-	-	NON_INFO	2	25998	CD2AP	protein_coding	+	level 2	-37599
XLOC_002860	5.91995	4.30786	0.751962	5.72883	1.01126e-08	6.57839e-08	TRUE	chr22	17380818	17382309	-	+	NON_INFO	1	1492	GAB4	protein_coding	-	level 2	60518
XLOC_004772	24.9356	-1.25459	0.219096	-5.72622	1.02693e-08	6.67174e-08	TRUE	chr9	75475556	75476736	-	+	NON_INFO	1	1181	TMC1	protein_coding	+	level 2	24290
XLOC_002831	164.794	0.884457	0.154503	5.72451	1.0373e-08	6.7305e-08	FALSE	chr22	46409481	46411431	-	+	NON_INFO	1	1951	C22orf26	protein_coding	-	level 2	33928
XLOC_004952	70.4766	0.944618	0.165101	5.72145	1.05618e-08	6.84418e-08	FALSE	chrX	7895814	7897457	-	+	NON_INFO	1	1644	PNPLA4	protein_coding	-	level 2	-35
XLOC_000514	10.4481	1.52067	0.266046	5.7158	1.09188e-08	7.06652e-08	TRUE	chr1	235189274	235189525	-	+	NON_INFO	1	252	TOMM20	protein_coding	-	level 2	83127
XLOC_002708	289.14	-1.53832	0.269154	-5.71537	1.09468e-08	7.0756e-08	TRUE	chr21	10163777	10192387	-	+	NON_INFO	4	11202	TPTE	protein_coding	-	level 2	713815
XLOC_000368	172.158	1.11176	0.194539	5.71484	1.09808e-08	7.0885e-08	TRUE	chr1	147105672	147112847	-	+	NON_INFO	1	7176	ACP6	protein_coding	-	level 2	6324
XLOC_003591	6.67298	2.78248	0.486925	5.71439	1.10095e-08	7.09797e-08	TRUE	chr5	34128910	34129468	-	+	NON_INFO	1	559	C1QTNF3	protein_coding	-	level 2	-4278
XLOC_001062	54.5417	-1.77204	0.310216	-5.71228	1.11474e-08	7.17776e-08	TRUE	chr12	49680496	49683346	-	+	NON_INFO	1	2851	PRPH	protein_coding	+	level 1	-3690
XLOC_000977	16.4903	1.24516	0.218403	5.70119	1.18974e-08	7.65093e-08	TRUE	chr12	76953663	76954015	-	+	NON_INFO	1	353	OSBPL8	protein_coding	-	level 2	-75
XLOC_003257	22.9134	2.19721	0.385529	5.69919	1.20375e-08	7.73116e-08	TRUE	chr4	156442030	156443654	-	-	NON_INFO	2	1379	MAP9	protein_coding	-	level 2	-143909
XLOC_002225	11.3734	2.78168	0.48811	5.69888	1.20595e-08	7.73553e-08	TRUE	chr2	165817408	165819625	-	+	NON_INFO	2	269	SLC38A11	protein_coding	-	level 1	-5374
XLOC_002619	17.8169	-2.02954	0.356551	-5.69216	1.25445e-08	8.0364e-08	TRUE	chr20	850545	850923	-	+	NON_INFO	1	379	ANGPT4	protein_coding	-	level 2	2374
XLOC_000106	32.2944	-1.32604	0.233045	-5.69008	1.26978e-08	8.12436e-08	TRUE	chr1	26490097	26490514	-	-	NON_INFO	1	418	FAM110D	protein_coding	+	level 2	979
XLOC_001314	14.1372	1.65894	0.291595	5.68918	1.2765e-08	8.15703e-08	TRUE	chr13	100726123	100726881	-	+	NON_INFO	1	759	PCCA	protein_coding	+	level 2	-14389
XLOC_004793	154.181	-0.607293	0.106841	-5.68407	1.31525e-08	8.39407e-08	FALSE	chr9	96882457	96886952	-	+	NON_INFO	1	4496	PTPDC1	protein_coding	+	level 1	10320
XLOC_003577	20.4697	1.7998	0.316899	5.67942	1.35151e-08	8.61461e-08	TRUE	chr5	14141237	14143264	-	+	NON_INFO	1	2028	TRIO	protein_coding	+	level 2	-548
XLOC_000151	3.44758	3.74521	0.659462	5.67919	1.35332e-08	8.61531e-08	TRUE	chr1	171329427	171336654	-	-	NON_INFO	2	264	FMO4	protein_coding	+	level 2	18205
XLOC_001465	7.81976	3.40274	0.59934	5.67747	1.36702e-08	8.69154e-08	TRUE	chr14	106343595	106343904	-	+	NON_INFO	1	310	KIAA0125	protein_coding	+	level 1	-39935
XLOC_001685	94.0795	1.06543	0.187732	5.67525	1.38486e-08	8.79393e-08	TRUE	chr16	54326727	54329904	-	+	NON_INFO	1	3178	IRX3	protein_coding	-	level 2	-6053
XLOC_005058	35.6634	6.18658	1.09051	5.67311	1.40227e-08	8.89336e-08	TRUE	chrX	125405711	125407082	-	+	NON_INFO	1	1372	DCAF12L2	protein_coding	-	level 2	-105632
XLOC_002229	5.61887	-1.9245	0.339376	-5.6707	1.42216e-08	9.00821e-08	TRUE	chr2	192375431	192419649	-	+	NON_INFO	5	1980	MYO1B	protein_coding	+	level 1	85317
XLOC_003706	32.9255	2.37041	0.418088	5.66965	1.43093e-08	9.05244e-08	TRUE	chr5	146552644	146553871	-	+	NON_INFO	1	1228	STK32A	protein_coding	+	level 1	-60656
XLOC_004181	8.67315	2.60136	0.458862	5.66916	1.43503e-08	9.06705e-08	TRUE	chr7	35479	36265	-	-	NON_INFO	1	787	FAM20C	protein_coding	+	level 1	-156705
XLOC_003859	35.3929	-1.12626	0.19885	-5.66387	1.47999e-08	9.33943e-08	TRUE	chr6	29720254	29720722	-	-	NON_INFO	1	469	HLA-F	protein_coding	+	level 2	13950
XLOC_004830	4.59988	2.27316	0.401525	5.66133	1.50203e-08	9.4667e-08	TRUE	chr9	132349708	132350892	-	+	NON_INFO	1	1185	NTMT1	protein_coding	+	level 2	-20272
XLOC_003520	53.1038	0.744627	0.131652	5.65601	1.54932e-08	9.75259e-08	FALSE	chr5	5390138	5393151	-	-	NON_INFO	2	1315	KIAA0947	protein_coding	+	level 2	-27627
XLOC_000510	35.072	-1.26473	0.223655	-5.65481	1.56017e-08	9.80873e-08	TRUE	chr1	233455621	233456732	-	+	NON_INFO	1	1112	MLK4	protein_coding	+	level 2	-6783
XLOC_000946	5.27174	4.26337	0.755163	5.64563	1.64577e-08	1.0334e-07	TRUE	chr11	129452543	129455086	-	+	NON_INFO	1	2544	BARX2	protein_coding	+	level 2	130373
XLOC_003748	230.678	0.599281	0.106157	5.64524	1.6495e-08	1.03446e-07	FALSE	chr5	180270522	180272315	-	+	NON_INFO	1	1794	ZFP62	protein_coding	-	level 2	2297
XLOC_003130	4.31401	2.87966	0.510256	5.64356	1.66566e-08	1.04331e-07	TRUE	chr3	142798772	142801116	-	+	NON_INFO	1	2345	U2SURP	protein_coding	+	level 1	19206
XLOC_001524	135.875	1.48879	0.263997	5.63941	1.70631e-08	1.06613e-07	TRUE	chr15	41152436	41152990	-	+	NON_INFO	1	555	SPINT1	protein_coding	+	level 1	2032
XLOC_002892	3.35378	-1.86534	0.330758	-5.63958	1.70465e-08	1.06613e-07	TRUE	chr22	36518398	36518635	-	+	NON_INFO	1	238	APOL3	protein_coding	-	level 1	17738
XLOC_002308	43.9481	0.902438	0.160072	5.63771	1.72325e-08	1.07538e-07	FALSE	chr2	187301548	187350868	-	-	NON_INFO	3	505	ZC3H15	protein_coding	+	level 1	-16
XLOC_002784	28.7721	-1.50454	0.266896	-5.63719	1.72851e-08	1.07734e-07	TRUE	chr21	35815011	35816425	-	+	NON_INFO	1	1415	KCNE1	protein_coding	-	level 2	2564
XLOC_004446	56.6081	1.04425	0.185318	5.63491	1.75148e-08	1.09031e-07	TRUE	chr8	144912152	144913413	-	+	NON_INFO	2	592	PUF60	protein_coding	-	level 2	-124
XLOC_001255	19.4067	-1.84557	0.327685	-5.63212	1.78004e-08	1.10673e-07	TRUE	chr13	109920116	109921378	-	-	NON_INFO	2	415	MYO16	protein_coding	+	level 2	59762
XLOC_003265	3.09268	-1.95223	0.347146	-5.62366	1.86949e-08	1.16092e-07	TRUE	chr4	183998387	184013444	-	-	NON_INFO	2	227	WWC2	protein_coding	+	level 1	-7003
XLOC_003792	29.2866	2.62632	0.467033	5.62341	1.87224e-08	1.1612e-07	TRUE	chr6	58186463	58205139	-	+	NON_INFO	5	1105	PRIM2	protein_coding	+	level 2	673089
XLOC_002079	6.96146	-2.70106	0.480356	-5.62303	1.87632e-08	1.16231e-07	TRUE	chr19	34488165	34488994	-	+	NON_INFO	1	830	LSM14A	protein_coding	+	level 1	-174416
XLOC_000019	5.51631	4.34322	0.772735	5.62059	1.90312e-08	1.17747e-07	TRUE	chr1	31950877	31954993	-	+	NON_INFO	2	427	SERINC2	protein_coding	+	level 2	43353
XLOC_003519	35.9596	1.85276	0.329735	5.61895	1.92125e-08	1.18723e-07	TRUE	chr5	1540743	1543379	-	-	NON_INFO	2	1276	LPCAT1	protein_coding	-	level 2	-16652
XLOC_000064	7942.94	0.670116	0.119294	5.61735	1.9391e-08	1.1968e-07	FALSE	chr1	168216719	168227837	-	+	NON_INFO	1	11119	SFT2D2	protein_coding	+	level 2	4342
XLOC_002657	18.2429	2.21442	0.394231	5.61706	1.94235e-08	1.19735e-07	TRUE	chr20	23958448	23958857	-	+	NON_INFO	1	410	GGTLC1	protein_coding	-	level 2	6834
XLOC_004509	5.00468	-2.11116	0.375904	-5.61621	1.95186e-08	1.20175e-07	TRUE	chr8	26728720	26729130	-	+	NON_INFO	1	411	ADRA1A	protein_coding	-	level 1	-3931
XLOC_001294	17.0307	-1.93984	0.345477	-5.61497	1.96591e-08	1.20893e-07	TRUE	chr13	66327288	66328127	-	+	NON_INFO	1	840	PCDH9	protein_coding	-	level 2	548841
XLOC_003300	38.2832	2.02736	0.361413	5.60952	2.02883e-08	1.24611e-07	TRUE	chr4	25472600	25473909	-	+	NON_INFO	1	1310	ANAPC4	protein_coding	+	level 2	52481
XLOC_002662	119.602	2.01007	0.358364	5.60901	2.03492e-08	1.24833e-07	TRUE	chr20	26238133	26240297	-	+	NON_INFO	1	2165	FAM182B	protein_coding	-	level 1	-389273
XLOC_001596	87.1043	-1.46798	0.261828	-5.60664	2.06288e-08	1.26395e-07	TRUE	chr16	15062993	15065774	-	-	NON_INFO	1	2782	PDXDC1	protein_coding	+	level 2	-2675
XLOC_001728	27.7712	1.78488	0.318533	5.60343	2.10156e-08	1.28609e-07	TRUE	chr16	89316179	89317423	-	+	NON_INFO	1	1245	ANKRD11	protein_coding	-	level 1	16616
XLOC_000150	7783.7	0.669465	0.119489	5.60272	2.11019e-08	1.28982e-07	FALSE	chr1	168216719	168223543	-	-	NON_INFO	1	6825	SFT2D2	protein_coding	+	level 2	4342
XLOC_001729	4.45597	2.72504	0.486551	5.60072	2.13467e-08	1.30321e-07	TRUE	chr16	89317646	89317964	-	+	NON_INFO	1	319	ANKRD11	protein_coding	-	level 1	16075
XLOC_001272	22.5241	1.11908	0.199832	5.60011	2.14211e-08	1.30617e-07	TRUE	chr13	31021068	31022237	-	+	NON_INFO	1	1170	HMGB1	protein_coding	-	level 2	10648
XLOC_002656	27.0629	2.18567	0.390519	5.59683	2.18307e-08	1.32955e-07	TRUE	chr20	23957259	23958298	-	+	NON_INFO	1	1040	GGTLC1	protein_coding	-	level 2	7393
XLOC_003104	11.6136	3.73568	0.669358	5.58098	2.39164e-08	1.45482e-07	TRUE	chr3	122008942	122009564	-	+	NON_INFO	1	623	CASR	protein_coding	+	level 2	3601
XLOC_000636	13.1646	-1.36928	0.245427	-5.57917	2.41663e-08	1.46826e-07	TRUE	chr10	13190075	13190701	-	+	NON_INFO	1	627	OPTN	protein_coding	+	level 2	9785
XLOC_005047	6.75937	4.69604	0.841936	5.57767	2.43758e-08	1.47921e-07	TRUE	chrX	118088826	118089648	-	+	NON_INFO	1	823	LONRF3	protein_coding	+	level 2	-18934
XLOC_002420	424.279	0.941306	0.168947	5.57159	2.52423e-08	1.52995e-07	FALSE	chr2	96202881	96206359	-	+	NON_INFO	1	3479	FLJ14082	protein_coding	+	level 3	4739
XLOC_002853	171.689	0.860615	0.154601	5.56668	2.59633e-08	1.57177e-07	FALSE	chr22	46408986	46411460	-	-	NON_INFO	2	2357	C22orf26	protein_coding	-	level 2	33899
XLOC_000967	25.3663	1.05927	0.190302	5.56628	2.60233e-08	1.57342e-07	TRUE	chr12	46870800	46878820	-	+	NON_INFO	2	904	SLC38A2	protein_coding	-	level 2	-104151
XLOC_002754	8.92904	1.98425	0.35649	5.56608	2.60528e-08	1.57342e-07	TRUE	chr21	9664458	9665334	-	+	NON_INFO	1	877	TPTE	protein_coding	-	level 2	1240868
XLOC_004492	8.55944	-2.34158	0.421121	-5.56035	2.69241e-08	1.62411e-07	TRUE	chr8	1768339	1768938	-	+	NON_INFO	1	600	ARHGEF10	protein_coding	+	level 2	-3205
XLOC_000403	12.611	1.29839	0.233566	5.55898	2.71352e-08	1.63489e-07	TRUE	chr1	155536664	155536966	-	+	NON_INFO	1	303	ASH1L	protein_coding	-	level 2	-4067
XLOC_000748	55.5552	-1.73387	0.312029	-5.55678	2.74803e-08	1.65372e-07	TRUE	chr10	122816621	122818012	-	+	NON_INFO	1	1392	WDR11	protein_coding	+	level 2	147586
XLOC_003174	100.03	-0.967367	0.174108	-5.55614	2.75799e-08	1.65774e-07	FALSE	chr3	196365264	196366505	-	+	NON_INFO	1	1242	NRROS	protein_coding	+	level 2	-53
XLOC_001534	35.3437	-1.44749	0.260603	-5.55438	2.78604e-08	1.67261e-07	TRUE	chr15	56035880	56036994	-	+	NON_INFO	1	1115	PRTG	protein_coding	-	level 1	-593
XLOC_003209	4.78298	5.02793	0.907529	5.54024	3.02058e-08	1.81128e-07	TRUE	chr4	89282633	89291204	-	+	NON_INFO	3	616	HERC6	protein_coding	+	level 2	-8688
XLOC_000647	20.9144	-1.82292	0.329397	-5.53411	3.12818e-08	1.87357e-07	TRUE	chr10	23733674	23734917	-	+	NON_INFO	1	1244	OTUD1	protein_coding	+	level 2	2367
XLOC_002712	13.4922	4.17794	0.754984	5.53382	3.13327e-08	1.8744e-07	TRUE	chr21	19117541	19129110	-	+	NON_INFO	2	1680	C21orf91	protein_coding	-	level 1	32175
XLOC_004457	48.0991	1.55935	0.281872	5.5321	3.16412e-08	1.89063e-07	TRUE	chr8	48901589	48911605	-	-	NON_INFO	3	1222	UBE2V2	protein_coding	+	level 1	-9356
XLOC_004573	103.28	-1.16297	0.210356	-5.52857	3.2285e-08	1.92682e-07	TRUE	chr8	100968746	100970310	-	+	NON_INFO	1	1565	RGS22	protein_coding	-	level 1	2855
XLOC_002006	70.1199	-1.45441	0.263342	-5.52289	3.33473e-08	1.98788e-07	TRUE	chr19	52245821	52247635	-	+	NON_INFO	1	1815	FPR1	protein_coding	-	level 2	791
XLOC_003768	7.28309	5.1954	0.94091	5.52168	3.35775e-08	1.99925e-07	TRUE	chr6	26756792	26759092	-	+	NON_INFO	1	2301	ZNF322	protein_coding	-	level 2	-96813
XLOC_005002	6.33923	4.71171	0.853862	5.51812	3.4265e-08	2.03778e-07	TRUE	chrX	70862389	70863623	-	+	NON_INFO	1	1235	CXCR3	protein_coding	-	level 2	-24023
XLOC_002664	58.0226	2.21089	0.400754	5.51682	3.45181e-08	2.05042e-07	TRUE	chr20	26242728	26246353	-	+	NON_INFO	1	3626	FAM182B	protein_coding	-	level 1	-393868
XLOC_000209	248.279	0.659057	0.119493	5.51544	3.479e-08	2.06415e-07	FALSE	chr1	19626405	19627644	-	+	NON_INFO	1	1240	AKR7A2	protein_coding	-	level 2	2816
XLOC_000155	9.37991	1.84575	0.334904	5.51127	3.56253e-08	2.11124e-07	TRUE	chr1	201426066	201430163	-	-	NON_INFO	2	713	PHLDA3	protein_coding	-	level 2	4458
XLOC_002748	7.11496	-1.44032	0.261637	-5.50502	3.6912e-08	2.18493e-07	TRUE	chr21	47397067	47397708	-	-	NON_INFO	2	289	COL6A1	protein_coding	+	level 2	-3944
XLOC_004804	4.66082	2.28133	0.414508	5.5037	3.71899e-08	2.19881e-07	TRUE	chr9	112270078	112270483	-	+	NON_INFO	1	406	PTPN3	protein_coding	-	level 2	-9489
XLOC_003495	123.019	0.420894	0.0765606	5.49753	3.85155e-08	2.27453e-07	FALSE	chr5	90715631	90716949	-	+	NON_INFO	1	1319	ARRDC3	protein_coding	-	level 1	-36456
XLOC_001229	11.8631	3.05192	0.555296	5.49603	3.88445e-08	2.29128e-07	TRUE	chr13	31611214	31613495	-	-	NON_INFO	3	875	TEX26	protein_coding	+	level 1	61576
XLOC_004949	4.22654	3.05652	0.556267	5.4947	3.9138e-08	2.3059e-07	TRUE	chrX	2808666	2809194	-	+	NON_INFO	1	529	GYG2	protein_coding	+	level 2	7808
XLOC_003782	196.44	1.30446	0.237523	5.49192	3.97581e-08	2.33972e-07	TRUE	chr6	38623142	38632779	-	+	NON_INFO	1	9638	GLO1	protein_coding	-	level 2	10923
XLOC_001014	657.603	-0.65985	0.120196	-5.48978	4.02428e-08	2.36549e-07	FALSE	chr12	123894422	123897894	-	-	NON_INFO	1	3473	SETD8	protein_coding	+	level 1	518
XLOC_002099	30.4455	-0.90803	0.165527	-5.4857	4.11837e-08	2.41799e-07	FALSE	chr19	38808860	38810116	-	+	NON_INFO	1	1257	KCNK6	protein_coding	+	level 2	-369
XLOC_000470	16.8605	2.9653	0.540713	5.48406	4.15681e-08	2.43773e-07	TRUE	chr1	209304527	209306581	-	+	NON_INFO	1	2055	CAMK1G	protein_coding	+	level 1	-450482
XLOC_002357	19.427	-1.25936	0.229997	-5.47553	4.362e-08	2.5551e-07	TRUE	chr2	43288154	43288963	-	+	NON_INFO	1	810	THADA	protein_coding	-	level 2	104838
XLOC_000204	22.3166	2.82377	0.515755	5.47501	4.37481e-08	2.55964e-07	TRUE	chr1	16885022	16886231	-	+	NON_INFO	1	1210	NBPF1	protein_coding	-	level 2	2584
XLOC_002838	61.8258	-0.912231	0.166743	-5.47087	4.47825e-08	2.61714e-07	FALSE	chr22	20139527	20141014	-	-	NON_INFO	1	1488	AC006547.14	protein_coding	-	level 1	-1129
XLOC_001061	8.85817	-1.99106	0.36424	-5.46633	4.59442e-08	2.68193e-07	TRUE	chr12	49678443	49678990	-	+	NON_INFO	1	548	PRPH	protein_coding	+	level 1	-8046
XLOC_002794	23.3851	-1.8771	0.343476	-5.46502	4.6285e-08	2.69872e-07	TRUE	chr21	42307793	42309251	-	+	NON_INFO	1	1459	DSCAM	protein_coding	-	level 2	-88729
XLOC_000511	5.37264	2.95127	0.540241	5.46287	4.68498e-08	2.7285e-07	TRUE	chr1	233827879	233828780	-	+	NON_INFO	1	902	KCNK1	protein_coding	+	level 2	19622
XLOC_003660	29.3103	-2.07054	0.380035	-5.44829	5.08561e-08	2.95842e-07	TRUE	chr5	109480256	109481424	-	+	NON_INFO	1	1169	TMEM232	protein_coding	-	level 1	143511
XLOC_002711	37.9366	1.74708	0.32077	5.44651	5.13674e-08	2.98473e-07	TRUE	chr21	18999185	19006429	-	+	NON_INFO	2	1146	BTG3	protein_coding	-	level 2	-13921
XLOC_000136	90.3623	0.934439	0.171886	5.43638	5.43748e-08	3.15586e-07	FALSE	chr1	147101155	147103346	-	-	NON_INFO	1	2192	BCL9	protein_coding	+	level 2	3139
XLOC_003661	80.3213	-2.0651	0.379945	-5.43526	5.47154e-08	3.17199e-07	TRUE	chr5	109481503	109484119	-	+	NON_INFO	1	2617	TMEM232	protein_coding	-	level 1	140816
XLOC_002587	13.7498	2.84287	0.523315	5.43243	5.55905e-08	3.21903e-07	TRUE	chr20	55550000	55553087	-	+	NON_INFO	3	764	BMP7	protein_coding	-	level 1	190718
XLOC_001021	70.2329	-1.02579	0.188984	-5.42792	5.70154e-08	3.29777e-07	TRUE	chr12	3066116	3067420	-	+	NON_INFO	1	1305	TEAD4	protein_coding	+	level 2	-1077
XLOC_001889	420.386	-0.934673	0.172237	-5.42666	5.74192e-08	3.31734e-07	FALSE	chr17	67070303	67071792	-	+	NON_INFO	1	1490	ABCA6	protein_coding	-	level 2	3052
XLOC_004133	29.5076	1.80109	0.332121	5.42299	5.86111e-08	3.38234e-07	TRUE	chr7	17018731	17052313	-	+	NON_INFO	3	620	AGR3	protein_coding	-	level 2	-97121
XLOC_004903	24.3372	1.88838	0.348351	5.4209	5.93005e-08	3.41822e-07	TRUE	chrX	6685401	6850588	-	-	NON_INFO	3	2800	HDHD1	protein_coding	-	level 1	116374
XLOC_001856	31.5614	3.00204	0.55401	5.41874	6.00211e-08	3.45582e-07	TRUE	chr17	46749022	46751259	-	+	NON_INFO	1	2238	HOXB7	protein_coding	-	level 2	-24638
XLOC_004563	105.775	0.745161	0.137522	5.41847	6.01108e-08	3.45706e-07	FALSE	chr8	86785991	86786339	-	+	NON_INFO	1	349	REXO1L10P	protein_coding	-	level 3	-27247
XLOC_001535	6.4412	-1.46419	0.270284	-5.41722	6.05342e-08	3.47745e-07	TRUE	chr15	57858342	57858800	-	+	NON_INFO	1	459	CGNL1	protein_coding	+	level 2	15418
XLOC_004521	60.8979	2.25258	0.415868	5.41657	6.07535e-08	3.48609e-07	TRUE	chr8	37445039	37450528	-	+	NON_INFO	1	5490	ZNF703	protein_coding	+	level 2	-102742
XLOC_004668	49.8198	-0.682083	0.125986	-5.41396	6.16456e-08	3.53328e-07	FALSE	chr9	5859334	5876977	-	-	NON_INFO	7	1495	KIAA2026	protein_coding	-	level 2	4620
XLOC_002056	51.3581	-0.995525	0.183916	-5.41294	6.1999e-08	3.54523e-07	FALSE	chr19	16348429	16349769	-	+	NON_INFO	1	1341	AP1M1	protein_coding	+	level 1	2270
XLOC_003676	60.9276	0.920324	0.17002	5.41304	6.19642e-08	3.54523e-07	FALSE	chr5	126561046	126563176	-	+	NON_INFO	1	2131	MEGF10	protein_coding	+	level 1	-63348
XLOC_003947	70.1823	0.581677	0.107464	5.41275	6.20643e-08	3.54523e-07	FALSE	chr6	27675351	27676573	-	+	NON_INFO	1	1223	HIST1H2BL	protein_coding	-	level 2	98685
XLOC_002426	28.8282	1.81148	0.334687	5.41247	6.21611e-08	3.54676e-07	TRUE	chr2	96489248	96489463	-	+	NON_INFO	1	216	ANKRD36C	protein_coding	-	level 2	25125
XLOC_002215	68.2728	-0.853425	0.157701	-5.41168	6.24357e-08	3.55841e-07	FALSE	chr2	121059946	121062750	-	+	NON_INFO	1	2805	RALB	protein_coding	+	level 1	7658
XLOC_004634	3.20916	-2.55969	0.473294	-5.40824	6.36455e-08	3.62329e-07	TRUE	chr9	1980229	1994808	-	+	NON_INFO	2	202	SMARCA2	protein_coding	+	level 2	-20535
XLOC_001548	148.292	0.943493	0.174524	5.4061	6.44111e-08	3.66275e-07	FALSE	chr15	72891639	72894296	-	+	NON_INFO	1	2658	ARIH1	protein_coding	+	level 2	11948
XLOC_000367	47.4233	1.12012	0.20729	5.40363	6.53065e-08	3.7095e-07	TRUE	chr1	147103629	147105260	-	+	NON_INFO	1	1632	BCL9	protein_coding	+	level 2	5613
XLOC_001194	35.3459	2.32538	0.430525	5.40126	6.61752e-08	3.75462e-07	TRUE	chr12	131720241	131722092	-	+	NON_INFO	1	1852	AC092850.1	protein_coding	+	level 3	-57976
XLOC_002316	746.186	-0.64735	0.119862	-5.40079	6.63498e-08	3.76032e-07	FALSE	chr2	202038208	202044289	-	-	NON_INFO	1	6082	CASP10	protein_coding	+	level 2	-3316
XLOC_004401	142.609	0.717938	0.133015	5.39741	6.76102e-08	3.82746e-07	FALSE	chr7	149239811	149241381	-	+	NON_INFO	1	1571	ZNF746	protein_coding	-	level 2	-44904
XLOC_001713	17.6703	1.59318	0.295279	5.39553	6.83232e-08	3.86351e-07	TRUE	chr16	81347821	81348385	-	+	NON_INFO	1	565	GAN	protein_coding	+	level 2	-173
XLOC_002371	591.024	0.463955	0.0860111	5.39413	6.88558e-08	3.88928e-07	FALSE	chr2	61281143	61287144	-	+	NON_INFO	1	6002	PEX13	protein_coding	+	level 1	4750
XLOC_001256	38.3314	-1.43662	0.266467	-5.39135	6.99317e-08	3.94564e-07	TRUE	chr13	110688399	110697675	-	-	NON_INFO	2	1052	COL4A1	protein_coding	-	level 2	103644
XLOC_003020	58.7907	1.16499	0.216403	5.38344	7.30772e-08	4.11853e-07	TRUE	chr3	193565531	193570482	-	-	NON_INFO	2	2997	OPA1	protein_coding	+	level 1	149920
XLOC_000770	58.1765	-1.63563	0.303905	-5.38205	7.36424e-08	4.14116e-07	TRUE	chr11	21934026	22101251	-	+	NON_INFO	7	1276	ANO5	protein_coding	+	level 2	-113472
XLOC_004453	67.051	-1.35988	0.252663	-5.3822	7.35813e-08	4.14116e-07	TRUE	chr8	29145940	29150223	-	-	NON_INFO	2	1982	KIF13B	protein_coding	-	level 2	-25300
XLOC_001631	43.537	-1.03728	0.192853	-5.3786	7.50692e-08	4.21671e-07	TRUE	chr16	10580374	10581490	-	+	NON_INFO	1	1117	ATF7IP2	protein_coding	+	level 1	2880
XLOC_003538	20.2474	2.14878	0.399529	5.37828	7.5202e-08	4.21948e-07	TRUE	chr5	106361223	106391973	-	-	NON_INFO	2	2454	EFNA5	protein_coding	-	level 1	320618
XLOC_001273	11.0321	1.49995	0.278999	5.37617	7.60872e-08	4.26442e-07	TRUE	chr13	31022447	31023074	-	+	NON_INFO	1	628	HMGB1	protein_coding	-	level 2	9811
XLOC_003369	23.0423	-1.45529	0.270887	-5.37231	7.77333e-08	4.35186e-07	TRUE	chr4	89008248	89008793	-	+	NON_INFO	1	546	ABCG2	protein_coding	-	level 1	2624
XLOC_003172	18.5156	1.92639	0.358649	5.37123	7.81999e-08	4.37315e-07	TRUE	chr3	195550089	195551242	-	+	NON_INFO	1	1154	MUC4	protein_coding	-	level 1	-10942
XLOC_004845	39.919	1.47989	0.275628	5.36915	7.91066e-08	4.41897e-07	TRUE	chr9	138279025	138280204	-	+	NON_INFO	1	1180	C9orf62	protein_coding	+	level 1	40618
XLOC_004843	41.2614	1.44919	0.269965	5.36808	7.95785e-08	4.43554e-07	TRUE	chr9	138277252	138278274	-	+	NON_INFO	1	1023	C9orf62	protein_coding	+	level 1	38845
XLOC_004849	24.1721	1.64141	0.30577	5.36812	7.95631e-08	4.43554e-07	TRUE	chr9	138313940	138314925	-	+	NON_INFO	1	986	PPP1R26	protein_coding	+	level 2	-56001
XLOC_004983	387.956	1.12336	0.209484	5.36249	8.20843e-08	4.57017e-07	TRUE	chrX	56050428	56053425	-	+	NON_INFO	1	2998	AL353698.1	protein_coding	+	level 3	-47333
XLOC_004712	2.4852	4.15344	0.77475	5.36101	8.2759e-08	4.60267e-07	TRUE	chr9	121710429	121757196	-	-	NON_INFO	2	404	DBC1	protein_coding	-	level 2	158541
XLOC_002735	8.81049	3.00621	0.561102	5.35768	8.42951e-08	4.68296e-07	TRUE	chr21	35389194	35391315	-	-	NON_INFO	3	723	MRPS6	protein_coding	+	level 2	-54210
XLOC_004615	9.43125	2.1991	0.410604	5.35575	8.52e-08	4.72804e-07	TRUE	chr8	142074753	142075129	-	+	NON_INFO	1	377	DENND3	protein_coding	+	level 1	-52249
XLOC_001594	173.039	-1.08945	0.203467	-5.35441	8.58367e-08	4.75815e-07	TRUE	chr16	10582122	10587901	-	-	NON_INFO	1	5780	ATF7IP2	protein_coding	+	level 1	4628
XLOC_002020	1.73226	-3.5395	0.661458	-5.35107	8.7437e-08	4.84156e-07	TRUE	chr19	34552285	34557153	-	-	NON_INFO	2	255	LSM14A	protein_coding	+	level 1	-106257
XLOC_005020	25.7009	-1.71829	0.321168	-5.35012	8.78945e-08	4.86157e-07	TRUE	chrX	94194258	94195393	-	+	NON_INFO	1	1136	FAM133A	protein_coding	+	level 2	1226986
XLOC_000723	85.656	0.900054	0.168266	5.34899	8.84488e-08	4.88689e-07	FALSE	chr10	98590429	98591933	-	+	NON_INFO	1	1505	LCOR	protein_coding	+	level 2	-85
XLOC_003004	82.0291	-1.66688	0.311924	-5.34386	9.09893e-08	5.02178e-07	TRUE	chr3	137765382	137767330	-	-	NON_INFO	1	1949	CLDN18	protein_coding	+	level 2	12889
XLOC_000135	50.1119	1.08528	0.20314	5.34252	9.1664e-08	5.0535e-07	TRUE	chr1	145200228	145208961	-	-	NON_INFO	2	2494	NOTCH2NL	protein_coding	+	level 2	-159
XLOC_000622	6.29296	4.67003	0.874232	5.34186	9.19967e-08	5.06537e-07	TRUE	chr10	3084740	3085961	-	+	NON_INFO	1	1222	PFKP	protein_coding	+	level 2	-23752
XLOC_002663	9.78667	2.55121	0.477603	5.3417	9.20794e-08	5.06537e-07	TRUE	chr20	26241330	26242177	-	+	NON_INFO	1	848	FAM182B	protein_coding	-	level 1	-392470
XLOC_001830	104.204	1.39864	0.262061	5.33706	9.44644e-08	5.19093e-07	TRUE	chr17	38624633	38629853	-	+	NON_INFO	1	5221	TNS4	protein_coding	-	level 2	2228
XLOC_000217	12.7386	2.56067	0.480227	5.33222	9.70203e-08	5.31983e-07	TRUE	chr1	22606496	22607829	-	+	NON_INFO	1	1334	WNT4	protein_coding	-	level 2	-136035
XLOC_002170	10.6531	5.33796	1.00107	5.33227	9.69931e-08	5.31983e-07	TRUE	chr2	15923040	15926763	-	+	NON_INFO	2	1761	AC008271.1	protein_coding	+	level 2	38578
XLOC_003573	18.5161	1.274	0.239161	5.32695	9.98741e-08	5.47038e-07	TRUE	chr5	10210132	10211228	-	+	NON_INFO	1	1097	FAM173B	protein_coding	-	level 2	15215
XLOC_000549	55.6815	-1.44886	0.272293	-5.32098	1.03211e-07	5.64704e-07	TRUE	chr10	70817267	70831200	-	+	NON_INFO	3	2038	SRGN	protein_coding	+	level 2	-16663
XLOC_002134	5.88797	1.87998	0.353455	5.31886	1.04418e-07	5.7069e-07	TRUE	chr19	49211398	49211706	-	+	NON_INFO	1	309	FUT2	protein_coding	+	level 2	2192
XLOC_000694	61.1843	-0.499737	0.0939849	-5.3172	1.05373e-07	5.75025e-07	FALSE	chr10	75123980	75125698	-	+	NON_INFO	1	1719	TTC18	protein_coding	-	level 2	-5364
XLOC_003867	3.62154	4.15612	0.781652	5.31709	1.05438e-07	5.75025e-07	TRUE	chr6	44619610	44621519	-	-	NON_INFO	2	290	SUPT3H	protein_coding	-	level 2	155536
XLOC_004948	109.407	-0.6056	0.113926	-5.31571	1.0624e-07	5.78773e-07	FALSE	chrX	2662890	2664528	-	+	NON_INFO	1	1639	CD99	protein_coding	+	level 2	3541
XLOC_002356	36.6897	-0.86142	0.162089	-5.31448	1.06962e-07	5.82078e-07	FALSE	chr2	43031833	43033061	-	+	NON_INFO	1	1229	HAAO	protein_coding	-	level 1	-12101
XLOC_000483	62.0981	2.35478	0.443131	5.31396	1.07265e-07	5.83105e-07	TRUE	chr1	221985239	221986325	-	+	NON_INFO	1	1087	DUSP10	protein_coding	-	level 2	-69722
XLOC_002859	6.0016	2.88157	0.542353	5.31308	1.07787e-07	5.85312e-07	TRUE	chr22	17375415	17377268	-	+	NON_INFO	1	1854	GAB4	protein_coding	-	level 2	65559
XLOC_001912	11.5081	1.19644	0.225252	5.31156	1.08691e-07	5.89589e-07	TRUE	chr17	80024678	80025009	-	+	NON_INFO	1	332	DUS1L	protein_coding	-	level 1	-916
XLOC_004485	26.7669	0.880117	0.165723	5.31078	1.09155e-07	5.91468e-07	FALSE	chr8	146039635	146041532	-	-	NON_INFO	2	744	ZNF517	protein_coding	+	level 1	3082
XLOC_001222	14.8669	2.68626	0.506177	5.30696	1.1147e-07	6.03371e-07	TRUE	chr13	110395881	110399890	-	+	NON_INFO	1	4010	IRS2	protein_coding	-	level 2	6295
XLOC_001099	42.3148	-1.968	0.370863	-5.30654	1.11723e-07	6.04093e-07	TRUE	chr12	65439644	65440436	-	+	NON_INFO	1	793	WIF1	protein_coding	-	level 2	3971
XLOC_002545	27.8178	1.07087	0.201822	5.306	1.12055e-07	6.05241e-07	TRUE	chr2	232366987	232367512	-	+	NON_INFO	1	526	NCL	protein_coding	-	level 1	-18636
XLOC_003908	169.824	-1.57834	0.297697	-5.30182	1.14654e-07	6.1862e-07	TRUE	chr6	170484902	170487281	-	-	NON_INFO	2	1940	DLL1	protein_coding	-	level 2	104014
XLOC_001472	15.2568	2.46363	0.464693	5.30162	1.14779e-07	6.18632e-07	TRUE	chr15	70078360	70079859	-	+	NON_INFO	1	1500	TLE3	protein_coding	-	level 2	260271
XLOC_002218	50.8377	1.06466	0.200838	5.30108	1.15123e-07	6.19826e-07	TRUE	chr2	128158213	128164365	-	+	NON_INFO	2	1094	PROC	protein_coding	+	level 2	-11639
XLOC_000176	84.2395	-1.40311	0.264776	-5.29926	1.16272e-07	6.25351e-07	TRUE	chr1	229024389	229033705	-	-	NON_INFO	2	3522	RHOU	protein_coding	+	level 2	141974
XLOC_000526	17.3956	1.11198	0.209966	5.296	1.18368e-07	6.35944e-07	TRUE	chr1	247337178	247337738	-	+	NON_INFO	1	561	ZNF124	protein_coding	-	level 2	-1861
XLOC_003040	14.0213	1.1894	0.224613	5.29532	1.18808e-07	6.37631e-07	TRUE	chr3	33002599	33003114	-	+	NON_INFO	1	516	CCR4	protein_coding	+	level 2	4759
XLOC_001772	47.3104	-0.751921	0.142076	-5.29239	1.20728e-07	6.4725e-07	FALSE	chr17	72530342	72534489	-	-	NON_INFO	2	1146	CD300LB	protein_coding	-	level 2	-2730
XLOC_001636	69.9831	-0.990957	0.187306	-5.29059	1.21925e-07	6.52977e-07	FALSE	chr16	10600632	10603104	-	+	NON_INFO	1	2473	EMP2	protein_coding	-	level 1	19176
XLOC_003089	5.64711	-2.29056	0.433623	-5.28238	1.27514e-07	6.82187e-07	TRUE	chr3	102933499	102934051	-	+	NON_INFO	1	553	ZPLD1	protein_coding	+	level 2	734815
XLOC_002839	59.9165	2.12133	0.401999	5.27696	1.31348e-07	7.01953e-07	TRUE	chr22	22442022	22453009	-	-	NON_INFO	2	2008	TOP3B	protein_coding	-	level 2	-104810
XLOC_003542	63.9271	0.876771	0.166229	5.27448	1.33129e-07	7.10726e-07	FALSE	chr5	126563294	126565582	-	-	NON_INFO	2	1967	MEGF10	protein_coding	+	level 1	-60942
XLOC_000020	9.54074	2.78334	0.527743	5.27404	1.33452e-07	7.11331e-07	TRUE	chr1	39043282	39047553	-	+	NON_INFO	2	1200	RRAGC	protein_coding	-	level 2	256318
XLOC_003764	254.391	2.22686	0.422239	5.27394	1.33524e-07	7.11331e-07	TRUE	chr6	26673751	26677054	-	+	NON_INFO	2	3180	ZNF322	protein_coding	-	level 2	-13772
XLOC_000312	92.6333	1.61387	0.306074	5.27282	1.34345e-07	7.1495e-07	TRUE	chr1	92486925	92490961	-	+	NON_INFO	1	4037	EPHX4	protein_coding	+	level 2	-4579
XLOC_004855	4.93295	1.87194	0.35511	5.27144	1.3536e-07	7.196e-07	TRUE	chr9	138326248	138326581	-	+	NON_INFO	1	334	PPP1R26	protein_coding	+	level 2	-44345
XLOC_002077	81.9564	-1.4197	0.269471	-5.26846	1.3757e-07	7.30578e-07	TRUE	chr19	33171243	33173725	-	+	NON_INFO	1	2483	RGS9BP	protein_coding	+	level 2	2038
XLOC_001321	9.82442	-2.44271	0.463918	-5.26539	1.39896e-07	7.4215e-07	TRUE	chr13	110637327	110640589	-	+	NON_INFO	1	3263	COL4A1	protein_coding	-	level 2	160730
XLOC_001288	22.4763	1.23939	0.235475	5.26337	1.41441e-07	7.49566e-07	TRUE	chr13	53028932	53029470	-	+	NON_INFO	1	539	CKAP2	protein_coding	+	level 1	-95
XLOC_001127	23.0793	1.55642	0.295785	5.262	1.42498e-07	7.54373e-07	TRUE	chr12	69803540	69804897	-	+	NON_INFO	1	1358	YEATS4	protein_coding	+	level 1	18965
XLOC_002628	36.7221	0.84888	0.161361	5.26076	1.43459e-07	7.58667e-07	FALSE	chr20	3813754	3814550	-	+	NON_INFO	1	797	AP5S1	protein_coding	+	level 2	7806
XLOC_000025	103.779	1.99173	0.378884	5.25684	1.46549e-07	7.74203e-07	TRUE	chr1	43595120	43605848	-	+	NON_INFO	3	5007	FAM183A	protein_coding	+	level 1	-4977
XLOC_000027	12.3087	-1.39913	0.266275	-5.25445	1.48468e-07	7.83522e-07	TRUE	chr1	44575832	44576231	-	+	NON_INFO	1	400	KLF17	protein_coding	+	level 2	-8292
XLOC_000793	7.1588	1.94912	0.371246	5.25023	1.51913e-07	8.00864e-07	TRUE	chr11	109817305	109843734	-	+	NON_INFO	2	630	ZC3H12C	protein_coding	+	level 1	-120354
XLOC_001257	12.64	-1.65538	0.315385	-5.24875	1.53131e-07	8.06446e-07	TRUE	chr13	110708456	110709632	-	-	NON_INFO	2	280	COL4A1	protein_coding	-	level 2	91687
XLOC_004724	147.22	-1.03683	0.197595	-5.24726	1.54378e-07	8.1217e-07	TRUE	chr9	2656485	2660044	-	+	NON_INFO	1	3560	VLDLR	protein_coding	+	level 2	2006
XLOC_002019	3.64936	-2.47062	0.471097	-5.2444	1.56793e-07	8.23161e-07	TRUE	chr19	32282657	32288903	-	-	NON_INFO	2	292	THEG5	protein_coding	+	level 3	198713
XLOC_002217	4.82436	3.58	0.68263	5.24442	1.56775e-07	8.23161e-07	TRUE	chr2	127984637	127985822	-	+	NON_INFO	2	721	CYP27C1	protein_coding	-	level 2	-6984
XLOC_003417	23.456	1.13059	0.215646	5.2428	1.58159e-07	8.29472e-07	TRUE	chr4	152320456	152321408	-	+	NON_INFO	1	953	FAM160A1	protein_coding	+	level 2	-8961
XLOC_002895	61.4969	-0.882653	0.168381	-5.24199	1.58854e-07	8.32258e-07	FALSE	chr22	38175266	38176785	-	+	NON_INFO	1	1520	TRIOBP	protein_coding	+	level 2	2704
XLOC_004919	110.916	0.803091	0.153228	5.24116	1.59566e-07	8.35123e-07	FALSE	chrX	57138495	57144406	-	-	NON_INFO	2	4355	SPIN2B	protein_coding	-	level 2	579
XLOC_004034	28.2663	2.64083	0.504144	5.23824	1.62116e-07	8.47594e-07	TRUE	chr6	77575106	77579722	-	+	NON_INFO	1	4617	HTR1B	protein_coding	-	level 2	592227
XLOC_001904	43.3994	0.905032	0.172813	5.23707	1.63148e-07	8.52109e-07	FALSE	chr17	78122626	78123859	-	+	NON_INFO	1	1234	EIF4A3	protein_coding	-	level 2	-1645
XLOC_004626	26.0701	1.43459	0.274074	5.23431	1.65603e-07	8.64039e-07	TRUE	chr8	144855542	144857494	-	+	NON_INFO	1	1953	SCRIB	protein_coding	-	level 1	15597
XLOC_004229	772.055	0.81588	0.15597	5.23101	1.6859e-07	8.78718e-07	FALSE	chr7	154795160	154797427	-	-	NON_INFO	1	2268	PAXIP1	protein_coding	-	level 1	-367
XLOC_004705	33.3888	-1.45095	0.277545	-5.2278	1.71537e-07	8.93155e-07	TRUE	chr9	101840742	101842663	-	-	NON_INFO	1	1922	COL15A1	protein_coding	+	level 2	7674
XLOC_001805	21.6147	1.77342	0.339352	5.2259	1.73306e-07	9.0144e-07	TRUE	chr17	17346731	17347995	-	+	NON_INFO	1	1265	MED9	protein_coding	+	level 2	-32306
XLOC_001859	267.444	0.44769	0.0856979	5.22404	1.75057e-07	9.09615e-07	FALSE	chr17	47909174	47911489	-	+	NON_INFO	1	2316	KAT7	protein_coding	+	level 2	2717
XLOC_003541	18.0312	3.20481	0.613654	5.2225	1.76525e-07	9.163e-07	TRUE	chr5	113073174	113112818	-	-	NON_INFO	5	3591	YTHDC2	protein_coding	+	level 1	142193
XLOC_002901	42.7357	0.887132	0.169931	5.22055	1.78394e-07	9.25052e-07	FALSE	chr22	41809947	41811273	-	+	NON_INFO	1	1327	TEF	protein_coding	+	level 2	14618
XLOC_001885	84.6997	-1.09625	0.210042	-5.21922	1.79678e-07	9.30756e-07	TRUE	chr17	67065068	67068009	-	+	NON_INFO	1	2942	ABCA6	protein_coding	-	level 2	6835
XLOC_003085	14.7912	1.10736	0.212411	5.21327	1.85541e-07	9.60146e-07	TRUE	chr3	101423641	101424065	-	+	NON_INFO	1	425	RPL24	protein_coding	-	level 2	-18016
XLOC_004177	766.805	0.813466	0.156115	5.21068	1.88154e-07	9.72676e-07	FALSE	chr7	154794859	154797586	-	+	NON_INFO	2	2643	PAXIP1	protein_coding	-	level 1	-66
XLOC_001645	13.7544	1.41929	0.272518	5.20805	1.90838e-07	9.8554e-07	TRUE	chr16	14909694	14910514	-	+	NON_INFO	1	821	NOMO1	protein_coding	+	level 2	-17025
XLOC_000206	5.83874	2.88867	0.555248	5.20248	1.96645e-07	1.01346e-06	TRUE	chr1	16996179	16996595	-	+	NON_INFO	1	417	AL137798.1	protein_coding	+	level 3	-2904
XLOC_001291	1874.45	-0.372351	0.0715699	-5.20262	1.965e-07	1.01346e-06	FALSE	chr13	53266649	53275192	-	+	NON_INFO	1	8544	LECT1	protein_coding	-	level 2	2208
XLOC_001347	4.12701	2.93073	0.563798	5.19819	2.01234e-07	1.03606e-06	TRUE	chr14	106095314	106100837	-	+	NON_INFO	2	246	TMEM121	protein_coding	+	level 2	98776
XLOC_004161	20.44	0.948916	0.182586	5.19709	2.0243e-07	1.04116e-06	FALSE	chr7	66312210	66312861	-	+	NON_INFO	2	354	RABGEF1	protein_coding	+	level 2	35760
XLOC_001165	4.47029	-1.75809	0.338301	-5.19681	2.02738e-07	1.04168e-06	TRUE	chr12	108676886	108677096	-	+	NON_INFO	1	211	CMKLR1	protein_coding	-	level 2	4726
XLOC_000464	100.742	0.835407	0.160786	5.19576	2.03884e-07	1.04545e-06	FALSE	chr1	206673934	206676970	-	+	NON_INFO	1	3037	C1orf147	protein_coding	-	level 2	-2874
XLOC_002459	5.56167	1.65	0.317557	5.19592	2.03708e-07	1.04545e-06	TRUE	chr2	128165860	128166213	-	+	NON_INFO	1	354	PROC	protein_coding	+	level 2	-9791
XLOC_000934	159.694	0.867333	0.166959	5.19487	2.0486e-07	1.04939e-06	FALSE	chr11	112248670	112252653	-	+	NON_INFO	1	3984	PTS	protein_coding	+	level 2	107993
XLOC_002072	75.9554	1.14075	0.219706	5.19218	2.07847e-07	1.06361e-06	TRUE	chr19	23397714	23399849	-	+	NON_INFO	1	2136	ZNF724P	protein_coding	-	level 2	4553
XLOC_000969	17.7407	-1.63336	0.314617	-5.19156	2.08535e-07	1.06606e-06	TRUE	chr12	49677405	49678389	-	+	NON_INFO	1	985	PRPH	protein_coding	+	level 1	-8647
XLOC_004000	31.0234	-1.23103	0.237271	-5.18827	2.12259e-07	1.084e-06	TRUE	chr6	42691830	42693553	-	+	NON_INFO	1	1724	PRPH2	protein_coding	-	level 2	-1519
XLOC_000188	31.4626	1.38502	0.267397	5.17965	2.22301e-07	1.133e-06	TRUE	chr1	3402530	3403368	-	+	NON_INFO	1	839	MEGF6	protein_coding	-	level 2	3117
XLOC_003812	3.44319	2.79325	0.539269	5.17969	2.22258e-07	1.133e-06	TRUE	chr6	126272626	126277740	-	+	NON_INFO	3	308	HINT3	protein_coding	+	level 2	-188
XLOC_001375	136.81	1.72857	0.333916	5.17667	2.25881e-07	1.15008e-06	TRUE	chr14	106050020	106050655	-	-	NON_INFO	2	357	TMEM121	protein_coding	+	level 2	53482
XLOC_003170	79.4539	1.59688	0.308494	5.17637	2.26249e-07	1.1508e-06	TRUE	chr3	193556891	193557258	-	+	NON_INFO	1	368	OPA1	protein_coding	+	level 1	141280
XLOC_002179	17.0152	-1.17594	0.227306	-5.17337	2.29909e-07	1.16824e-06	TRUE	chr2	43300893	43307169	-	+	NON_INFO	2	939	THADA	protein_coding	-	level 2	86632
XLOC_003468	29.4812	1.59868	0.309056	5.17278	2.3064e-07	1.17078e-06	TRUE	chr5	5755259	5796525	-	+	NON_INFO	4	1698	KIAA0947	protein_coding	+	level 2	264913
XLOC_000890	21.3477	1.0413	0.201366	5.17121	2.32588e-07	1.17949e-06	TRUE	chr11	65333509	65334071	-	+	NON_INFO	1	563	SSSCA1	protein_coding	+	level 1	-3831
XLOC_001250	161.092	1.23752	0.239487	5.16735	2.37438e-07	1.20288e-06	TRUE	chr13	100144322	100147368	-	-	NON_INFO	1	3047	TM9SF2	protein_coding	+	level 2	-6304
XLOC_002411	68.1134	1.01998	0.197432	5.16624	2.38845e-07	1.2088e-06	TRUE	chr2	88988884	88991004	-	+	NON_INFO	1	2121	RPIA	protein_coding	+	level 2	-159
XLOC_001055	7.15215	2.04068	0.395033	5.16585	2.39344e-07	1.21011e-06	TRUE	chr12	47700226	47700430	-	+	NON_INFO	1	205	PCED1B	protein_coding	+	level 2	69784
XLOC_003123	203.424	-1.71893	0.333124	-5.16002	2.46921e-07	1.24717e-06	TRUE	chr3	137755249	137761382	-	+	NON_INFO	1	6134	CLDN18	protein_coding	+	level 2	2756
XLOC_002900	319.389	2.48275	0.481368	5.1577	2.50006e-07	1.2615e-06	TRUE	chr22	41134751	41140146	-	+	NON_INFO	1	5396	SLC25A17	protein_coding	-	level 2	25489
XLOC_003986	74.1664	1.30678	0.253718	5.15053	2.59752e-07	1.30937e-06	TRUE	chr6	38616199	38619559	-	+	NON_INFO	1	3361	BTBD9	protein_coding	-	level 1	-8276
XLOC_002289	66.4959	1.36742	0.265759	5.14534	2.67033e-07	1.34473e-06	TRUE	chr2	121302988	121310981	-	-	NON_INFO	2	2866	FLJ14816	protein_coding	-	level 3	-79292
XLOC_004439	15.0428	1.2319	0.239439	5.14494	2.67601e-07	1.34625e-06	TRUE	chr8	119776505	119917407	-	+	NON_INFO	3	424	TNFRSF11B	protein_coding	-	level 2	18390
XLOC_003640	202.823	-0.432171	0.0840098	-5.14429	2.68539e-07	1.34963e-06	FALSE	chr5	74898996	74901699	-	+	NON_INFO	1	2704	POLK	protein_coding	+	level 2	2028
XLOC_002058	7.09325	-2.82096	0.548397	-5.14401	2.68932e-07	1.35027e-06	TRUE	chr19	16443382	16444841	-	+	NON_INFO	1	1460	KLF2	protein_coding	+	level 2	4698
XLOC_000441	2.69639	4.12703	0.802546	5.14243	2.71214e-07	1.36037e-06	TRUE	chr1	181295060	181295269	-	+	NON_INFO	1	210	CACNA1E	protein_coding	+	level 2	-86970
XLOC_002804	50.4424	1.19331	0.232156	5.14014	2.74528e-07	1.37563e-06	TRUE	chr21	44237301	44246561	-	+	NON_INFO	1	9261	WDR4	protein_coding	-	level 2	16644
XLOC_002582	256.193	-1.55234	0.302054	-5.13927	2.7581e-07	1.38069e-06	TRUE	chr20	48870044	48883926	-	+	NON_INFO	3	3398	CEBPB	protein_coding	+	level 2	60833
XLOC_003155	27.7317	1.26315	0.245934	5.13614	2.80432e-07	1.40244e-06	TRUE	chr3	177485337	177485978	-	+	NON_INFO	1	642	KCNMB2	protein_coding	+	level 1	-504743
XLOC_005018	53.0458	-1.64328	0.320038	-5.13463	2.82706e-07	1.41241e-06	TRUE	chrX	94191223	94193284	-	+	NON_INFO	1	2062	FAM133A	protein_coding	+	level 2	1223951
XLOC_002973	95.7762	1.19551	0.232914	5.13284	2.85404e-07	1.42442e-06	TRUE	chr3	177483084	177485070	-	+	NON_INFO	3	1061	KCNMB2	protein_coding	+	level 1	-505651
XLOC_004323	10.486	1.26814	0.247081	5.13248	2.85953e-07	1.42442e-06	TRUE	chr7	65448952	65449297	-	+	NON_INFO	1	346	GUSB	protein_coding	-	level 1	-1652
XLOC_004681	7.1202	-1.89269	0.368756	-5.13262	2.85736e-07	1.42442e-06	TRUE	chr9	42995936	43005153	-	-	NON_INFO	4	2555	ANKRD20A3	protein_coding	-	level 2	59814
XLOC_000527	435.07	0.891852	0.173843	5.1302	2.89434e-07	1.44034e-06	FALSE	chr1	247495310	247498142	-	+	NON_INFO	1	2833	ZNF496	protein_coding	-	level 2	-163
XLOC_000096	12.3775	2.81716	0.549215	5.12943	2.90626e-07	1.44485e-06	TRUE	chr1	246699625	246701558	-	+	NON_INFO	3	1018	TFB2M	protein_coding	-	level 2	2305
XLOC_002318	29.0842	-1.66437	0.324561	-5.12807	2.9273e-07	1.45374e-06	TRUE	chr2	211111037	211115554	-	-	NON_INFO	2	1510	ACADL	protein_coding	-	level 2	-20823
XLOC_003129	12.7084	2.26131	0.440981	5.1279	2.92988e-07	1.45374e-06	TRUE	chr3	141659318	141660754	-	+	NON_INFO	1	1437	TFDP2	protein_coding	-	level 2	2524
XLOC_002960	83.291	-1.79644	0.350447	-5.12615	2.95734e-07	1.46593e-06	TRUE	chr3	130236022	130236525	-	+	NON_INFO	2	265	COL6A5	protein_coding	+	level 1	32335
XLOC_003006	5.21268	2.56796	0.501055	5.12511	2.97369e-07	1.47259e-06	TRUE	chr3	149108061	149122608	-	-	NON_INFO	3	386	TM4SF1	protein_coding	-	level 2	-12410
XLOC_001967	5.28909	5.08804	0.993066	5.12357	2.99806e-07	1.48321e-06	TRUE	chr18	31849003	31849827	-	+	NON_INFO	1	825	NOL4	protein_coding	-	level 1	-44088
XLOC_004627	7.04623	1.88855	0.368624	5.12324	3.00326e-07	1.48433e-06	TRUE	chr8	144858535	144859297	-	+	NON_INFO	1	763	SCRIB	protein_coding	-	level 1	13794
XLOC_001022	8.2955	2.68766	0.524639	5.12287	3.00913e-07	1.48522e-06	TRUE	chr12	3440971	3441656	-	+	NON_INFO	1	686	TSPAN9	protein_coding	+	level 2	45242
XLOC_002655	19.8715	2.0993	0.409799	5.12276	3.01093e-07	1.48522e-06	TRUE	chr20	23951383	23951812	-	+	NON_INFO	1	430	GGTLC1	protein_coding	-	level 2	13879
XLOC_004579	101.385	0.870683	0.169998	5.12173	3.0274e-07	1.49189e-06	FALSE	chr8	104462556	104464853	-	+	NON_INFO	1	2298	DCAF13	protein_coding	+	level 2	6876
XLOC_003189	11.4836	4.72582	0.922755	5.12143	3.03232e-07	1.49286e-06	TRUE	chr4	17099250	17105195	-	+	NON_INFO	3	531	LDB2	protein_coding	-	level 1	-198819
XLOC_000763	7.57056	2.12011	0.414234	5.11814	3.08562e-07	1.51762e-06	TRUE	chr10	135464637	135465414	-	+	NON_INFO	1	778	FRG2B	protein_coding	-	level 2	-24339
XLOC_004213	18.7637	1.1402	0.222816	5.11724	3.10042e-07	1.52342e-06	TRUE	chr7	77165575	77166182	-	-	NON_INFO	2	519	PTPN12	protein_coding	+	level 1	-411
XLOC_000213	4.89411	2.88872	0.56511	5.11178	3.19142e-07	1.56661e-06	TRUE	chr1	21746273	21746542	-	+	NON_INFO	1	270	NBPF3	protein_coding	+	level 2	-20080
XLOC_002687	157.095	-1.03133	0.202048	-5.10438	3.31877e-07	1.62755e-06	TRUE	chr20	55037518	55039350	-	+	NON_INFO	1	1833	CASS4	protein_coding	+	level 2	3123
XLOC_004750	103.278	-0.698182	0.13684	-5.10216	3.35791e-07	1.64515e-06	FALSE	chr9	38069334	38072619	-	+	NON_INFO	1	3286	SHB	protein_coding	-	level 2	-125
XLOC_004352	23.2667	1.17147	0.229689	5.10025	3.39205e-07	1.66027e-06	TRUE	chr7	95070760	95071695	-	+	NON_INFO	1	936	PON2	protein_coding	-	level 2	-6251
XLOC_003838	217.051	1.07265	0.210436	5.0973	3.44529e-07	1.6847e-06	TRUE	chr6	4008046	4015574	-	-	NON_INFO	1	7529	PRPF4B	protein_coding	+	level 2	-5928
XLOC_000996	13.8533	-1.92989	0.378682	-5.09634	3.46277e-07	1.69161e-06	TRUE	chr12	65389486	65394436	-	-	NON_INFO	1	4951	WIF1	protein_coding	-	level 2	49971
XLOC_003730	70.3099	-1.08655	0.213227	-5.09575	3.47359e-07	1.69526e-06	TRUE	chr5	168076346	168079346	-	+	NON_INFO	1	3001	SLIT3	protein_coding	-	level 2	9400
XLOC_002367	22.8175	0.892268	0.175131	5.09486	3.49004e-07	1.70164e-06	FALSE	chr2	55857471	55858537	-	+	NON_INFO	1	1067	PNPT1	protein_coding	-	level 2	2864
XLOC_003574	204.791	0.704137	0.138273	5.09236	3.5363e-07	1.72254e-06	FALSE	chr5	10217324	10223939	-	+	NON_INFO	1	6616	FAM173B	protein_coding	-	level 2	2504
XLOC_003544	4.10772	4.78134	0.939129	5.09125	3.55717e-07	1.73104e-06	TRUE	chr5	130134240	130147387	-	-	NON_INFO	3	273	HINT1	protein_coding	-	level 1	347334
XLOC_001930	210.371	-0.953668	0.187332	-5.09078	3.56589e-07	1.73362e-06	FALSE	chr18	66754937	66758729	-	+	NON_INFO	1	3793	CCDC102B	protein_coding	+	level 1	32512
XLOC_004043	107.493	-0.531075	0.104328	-5.09041	3.57281e-07	1.73532e-06	FALSE	chr6	84675263	84677523	-	+	NON_INFO	1	2261	CYB5R4	protein_coding	+	level 2	2026
XLOC_004356	125.536	0.894178	0.175832	5.08541	3.66839e-07	1.78003e-06	FALSE	chr7	97581651	97584941	-	+	NON_INFO	1	3291	OCM2	protein_coding	-	level 2	29056
XLOC_004977	13.4401	1.32519	0.260611	5.08495	3.67732e-07	1.78266e-06	TRUE	chrX	49013501	49014019	-	+	NON_INFO	1	519	MAGIX	protein_coding	+	level 2	-5043
XLOC_001243	10.823	-2.34885	0.462054	-5.0835	3.70542e-07	1.79456e-06	TRUE	chr13	79537837	79553823	-	-	NON_INFO	4	403	RNF219	protein_coding	-	level 2	-304524
XLOC_004812	5.51543	3.41355	0.672196	5.07821	3.81015e-07	1.84352e-06	TRUE	chr9	116194982	116196004	-	+	NON_INFO	1	1023	C9orf43	protein_coding	+	level 2	3019
XLOC_002365	206.882	0.942664	0.185641	5.07789	3.81644e-07	1.8448e-06	FALSE	chr2	55847044	55851504	-	+	NON_INFO	1	4461	SMEK2	protein_coding	-	level 2	-1030
XLOC_003950	21.3963	1.15004	0.226565	5.07597	3.85528e-07	1.86179e-06	TRUE	chr6	28183156	28183389	-	+	NON_INFO	1	234	ZSCAN9	protein_coding	+	level 1	-9276
XLOC_001642	9.89648	-1.65888	0.32728	-5.06869	4.00563e-07	1.93255e-06	TRUE	chr16	14096260	14096561	-	+	NON_INFO	1	302	ERCC4	protein_coding	+	level 2	50059
XLOC_003843	8.98575	2.08312	0.411201	5.06593	4.06419e-07	1.95894e-06	TRUE	chr6	11807596	11809512	-	-	NON_INFO	2	1001	ADTRP	protein_coding	-	level 2	-318
XLOC_004175	11.6629	1.51712	0.29956	5.06451	4.09459e-07	1.97171e-06	TRUE	chr7	139953268	139956975	-	+	NON_INFO	2	516	SLC37A3	protein_coding	-	level 1	36519
XLOC_001635	77.6394	-1.12006	0.221376	-5.05953	4.20283e-07	2.02191e-06	TRUE	chr16	10597180	10599491	-	+	NON_INFO	1	2312	ATF7IP2	protein_coding	+	level 1	19686
XLOC_002743	110.966	1.8624	0.368204	5.05807	4.2353e-07	2.0356e-06	TRUE	chr21	44808176	44812204	-	-	NON_INFO	2	3761	SIK1	protein_coding	-	level 2	22192
XLOC_001989	8.41668	3.5688	0.705615	5.05771	4.24317e-07	2.03745e-06	TRUE	chr18	77325736	77327026	-	+	NON_INFO	1	1291	NFATC1	protein_coding	+	level 1	36412
XLOC_000740	48.1932	-1.24913	0.247087	-5.05543	4.29424e-07	2.06002e-06	TRUE	chr10	115241817	115242206	-	+	NON_INFO	1	390	HABP2	protein_coding	+	level 2	-68391
XLOC_004332	818.945	0.722723	0.143045	5.0524	4.36287e-07	2.09095e-06	FALSE	chr7	68527381	68527788	-	+	NON_INFO	1	408	AUTS2	protein_coding	+	level 2	-536118
XLOC_001356	7.71798	2.34617	0.464394	5.05212	4.36931e-07	2.09206e-06	TRUE	chr14	54345915	54383620	-	-	NON_INFO	3	826	BMP4	protein_coding	-	level 1	32835
XLOC_001637	90.5008	-1.01182	0.20036	-5.05004	4.41725e-07	2.11302e-06	TRUE	chr16	10603285	10606185	-	+	NON_INFO	1	2901	EMP2	protein_coding	-	level 1	16095
XLOC_000463	26.5105	0.935402	0.185332	5.04717	4.48408e-07	2.14296e-06	FALSE	chr1	206672902	206673800	-	+	NON_INFO	1	899	C1orf147	protein_coding	-	level 2	-1842
XLOC_001963	6.40075	3.08472	0.611461	5.04484	4.53898e-07	2.16715e-06	TRUE	chr18	20032517	20033024	-	+	NON_INFO	1	508	CTAGE1	protein_coding	-	level 2	-34640
XLOC_002510	5.93766	-1.75301	0.347688	-5.0419	4.60922e-07	2.19861e-06	TRUE	chr2	192297862	192298280	-	+	NON_INFO	1	419	MYO1B	protein_coding	+	level 1	7748
XLOC_000611	166.387	-1.30344	0.258702	-5.0384	4.69429e-07	2.23708e-06	TRUE	chr10	115245276	115252221	-	-	NON_INFO	3	1406	HABP2	protein_coding	+	level 2	-58376
XLOC_005042	34.1868	-0.582157	0.115548	-5.03821	4.69906e-07	2.23725e-06	FALSE	chrX	117822691	117823761	-	+	NON_INFO	1	1071	DOCK11	protein_coding	+	level 2	2566
XLOC_000543	24.9289	-1.1984	0.238002	-5.03526	4.77203e-07	2.26985e-06	TRUE	chr10	44461446	44480096	-	+	NON_INFO	7	6022	CXCL12	protein_coding	-	level 1	312943
XLOC_004755	17.6123	2.41386	0.479635	5.0327	4.83611e-07	2.29817e-06	TRUE	chr9	66668812	66671721	-	+	NON_INFO	1	2910	FAM27E3	protein_coding	-	level 2	1113224
XLOC_003465	557.07	0.896832	0.178268	5.03081	4.88409e-07	2.3188e-06	FALSE	chr5	1345273	1348282	-	+	NON_INFO	1	3010	CLPTM1L	protein_coding	-	level 2	-60
XLOC_005059	8.65372	5.19357	1.03312	5.02708	4.98017e-07	2.3622e-06	TRUE	chrX	125413367	125415369	-	+	NON_INFO	1	2003	DCAF12L2	protein_coding	-	level 2	-113288
XLOC_004815	139.09	0.921305	0.183283	5.02669	4.99025e-07	2.36476e-06	FALSE	chr9	123659591	123661228	-	+	NON_INFO	1	1638	TRAF1	protein_coding	-	level 2	3444
XLOC_003652	69.0107	-0.939911	0.187084	-5.02401	5.06042e-07	2.39577e-06	FALSE	chr5	83883974	83886801	-	+	NON_INFO	1	2828	EDIL3	protein_coding	-	level 2	-203364
XLOC_001987	5.17894	-1.57134	0.312782	-5.02376	5.06692e-07	2.39661e-06	TRUE	chr18	66910588	66910857	-	+	NON_INFO	1	270	DOK6	protein_coding	+	level 2	-157435
XLOC_003912	8.71431	-1.6191	0.322553	-5.01965	5.17656e-07	2.44618e-06	TRUE	chr6	792926	794086	-	+	NON_INFO	1	1161	EXOC2	protein_coding	-	level 2	-99810
XLOC_004081	20.5101	3.2244	0.643058	5.01417	5.32636e-07	2.51462e-06	TRUE	chr6	121027534	121028837	-	+	NON_INFO	1	1304	TBC1D32	protein_coding	-	level 2	371804
XLOC_000532	23.1891	1.49914	0.299001	5.01384	5.33543e-07	2.51655e-06	TRUE	chr10	6296139	6296621	-	+	NON_INFO	1	483	PFKFB3	protein_coding	+	level 2	18645
XLOC_000292	11.6996	-1.67985	0.335139	-5.0124	5.37564e-07	2.53316e-06	TRUE	chr1	62129657	62130492	-	+	NON_INFO	1	836	TM2D1	protein_coding	-	level 2	16227
XLOC_000198	7.37136	-1.83868	0.366888	-5.01155	5.39923e-07	2.54175e-06	TRUE	chr1	11424720	11425096	-	+	NON_INFO	1	377	UBIAD1	protein_coding	+	level 2	68615
XLOC_003868	68.2421	1.48898	0.29712	5.01139	5.40391e-07	2.54175e-06	TRUE	chr6	46949080	46952020	-	-	NON_INFO	2	1530	GPR110	protein_coding	-	level 2	13421
XLOC_002025	2.52863	3.54159	0.706853	5.01036	5.43297e-07	2.55304e-06	TRUE	chr19	50671655	50682624	-	-	NON_INFO	2	322	IZUMO2	protein_coding	-	level 2	-5204
XLOC_002402	77.7478	1.03505	0.20661	5.0097	5.45151e-07	2.55938e-06	TRUE	chr2	86123448	86128106	-	+	NON_INFO	1	4659	ST3GAL5	protein_coding	-	level 1	-7312
XLOC_002626	117.433	0.45177	0.0902003	5.00852	5.48494e-07	2.57268e-06	FALSE	chr20	3808520	3809743	-	+	NON_INFO	1	1224	AP5S1	protein_coding	+	level 2	2572
XLOC_002458	8.19803	4.37283	0.873287	5.00733	5.51917e-07	2.58634e-06	TRUE	chr2	123100596	123103586	-	+	NON_INFO	1	2991	TSN	protein_coding	+	level 1	575168
XLOC_003017	49.8191	1.85398	0.370602	5.00261	5.65589e-07	2.64796e-06	TRUE	chr3	193548261	193550374	-	-	NON_INFO	1	2114	OPA1	protein_coding	+	level 1	132650
XLOC_001665	22.8639	-1.32031	0.264006	-5.00106	5.70162e-07	2.6669e-06	TRUE	chr16	28540324	28540794	-	+	NON_INFO	1	471	NUPR1	protein_coding	-	level 1	7813
XLOC_004141	11.4204	-1.3998	0.279913	-5.00084	5.70813e-07	2.66748e-06	TRUE	chr7	38370624	38372468	-	+	NON_INFO	2	450	AMPH	protein_coding	-	level 2	50838
XLOC_004541	14.6925	1.45286	0.290602	4.99947	5.7487e-07	2.68396e-06	TRUE	chr8	65732425	65733028	-	+	NON_INFO	1	604	CYP7B1	protein_coding	-	level 2	-21108
XLOC_000501	87.2551	-0.622763	0.124574	-4.99915	5.75826e-07	2.68595e-06	FALSE	chr1	228386219	228388515	-	+	NON_INFO	1	2297	C1orf145	protein_coding	-	level 1	2693
XLOC_004355	42.9155	0.902141	0.18047	4.99883	5.7678e-07	2.68792e-06	FALSE	chr7	97580351	97581577	-	+	NON_INFO	1	1227	OCM2	protein_coding	-	level 2	32420
XLOC_000473	32.4349	1.18242	0.236572	4.99813	5.78885e-07	2.69525e-06	TRUE	chr1	211753023	211754012	-	+	NON_INFO	1	990	SLC30A1	protein_coding	-	level 2	-940
XLOC_002299	90.4958	1.83486	0.367215	4.99668	5.83252e-07	2.71309e-06	TRUE	chr2	156840739	156861890	-	-	NON_INFO	4	4295	NR4A2	protein_coding	-	level 1	319055
XLOC_004407	4.48403	2.38112	0.477768	4.98383	6.23377e-07	2.89707e-06	TRUE	chr7	152338421	152338811	-	+	NON_INFO	1	391	XRCC2	protein_coding	-	level 2	3054
XLOC_000132	210.875	1.35349	0.271622	4.98299	6.26077e-07	2.90695e-06	TRUE	chr1	121312600	121313659	-	-	NON_INFO	2	976	FCGR1B	protein_coding	-	level 2	-376664
XLOC_003034	29.1719	-1.24283	0.249591	-4.97947	6.3759e-07	2.95769e-06	TRUE	chr3	29302211	29303388	-	+	NON_INFO	1	1178	RBMS3	protein_coding	+	level 2	-19086
XLOC_002444	135.736	0.7484	0.150304	4.97923	6.38388e-07	2.95868e-06	FALSE	chr2	112796722	112798375	-	+	NON_INFO	1	1654	MERTK	protein_coding	+	level 2	9585
XLOC_001189	7.20495	1.24588	0.250515	4.97327	6.58315e-07	3.04698e-06	TRUE	chr12	124061823	124062187	-	+	NON_INFO	1	365	TMED2	protein_coding	+	level 2	-6892
XLOC_003781	40.8145	1.20738	0.242779	4.97318	6.58644e-07	3.04698e-06	TRUE	chr6	38621141	38623039	-	+	NON_INFO	1	1899	BTBD9	protein_coding	-	level 1	-13218
XLOC_000639	54.0808	0.905062	0.182014	4.9725	6.60953e-07	3.05269e-06	FALSE	chr10	14919060	14920694	-	+	NON_INFO	1	1635	SUV39H2	protein_coding	+	level 1	-126
XLOC_001325	10.6718	1.89747	0.381595	4.97246	6.61085e-07	3.05269e-06	TRUE	chr13	111219731	111221889	-	+	NON_INFO	1	2159	RAB20	protein_coding	-	level 2	-5652
XLOC_002266	7.96146	5.03372	1.01287	4.96975	6.70396e-07	3.09287e-06	TRUE	chr2	78683578	78769237	-	-	NON_INFO	3	879	REG3G	protein_coding	+	level 1	-483576
XLOC_000891	36.3312	1.01599	0.204605	4.96559	6.84914e-07	3.15697e-06	TRUE	chr11	65334126	65334665	-	+	NON_INFO	1	540	SSSCA1	protein_coding	+	level 1	-3237
XLOC_003893	4.30442	-2.50015	0.503802	-4.96257	6.95651e-07	3.20354e-06	TRUE	chr6	118640622	118645455	-	-	NON_INFO	2	217	SLC35F1	protein_coding	+	level 2	1784
XLOC_003829	13.9551	2.31817	0.467153	4.96233	6.96509e-07	3.20457e-06	TRUE	chr6	170340693	170356417	-	+	NON_INFO	4	1436	C6orf70	protein_coding	+	level 1	159014
XLOC_000210	65.5933	0.656691	0.132372	4.96096	7.01452e-07	3.22438e-06	FALSE	chr1	19627777	19628183	-	+	NON_INFO	1	407	AKR7A2	protein_coding	-	level 2	2277
XLOC_001493	3.92126	-2.78471	0.561628	-4.95829	7.11167e-07	3.26556e-06	TRUE	chr15	85880918	85883564	-	-	NON_INFO	2	230	AKAP13	protein_coding	+	level 1	-40239
XLOC_004528	71.9583	-0.656365	0.132381	-4.95814	7.117e-07	3.26556e-06	FALSE	chr8	38756256	38758245	-	+	NON_INFO	1	1990	PLEKHA2	protein_coding	+	level 1	-509
XLOC_004302	3.67838	1.76693	0.356479	4.95661	7.17332e-07	3.28842e-06	TRUE	chr7	45836720	45837131	-	+	NON_INFO	1	412	AC096582.1	protein_coding	-	level 3	65554
XLOC_000496	26.1827	0.807295	0.162911	4.95543	7.2172e-07	3.30554e-06	FALSE	chr1	226330053	226330270	-	+	NON_INFO	1	218	ACBD3	protein_coding	-	level 2	2111
XLOC_005001	2.4209	3.81001	0.769039	4.95424	7.26117e-07	3.32267e-06	TRUE	chrX	70859776	70860300	-	+	NON_INFO	1	525	CXCR3	protein_coding	-	level 2	-21410
XLOC_000113	905.362	-0.824224	0.166402	-4.95319	7.30054e-07	3.33767e-06	FALSE	chr1	40079005	40087535	-	-	NON_INFO	1	8531	HEYL	protein_coding	-	level 2	2291
XLOC_004264	67.1079	-0.930697	0.18818	-4.94579	7.58368e-07	3.46399e-06	FALSE	chr7	15643430	15645517	-	+	NON_INFO	1	2088	MEOX2	protein_coding	-	level 2	5321
XLOC_004087	1295.49	-2.12279	0.429243	-4.94542	7.59818e-07	3.46748e-06	TRUE	chr6	134219218	134228580	-	+	NON_INFO	1	9363	TCF21	protein_coding	+	level 2	2528
XLOC_001084	3.50671	4.10151	0.830242	4.94014	7.80684e-07	3.5595e-06	TRUE	chr12	58723770	58724268	-	+	NON_INFO	1	499	RP11-362K2.2	protein_coding	+	level 1	-213640
XLOC_002834	354.098	0.995178	0.201512	4.93855	7.87076e-07	3.58541e-06	FALSE	chr22	50285748	50292191	-	+	NON_INFO	2	4632	ZBED4	protein_coding	+	level 2	3659
XLOC_003251	7.46252	1.82984	0.370547	4.93821	7.88432e-07	3.58836e-06	TRUE	chr4	124457409	124461438	-	-	NON_INFO	2	386	SPRY1	protein_coding	+	level 2	132500
XLOC_001857	732.53	-0.71636	0.145184	-4.93417	8.04914e-07	3.66008e-06	FALSE	chr17	46946139	46950132	-	+	NON_INFO	1	3994	CALCOCO2	protein_coding	+	level 1	2256
XLOC_003187	297.6	1.0745	0.217919	4.93072	8.19274e-07	3.72203e-06	TRUE	chr4	11433314	11440787	-	+	NON_INFO	2	6519	HS3ST1	protein_coding	-	level 2	-1926
XLOC_001133	98.7416	-0.643374	0.130552	-4.92809	8.3036e-07	3.76902e-06	FALSE	chr12	74937871	74939197	-	+	NON_INFO	1	1327	ATXN7L3B	protein_coding	+	level 2	2649
XLOC_004326	20.2021	1.08852	0.220962	4.92628	8.38116e-07	3.80081e-06	TRUE	chr7	66744345	66744733	-	+	NON_INFO	1	389	TYW1	protein_coding	+	level 2	39845
XLOC_002394	28.9446	1.11045	0.225464	4.92519	8.42793e-07	3.8186e-06	TRUE	chr2	85191678	85192684	-	+	NON_INFO	1	1007	KCMF1	protein_coding	+	level 1	-5533
XLOC_001129	10.6773	1.57043	0.31907	4.9219	8.57101e-07	3.87995e-06	TRUE	chr12	69807711	69809127	-	+	NON_INFO	1	1417	YEATS4	protein_coding	+	level 1	23136
XLOC_004163	26.0357	0.900515	0.182969	4.92168	8.58065e-07	3.88085e-06	FALSE	chr7	66358898	66361920	-	+	NON_INFO	2	487	TMEM248	protein_coding	+	level 2	-24293
XLOC_003225	32.3501	1.01447	0.206138	4.92132	8.59635e-07	3.88448e-06	TRUE	chr4	25731790	25732395	-	-	NON_INFO	1	606	SEL1L3	protein_coding	-	level 1	16661
XLOC_001459	43.8393	0.966954	0.19664	4.91738	8.77106e-07	3.95989e-06	FALSE	chr14	105282520	105283559	-	+	NON_INFO	1	1040	ZBTB42	protein_coding	+	level 2	11472
XLOC_000823	11.6675	2.0161	0.410089	4.91626	8.82142e-07	3.97907e-06	TRUE	chr11	113533623	113535993	-	-	NON_INFO	2	1282	TMPRSS5	protein_coding	-	level 1	22280
XLOC_001404	4.98099	1.65166	0.33603	4.91522	8.86812e-07	3.99658e-06	TRUE	chr14	50443897	50444117	-	+	NON_INFO	1	221	C14orf182	protein_coding	-	level 2	4314
XLOC_000958	15.8282	-1.22578	0.249433	-4.91428	8.91102e-07	4.01234e-06	TRUE	chr12	9493653	9500732	-	+	NON_INFO	4	662	PZP	protein_coding	-	level 2	-132688
XLOC_000599	5.63655	2.40538	0.489791	4.91104	9.05969e-07	4.07565e-06	TRUE	chr10	71559654	71561385	-	-	NON_INFO	2	823	COL13A1	protein_coding	+	level 1	-260
XLOC_002703	56.8174	0.859276	0.175006	4.90998	9.10865e-07	4.09404e-06	FALSE	chr20	62151564	62152048	-	+	NON_INFO	1	485	PPDPF	protein_coding	+	level 2	-30
XLOC_001876	18.2939	1.32165	0.26922	4.90918	9.14568e-07	4.10703e-06	TRUE	chr17	60987607	60988779	-	+	NON_INFO	1	1173	TANC2	protein_coding	+	level 2	-98139
XLOC_001126	20.2931	1.60904	0.327781	4.90887	9.1604e-07	4.11e-06	TRUE	chr12	69801748	69803265	-	+	NON_INFO	1	1518	YEATS4	protein_coding	+	level 1	17173
XLOC_003702	16.663	1.29803	0.264443	4.90856	9.17474e-07	4.11278e-06	TRUE	chr5	141301253	141301956	-	+	NON_INFO	1	704	KIAA0141	protein_coding	+	level 1	-1418
XLOC_002783	103.672	-1.01464	0.206823	-4.90585	9.30218e-07	4.16623e-06	TRUE	chr21	35786144	35788906	-	+	NON_INFO	1	2763	AP000322.53	protein_coding	-	level 1	2108
XLOC_001485	6.97375	3.48929	0.71134	4.90524	9.3312e-07	4.17553e-06	TRUE	chr15	62598336	62619591	-	-	NON_INFO	2	858	TLN2	protein_coding	+	level 1	-63135
XLOC_003604	81.8918	0.760012	0.155157	4.89833	9.66527e-07	4.32119e-06	FALSE	chr5	37103054	37103967	-	+	NON_INFO	1	914	C5orf42	protein_coding	-	level 2	2364
XLOC_003509	79.8904	-1.61568	0.329892	-4.8976	9.70143e-07	4.33353e-06	TRUE	chr5	173184567	173200347	-	+	NON_INFO	2	2583	CPEB4	protein_coding	+	level 1	-114937
XLOC_003363	30.2353	-0.745412	0.152314	-4.89393	9.88423e-07	4.41129e-06	FALSE	chr4	84325343	84326287	-	+	NON_INFO	1	945	HELQ	protein_coding	-	level 1	2210
XLOC_002884	67.8976	-0.789029	0.161259	-4.89293	9.93472e-07	4.42992e-06	FALSE	chr22	29574597	29575647	-	+	NON_INFO	1	1051	KREMEN1	protein_coding	+	level 2	10277
XLOC_001350	29.3256	1.75552	0.358822	4.89246	9.95845e-07	4.4366e-06	TRUE	chr14	36738178	36741724	-	-	NON_INFO	2	443	MBIP	protein_coding	-	level 1	26047
XLOC_003021	10.733	1.59932	0.327192	4.88802	1.01854e-06	4.53373e-06	TRUE	chr3	195375044	195376375	-	-	NON_INFO	2	644	APOD	protein_coding	-	level 2	-63969
XLOC_001523	59.184	-1.04709	0.214294	-4.88624	1.02781e-06	4.57096e-06	TRUE	chr15	38357519	38358418	-	+	NON_INFO	1	900	TMCO5A	protein_coding	+	level 2	97595
XLOC_003775	72.5499	-1.06683	0.218428	-4.88411	1.03898e-06	4.61656e-06	TRUE	chr6	29720235	29730860	-	+	NON_INFO	2	1780	HLA-F	protein_coding	+	level 2	13931
XLOC_002277	15.9569	-1.87861	0.385519	-4.87294	1.09951e-06	4.88126e-06	TRUE	chr2	98661538	98676956	-	-	NON_INFO	4	979	VWA3B	protein_coding	+	level 2	-26624
XLOC_001376	259.288	1.74566	0.358449	4.87004	1.11578e-06	4.94912e-06	TRUE	chr14	107259633	107259980	-	-	NON_INFO	1	348	KIAA0125	protein_coding	+	level 1	867809
XLOC_002782	44.6879	0.760759	0.156296	4.86741	1.13069e-06	5.01086e-06	FALSE	chr21	34870837	34871976	-	+	NON_INFO	1	1140	GART	protein_coding	-	level 2	4263
XLOC_001098	106.963	-1.83495	0.377428	-4.86172	1.16371e-06	5.15271e-06	TRUE	chr12	65437222	65439588	-	+	NON_INFO	1	2367	WIF1	protein_coding	-	level 2	4819
XLOC_001702	45.8754	1.07885	0.222406	4.85084	1.22941e-06	5.43883e-06	TRUE	chr16	68272328	68273349	-	+	NON_INFO	1	1022	ESRP2	protein_coding	-	level 2	-324
XLOC_003922	11.5417	1.11535	0.230036	4.8486	1.24338e-06	5.49584e-06	TRUE	chr6	6686734	6687175	-	+	NON_INFO	1	442	LY86	protein_coding	+	level 2	31519
XLOC_004881	30.5719	-1.40177	0.289257	-4.84612	1.259e-06	5.56002e-06	TRUE	chrX	68216022	68261165	-	+	NON_INFO	7	1713	PJA1	protein_coding	-	level 1	119530
XLOC_000905	151.463	1.49177	0.307997	4.84347	1.27592e-06	5.62985e-06	TRUE	chr11	73012542	73014597	-	+	NON_INFO	1	2056	P2RY6	protein_coding	+	level 2	2881
XLOC_003136	93.7445	-1.59902	0.330262	-4.84166	1.28757e-06	5.6763e-06	TRUE	chr3	149471804	149475533	-	+	NON_INFO	1	3730	COMMD2	protein_coding	-	level 2	-1519
XLOC_000006	4.81842	2.10453	0.435028	4.83769	1.31356e-06	5.7808e-06	TRUE	chr1	14155522	14169605	-	+	NON_INFO	2	292	PRDM2	protein_coding	+	level 2	3949
XLOC_004851	9.77494	1.66391	0.343944	4.83774	1.31322e-06	5.7808e-06	TRUE	chr9	138317124	138317657	-	+	NON_INFO	1	534	PPP1R26	protein_coding	+	level 2	-53269
XLOC_004118	226.674	-1.59422	0.329635	-4.8363	1.32276e-06	5.81624e-06	TRUE	chr6	166729744	166731048	-	+	NON_INFO	1	1305	SFT2D1	protein_coding	-	level 2	2169
XLOC_005057	21.0366	5.43922	1.12583	4.83132	1.35633e-06	5.95868e-06	TRUE	chrX	125404664	125405631	-	+	NON_INFO	1	968	DCAF12L2	protein_coding	-	level 2	-104585
XLOC_001249	158.335	1.09669	0.227279	4.8253	1.39792e-06	6.13073e-06	TRUE	chr13	100138430	100143914	-	-	NON_INFO	1	5485	TM9SF2	protein_coding	+	level 2	-9758
XLOC_002627	33.2413	0.622908	0.129089	4.82542	1.39705e-06	6.13073e-06	FALSE	chr20	3810904	3811868	-	+	NON_INFO	1	965	AP5S1	protein_coding	+	level 2	4956
XLOC_004322	19.4395	1.15559	0.239645	4.82208	1.4207e-06	6.22525e-06	TRUE	chr7	65448038	65448773	-	+	NON_INFO	1	736	GUSB	protein_coding	-	level 1	-738
XLOC_001227	62.9897	-1.60336	0.332666	-4.81971	1.43765e-06	6.29407e-06	TRUE	chr13	114965801	114988552	-	+	NON_INFO	4	2109	CDC16	protein_coding	+	level 2	-11811
XLOC_002313	2.87827	2.13954	0.443968	4.81914	1.44182e-06	6.30686e-06	TRUE	chr2	191680476	191709288	-	-	NON_INFO	3	398	GLS	protein_coding	+	level 1	-36266
XLOC_003284	14.8744	2.76523	0.573892	4.81838	1.44726e-06	6.32521e-06	TRUE	chr4	9002410	9002788	-	+	NON_INFO	1	379	HMX1	protein_coding	-	level 2	-128868
XLOC_003023	12.458	-1.40603	0.291846	-4.8177	1.45224e-06	6.3415e-06	TRUE	chr3	3104339	3105150	-	+	NON_INFO	1	812	CNTN4	protein_coding	+	level 1	4695
XLOC_002366	98.1445	0.912255	0.189369	4.81735	1.45479e-06	6.34715e-06	FALSE	chr2	55851711	55854754	-	+	NON_INFO	1	3044	SMEK2	protein_coding	-	level 2	-5697
XLOC_003109	29.529	-0.79266	0.16459	-4.81597	1.46488e-06	6.38567e-06	FALSE	chr3	127402275	127403097	-	+	NON_INFO	1	823	ABTB1	protein_coding	+	level 2	2508
XLOC_001268	23.0855	1.58352	0.328822	4.81574	1.46657e-06	6.38752e-06	TRUE	chr13	25328264	25329456	-	+	NON_INFO	1	1193	RNF17	protein_coding	+	level 1	-8835
XLOC_000413	17.9362	-1.15688	0.24025	-4.81532	1.46962e-06	6.39531e-06	TRUE	chr1	159788080	159788752	-	+	NON_INFO	1	673	FCRL6	protein_coding	+	level 2	2040
XLOC_003027	18.7229	-1.48868	0.30935	-4.81227	1.49228e-06	6.48835e-06	TRUE	chr3	14398542	14400124	-	+	NON_INFO	1	1583	SLC6A6	protein_coding	+	level 1	-43953
XLOC_002219	418.835	-0.526489	0.109443	-4.81062	1.50467e-06	6.53658e-06	FALSE	chr2	128644668	128652174	-	+	NON_INFO	3	5292	AMMECR1L	protein_coding	-	level 2	-1173
XLOC_003243	90.0473	-1.03885	0.216002	-4.80945	1.51348e-06	6.56803e-06	TRUE	chr4	80621192	80665498	-	-	NON_INFO	4	3162	ANTXR2	protein_coding	-	level 2	156806
XLOC_005022	819.354	1.69742	0.352944	4.80931	1.5145e-06	6.56803e-06	TRUE	chrX	100160644	100165457	-	+	NON_INFO	1	4814	XKRX	protein_coding	-	level 1	2975
XLOC_003173	6.84756	2.34226	0.487095	4.80863	1.51968e-06	6.58486e-06	TRUE	chr3	195558262	195558814	-	+	NON_INFO	1	553	MUC4	protein_coding	-	level 1	-19115
XLOC_001806	13.8417	1.74387	0.362873	4.80574	1.54177e-06	6.67483e-06	TRUE	chr17	17348241	17349327	-	+	NON_INFO	1	1087	MED9	protein_coding	+	level 2	-30974
XLOC_004391	162.997	0.627191	0.130537	4.8047	1.54987e-06	6.70419e-06	FALSE	chr7	137533836	137539199	-	+	NON_INFO	1	5364	DGKI	protein_coding	-	level 2	-1999
XLOC_003169	35.3839	1.58212	0.329493	4.80167	1.57345e-06	6.80035e-06	TRUE	chr3	193556595	193556832	-	+	NON_INFO	1	238	OPA1	protein_coding	+	level 1	140984
XLOC_004447	23.9724	-1.59265	0.332073	-4.79609	1.6179e-06	6.98651e-06	TRUE	chr8	215351	224368	-	-	NON_INFO	4	554	ZNF596	protein_coding	+	level 1	18010
XLOC_002661	15.9537	1.90186	0.396686	4.79438	1.6318e-06	7.04051e-06	TRUE	chr20	26235188	26235542	-	+	NON_INFO	1	355	FAM182B	protein_coding	-	level 1	-386328
XLOC_001906	29.0188	1.44089	0.300608	4.79324	1.64106e-06	7.07126e-06	TRUE	chr17	79319525	79319822	-	+	NON_INFO	1	298	TMEM105	protein_coding	-	level 2	-15052
XLOC_004909	22.959	1.03307	0.21553	4.79316	1.64172e-06	7.07126e-06	TRUE	chrX	20006087	20009092	-	-	NON_INFO	3	617	MAP7D2	protein_coding	-	level 2	15740
XLOC_002397	272.954	0.702861	0.146737	4.78993	1.66842e-06	7.18017e-06	FALSE	chr2	85539580	85541235	-	+	NON_INFO	1	1656	TCF7L1	protein_coding	+	level 1	2070
XLOC_002917	120.88	0.969928	0.202502	4.78971	1.6702e-06	7.18172e-06	FALSE	chr22	50284449	50285684	-	+	NON_INFO	1	1236	ZBED4	protein_coding	+	level 2	2360
XLOC_001580	43.2401	-1.44941	0.302809	-4.78656	1.69668e-06	7.28319e-06	TRUE	chr16	65171047	65172698	-	+	NON_INFO	2	1359	CDH11	protein_coding	-	level 1	-11033
XLOC_002916	6.48074	1.91125	0.399284	4.78669	1.69551e-06	7.28319e-06	TRUE	chr22	46948577	46949268	-	+	NON_INFO	1	692	CELSR1	protein_coding	-	level 1	-15511
XLOC_003146	18.2009	-0.939595	0.196371	-4.78479	1.71166e-06	7.34128e-06	FALSE	chr3	160979667	160980541	-	+	NON_INFO	1	875	NMD3	protein_coding	+	level 2	8348
XLOC_001496	4.94911	-1.41473	0.295838	-4.7821	1.73472e-06	7.4339e-06	TRUE	chr15	96645329	96647513	-	-	NON_INFO	2	351	AC016251.1	protein_coding	-	level 3	183768
XLOC_001046	15.7717	1.12596	0.235559	4.77994	1.75346e-06	7.50784e-06	TRUE	chr12	12989075	12990848	-	+	NON_INFO	1	1774	DDX47	protein_coding	+	level 2	6161
XLOC_002719	16.014	1.71188	0.358209	4.779	1.76167e-06	7.53661e-06	TRUE	chr21	43194255	43196328	-	+	NON_INFO	2	1703	RIPK4	protein_coding	-	level 2	-6990
XLOC_001539	6.23776	2.57573	0.53914	4.77748	1.7751e-06	7.58765e-06	TRUE	chr15	62563570	62564248	-	+	NON_INFO	1	679	C2CD4B	protein_coding	-	level 2	-106089
XLOC_000187	19.9202	1.30124	0.272382	4.77724	1.77718e-06	7.59013e-06	TRUE	chr1	3401808	3402114	-	+	NON_INFO	1	307	ARHGEF16	protein_coding	+	level 2	4132
XLOC_003331	6.64263	2.4036	0.503413	4.7746	1.80062e-06	7.68378e-06	TRUE	chr4	49166510	49167304	-	+	NON_INFO	1	795	CWH43	protein_coding	+	level 1	102413
XLOC_005021	32.3124	-1.71499	0.359247	-4.77384	1.80744e-06	7.70638e-06	TRUE	chrX	94197844	94199616	-	+	NON_INFO	1	1773	FAM133A	protein_coding	+	level 2	1230572
XLOC_003147	59.9263	-0.60934	0.127657	-4.77327	1.8126e-06	7.72185e-06	FALSE	chr3	160982433	160984112	-	+	NON_INFO	1	1680	NMD3	protein_coding	+	level 2	11114
XLOC_001595	8.82872	-1.61278	0.337997	-4.77159	1.82776e-06	7.7799e-06	TRUE	chr16	10715064	10716262	-	-	NON_INFO	2	354	TEKT5	protein_coding	-	level 2	5097
XLOC_003700	34.3497	-0.836359	0.175309	-4.77078	1.83516e-06	7.80485e-06	FALSE	chr5	141226769	141227736	-	+	NON_INFO	1	968	PCDH1	protein_coding	-	level 1	5203
XLOC_000922	7.17734	-1.35654	0.28436	-4.7705	1.83774e-06	7.80923e-06	TRUE	chr11	101317911	101318131	-	+	NON_INFO	1	221	TRPC6	protein_coding	-	level 1	4165
XLOC_004999	5.37357	4.16515	0.873326	4.7693	1.84869e-06	7.84917e-06	TRUE	chrX	70857674	70858658	-	+	NON_INFO	1	985	CXCR3	protein_coding	-	level 2	-19308
XLOC_003504	370.044	-0.875212	0.183564	-4.76788	1.86177e-06	7.89809e-06	FALSE	chr5	148250296	148256751	-	+	NON_INFO	1	6456	ADRB2	protein_coding	+	level 2	42101
XLOC_001323	12.3462	1.80495	0.378934	4.76322	1.90529e-06	8.07596e-06	TRUE	chr13	111214225	111214899	-	+	NON_INFO	1	675	RAB20	protein_coding	-	level 2	-146
XLOC_003381	83.7523	-0.615651	0.12934	-4.75993	1.93658e-06	8.20171e-06	FALSE	chr4	110465455	110466484	-	+	NON_INFO	1	1030	SEC24B	protein_coding	+	level 1	3404
XLOC_000628	284.68	-0.852759	0.179302	-4.75599	1.97476e-06	8.35639e-06	FALSE	chr10	6020201	6021786	-	+	NON_INFO	1	1586	IL15RA	protein_coding	-	level 1	-52
XLOC_000788	79.8552	-0.956968	0.20125	-4.75513	1.98322e-06	8.38519e-06	FALSE	chr11	77794288	77810453	-	+	NON_INFO	4	2989	ALG8	protein_coding	-	level 1	1530
XLOC_000742	5.66535	2.65715	0.558981	4.75356	1.99866e-06	8.4434e-06	TRUE	chr10	120530022	120530482	-	+	NON_INFO	1	461	CACUL1	protein_coding	-	level 2	-15262
XLOC_002498	95.5427	0.707956	0.149015	4.7509	2.02518e-06	8.54832e-06	FALSE	chr2	174764957	174766500	-	+	NON_INFO	1	1544	SP3	protein_coding	-	level 2	4688
XLOC_001754	66.5434	0.998925	0.210342	4.74905	2.04375e-06	8.61033e-06	FALSE	chr17	78121174	78122562	-	+	NON_INFO	2	1144	EIF4A3	protein_coding	-	level 2	-193
XLOC_003058	46.3732	-0.940658	0.198078	-4.74893	2.04498e-06	8.61033e-06	FALSE	chr3	46735274	46736104	-	+	NON_INFO	1	831	ALS2CL	protein_coding	-	level 2	-81
XLOC_003651	6.19592	4.72414	0.99476	4.74902	2.044e-06	8.61033e-06	TRUE	chr5	83088009	83089358	-	+	NON_INFO	1	1350	HAPLN1	protein_coding	-	level 2	-70578
XLOC_003010	4.5645	3.48942	0.734918	4.74805	2.05392e-06	8.6408e-06	TRUE	chr3	151729194	151739957	-	-	NON_INFO	3	4120	SUCNR1	protein_coding	+	level 2	129530
XLOC_004548	26.5254	0.931526	0.196221	4.74732	2.06129e-06	8.6646e-06	FALSE	chr8	74944578	74944919	-	+	NON_INFO	1	342	LY96	protein_coding	+	level 1	3257
XLOC_003018	14.698	2.04683	0.431791	4.74033	2.13366e-06	8.96137e-06	TRUE	chr3	193550553	193551550	-	-	NON_INFO	2	448	OPA1	protein_coding	+	level 1	134942
XLOC_004265	67.0283	-1.19815	0.252782	-4.73987	2.13856e-06	8.9745e-06	TRUE	chr7	15645646	15648399	-	+	NON_INFO	1	2754	MEOX2	protein_coding	-	level 2	2439
XLOC_003887	3.98883	3.52431	0.743667	4.7391	2.14669e-06	9.00115e-06	TRUE	chr6	106332903	106340917	-	-	NON_INFO	2	351	PRDM1	protein_coding	+	level 1	-193279
XLOC_002911	200.247	-1.09199	0.230525	-4.73695	2.16961e-06	9.08972e-06	TRUE	chr22	46005384	46008012	-	+	NON_INFO	1	2629	FBLN1	protein_coding	+	level 2	8370
XLOC_002244	12.7832	-1.54848	0.326942	-4.73625	2.17706e-06	9.11341e-06	TRUE	chr2	9912932	9913834	-	-	NON_INFO	2	691	TAF1B	protein_coding	+	level 2	-69650
XLOC_000839	4.91376	-1.53557	0.324303	-4.73499	2.19067e-06	9.1628e-06	TRUE	chr11	2898690	2899059	-	+	NON_INFO	1	370	CDKN1C	protein_coding	-	level 1	5385
XLOC_004314	16.5731	0.983627	0.208263	4.723	2.32386e-06	9.71187e-06	FALSE	chr7	64541772	64542073	-	+	NON_INFO	1	302	ERV3-1	protein_coding	-	level 2	-74652
XLOC_003302	77.6235	1.51688	0.321212	4.72238	2.33106e-06	9.73389e-06	TRUE	chr4	25501952	25505089	-	+	NON_INFO	1	3138	ANAPC4	protein_coding	+	level 2	81833
XLOC_000851	10.8844	2.09661	0.444436	4.71747	2.38797e-06	9.96331e-06	TRUE	chr11	12970599	12971835	-	+	NON_INFO	1	1237	TEAD1	protein_coding	+	level 2	4302
XLOC_000919	62.0392	0.761209	0.16141	4.716	2.40531e-06	1.00274e-05	FALSE	chr11	94868892	94869983	-	+	NON_INFO	1	1092	ENDOD1	protein_coding	+	level 2	3084
XLOC_002012	192.208	0.752384	0.159697	4.71132	2.46114e-06	1.02517e-05	FALSE	chr19	58892564	58895854	-	+	NON_INFO	1	3291	ZNF837	protein_coding	-	level 2	-138
XLOC_001408	847.34	-0.428075	0.0908906	-4.70978	2.47979e-06	1.03209e-05	FALSE	chr14	57759713	57765938	-	+	NON_INFO	1	6226	AP5M1	protein_coding	+	level 1	2917
XLOC_000072	15.5021	-1.06665	0.226786	-4.70332	2.55959e-06	1.06357e-05	TRUE	chr1	193387696	193431231	-	+	NON_INFO	3	722	CDC73	protein_coding	+	level 2	164666
XLOC_004038	37.1897	0.75407	0.160327	4.70332	2.55962e-06	1.06357e-05	FALSE	chr6	81064085	81065027	-	+	NON_INFO	1	943	BCKDHB	protein_coding	+	level 2	8099
XLOC_000011	39.3459	1.98336	0.421979	4.70015	2.59975e-06	1.07847e-05	TRUE	chr1	22489848	22499969	-	+	NON_INFO	2	1564	WNT4	protein_coding	-	level 2	-19387
XLOC_004797	7.9218	-1.66349	0.35392	-4.70018	2.59929e-06	1.07847e-05	TRUE	chr9	98519094	98519368	-	+	NON_INFO	1	275	DKFZP434H0512	protein_coding	+	level 3	-15238
XLOC_003763	100.778	1.68736	0.359028	4.69979	2.60424e-06	1.07945e-05	TRUE	chr6	26226696	26227828	-	+	NON_INFO	2	990	HIST1H3E	protein_coding	+	level 2	853
XLOC_004044	21.6803	-0.8297	0.176673	-4.69624	2.64988e-06	1.09747e-05	FALSE	chr6	88111475	88112212	-	+	NON_INFO	1	738	C6orf164	protein_coding	+	level 2	2009
XLOC_002370	82.9	0.520353	0.110812	4.69582	2.65533e-06	1.09883e-05	FALSE	chr2	61279469	61281056	-	+	NON_INFO	1	1588	PEX13	protein_coding	+	level 1	3076
XLOC_004922	3.04615	4.32744	0.921697	4.69508	2.66503e-06	1.10194e-05	TRUE	chrX	66576335	66579020	-	-	NON_INFO	2	1406	AR	protein_coding	+	level 2	-185446
XLOC_001412	8.65341	-1.11371	0.237355	-4.69219	2.70293e-06	1.1167e-05	TRUE	chr14	63767286	63767605	-	+	NON_INFO	1	320	RHOJ	protein_coding	+	level 2	7350
XLOC_003776	10.7423	2.6559	0.566256	4.69028	2.72835e-06	1.12628e-05	TRUE	chr6	31009272	31013982	-	+	NON_INFO	3	940	MUC22	protein_coding	+	level 1	6094
XLOC_004188	14.4741	1.81475	0.387072	4.68841	2.7533e-06	1.13565e-05	TRUE	chr7	16878886	16887132	-	-	NON_INFO	3	575	AGR2	protein_coding	-	level 1	-5830
XLOC_004534	89.0565	-0.74098	0.158082	-4.6873	2.76832e-06	1.14092e-05	FALSE	chr8	52723698	52726748	-	+	NON_INFO	1	3051	PXDNL	protein_coding	-	level 2	-1694
XLOC_002633	105.086	0.673476	0.1437	4.68669	2.77664e-06	1.14341e-05	FALSE	chr20	5980022	5981680	-	+	NON_INFO	1	1659	MCM8	protein_coding	+	level 2	4171
XLOC_002414	18.4117	2.35748	0.503145	4.68548	2.79298e-06	1.14921e-05	TRUE	chr2	91972868	91974658	-	+	NON_INFO	1	1791	RP11-685N3.1	protein_coding	-	level 2	-1434472
XLOC_003503	4.6678	1.81209	0.386856	4.68416	2.81114e-06	1.15574e-05	TRUE	chr5	147527260	147530773	-	+	NON_INFO	3	241	SPINK5	protein_coding	+	level 2	10409
XLOC_004284	7.55066	5.09428	1.08774	4.68338	2.82177e-06	1.15917e-05	TRUE	chr7	31388139	31391459	-	+	NON_INFO	1	3321	NEUROD6	protein_coding	-	level 2	-7632
XLOC_004864	91.8399	0.633449	0.135294	4.68203	2.8405e-06	1.16592e-05	FALSE	chr9	140116648	140117927	-	+	NON_INFO	1	1280	RNF208	protein_coding	-	level 2	-616
XLOC_000906	32.0598	1.44138	0.308015	4.67959	2.87452e-06	1.17893e-05	TRUE	chr11	73014689	73015132	-	+	NON_INFO	1	444	ARHGEF17	protein_coding	+	level 2	-4203
XLOC_002205	14.0175	-1.68081	0.359216	-4.67909	2.88147e-06	1.18082e-05	TRUE	chr2	107318171	107394861	-	+	NON_INFO	4	828	ST6GAL2	protein_coding	-	level 2	23196
XLOC_001651	98.1635	-0.579185	0.123793	-4.67866	2.8875e-06	1.18138e-05	FALSE	chr16	19093915	19095549	-	+	NON_INFO	1	1635	COQ7	protein_coding	+	level 1	2499
XLOC_005069	6.38193	4.63726	0.991131	4.67875	2.88624e-06	1.18138e-05	TRUE	chrX	135521296	135522471	-	+	NON_INFO	1	1176	GPR112	protein_coding	+	level 2	2082
XLOC_004936	25.3446	1.62255	0.3473	4.67188	2.98456e-06	1.2201e-05	TRUE	chrX	130825044	130826815	-	-	NON_INFO	1	1772	OR13H1	protein_coding	+	level 2	146015
XLOC_001867	54.6436	2.0494	0.438801	4.67045	3.00548e-06	1.22766e-05	TRUE	chr17	55126643	55129354	-	+	NON_INFO	1	2712	AKAP1	protein_coding	+	level 2	-33100
XLOC_000449	24.4871	2.92412	0.626126	4.67018	3.00939e-06	1.22827e-05	TRUE	chr1	196186088	196188513	-	+	NON_INFO	1	2426	KCNT2	protein_coding	-	level 2	6397
XLOC_000982	5.26773	1.8181	0.389509	4.66768	3.04622e-06	1.2423e-05	TRUE	chr12	120754659	120755368	-	+	NON_INFO	2	363	SIRT4	protein_coding	+	level 2	3608
XLOC_002359	112.548	-0.900411	0.193163	-4.6614	3.14068e-06	1.27979e-05	FALSE	chr2	43319029	43322458	-	+	NON_INFO	1	3430	THADA	protein_coding	-	level 2	71343
XLOC_002338	101.558	0.820167	0.176139	4.65636	3.21852e-06	1.31045e-05	FALSE	chr2	25952014	25954442	-	+	NON_INFO	1	2429	ASXL2	protein_coding	-	level 2	2181
XLOC_004210	126.802	0.779629	0.16745	4.65588	3.22595e-06	1.31242e-05	FALSE	chr7	66738318	66741389	-	-	NON_INFO	1	3072	TYW1	protein_coding	+	level 2	33818
XLOC_001171	277.011	-0.517808	0.111254	-4.65428	3.25117e-06	1.32162e-05	FALSE	chr12	114244611	114251621	-	+	NON_INFO	1	7011	RBM19	protein_coding	-	level 2	2923
XLOC_000801	6.57214	3.86272	0.830688	4.65003	3.31884e-06	1.34804e-05	TRUE	chr11	127364187	127368712	-	+	NON_INFO	3	963	KIRREL3	protein_coding	-	level 2	-490833
XLOC_003883	1.12834	3.23123	0.695143	4.6483	3.34682e-06	1.35832e-05	TRUE	chr6	86112836	86114095	-	-	NON_INFO	2	219	NT5E	protein_coding	+	level 2	-45715
XLOC_000402	23.4169	0.871429	0.187528	4.64694	3.36901e-06	1.36623e-05	FALSE	chr1	155162815	155163159	-	+	NON_INFO	1	345	MUC1	protein_coding	-	level 2	-109
XLOC_003160	68.9676	1.32178	0.2845	4.64598	3.38461e-06	1.37146e-05	TRUE	chr3	185218472	185220085	-	+	NON_INFO	1	1614	TMEM41A	protein_coding	-	level 1	-1628
XLOC_003330	17.4562	1.18305	0.254718	4.64455	3.40816e-06	1.3799e-05	TRUE	chr4	48882928	48883825	-	+	NON_INFO	1	898	OCIAD2	protein_coding	-	level 2	3212
XLOC_003402	36.5514	1.0831	0.233313	4.64227	3.44596e-06	1.39408e-05	TRUE	chr4	141306190	141306849	-	+	NON_INFO	1	660	SCOC	protein_coding	+	level 2	2481
XLOC_000347	107.629	0.810577	0.174663	4.6408	3.47067e-06	1.40209e-05	FALSE	chr1	118386415	118388048	-	+	NON_INFO	1	1634	GDAP2	protein_coding	-	level 2	23990
XLOC_001999	18.2799	3.96276	0.853904	4.64076	3.47129e-06	1.40209e-05	TRUE	chr19	38346021	38375305	-	+	NON_INFO	3	1390	WDR87	protein_coding	-	level 2	159
XLOC_004104	95.3864	0.781187	0.168664	4.63162	3.6281e-06	1.46426e-05	FALSE	chr6	151722528	151723906	-	+	NON_INFO	1	1379	RMND1	protein_coding	-	level 2	2084
XLOC_002011	17.4749	1.94186	0.419314	4.63104	3.63838e-06	1.46724e-05	TRUE	chr19	58162904	58171968	-	+	NON_INFO	3	881	ZSCAN4	protein_coding	+	level 2	-8336
XLOC_004639	16.6973	1.67741	0.362256	4.63047	3.64835e-06	1.47009e-05	TRUE	chr9	42883095	42893251	-	+	NON_INFO	2	553	FOXD4L2	protein_coding	+	level 2	162754
XLOC_003540	15.9708	-1.94611	0.420355	-4.62968	3.66239e-06	1.47457e-05	TRUE	chr5	109485389	109591684	-	-	NON_INFO	4	589	TMEM232	protein_coding	-	level 1	33251
XLOC_001541	9.09923	3.49256	0.755171	4.62487	3.74839e-06	1.508e-05	TRUE	chr15	62629670	62630264	-	+	NON_INFO	1	595	TLN2	protein_coding	+	level 1	-52462
XLOC_003930	3.3209	3.41025	0.737485	4.62416	3.76125e-06	1.51197e-05	TRUE	chr6	12364302	12364669	-	+	NON_INFO	1	368	EDN1	protein_coding	+	level 2	66876
XLOC_001132	3.56074	4.04602	0.875489	4.62144	3.81087e-06	1.5307e-05	TRUE	chr12	74838609	74839767	-	+	NON_INFO	1	1159	ATXN7L3B	protein_coding	+	level 2	-91785
XLOC_004315	19.0849	0.803395	0.173869	4.62068	3.8248e-06	1.53508e-05	FALSE	chr7	64570672	64572008	-	+	NON_INFO	1	1337	ERV3-1	protein_coding	-	level 2	-103552
XLOC_000087	2.66973	2.85315	0.618112	4.61591	3.9137e-06	1.56951e-05	TRUE	chr1	225879365	225881007	-	+	NON_INFO	2	275	ENAH	protein_coding	-	level 1	-38522
XLOC_002003	45.5823	0.823257	0.178359	4.61573	3.91724e-06	1.56969e-05	FALSE	chr19	50998285	51009208	-	+	NON_INFO	3	805	JOSD2	protein_coding	-	level 2	48
XLOC_000777	8.36978	1.21348	0.262937	4.6151	3.929e-06	1.57316e-05	TRUE	chr11	63937195	63938127	-	+	NON_INFO	2	277	MACROD1	protein_coding	-	level 2	-3618
XLOC_000493	26.8623	1.02006	0.221095	4.61365	3.95661e-06	1.58296e-05	TRUE	chr1	226245709	226246888	-	+	NON_INFO	1	1180	H3F3A	protein_coding	+	level 2	-2665
XLOC_004308	3.93185	2.57892	0.559112	4.61252	3.97808e-06	1.59029e-05	TRUE	chr7	64081421	64083356	-	+	NON_INFO	1	1936	ZNF107	protein_coding	+	level 2	-43156
XLOC_003918	6.19158	2.78091	0.602962	4.61209	3.98647e-06	1.59239e-05	TRUE	chr6	3897533	3898200	-	+	NON_INFO	1	668	FAM50B	protein_coding	+	level 2	45983
XLOC_000005	17.7364	-1.69206	0.367031	-4.61013	4.02414e-06	1.60617e-05	TRUE	chr1	11432834	11438053	-	+	NON_INFO	3	1160	UBIAD1	protein_coding	+	level 2	76729
XLOC_001413	46.4667	-0.679553	0.147436	-4.60913	4.04354e-06	1.61264e-05	FALSE	chr14	69338291	69338847	-	+	NON_INFO	1	557	ACTN1	protein_coding	-	level 1	2014
XLOC_003545	34.2995	0.916633	0.198914	4.60819	4.06188e-06	1.61868e-05	FALSE	chr5	130544733	130560155	-	-	NON_INFO	3	1376	LYRM7	protein_coding	+	level 1	3615
XLOC_003646	28.4877	0.984737	0.213778	4.60635	4.09795e-06	1.63177e-05	FALSE	chr5	79555234	79556240	-	+	NON_INFO	1	1007	SERINC5	protein_coding	-	level 1	-3337
XLOC_000693	85.3796	-0.537286	0.116674	-4.60502	4.12436e-06	1.64099e-05	FALSE	chr10	75120268	75122344	-	+	NON_INFO	1	2077	TTC18	protein_coding	-	level 2	-1652
XLOC_003400	31.5731	-1.29916	0.282214	-4.60348	4.15497e-06	1.65187e-05	TRUE	chr4	140517796	140519101	-	+	NON_INFO	1	1306	SETD7	protein_coding	-	level 1	-39869
XLOC_004798	28.0046	-0.750093	0.163213	-4.59579	4.31119e-06	1.71263e-05	FALSE	chr9	98801141	98801825	-	+	NON_INFO	1	685	ERCC6L2	protein_coding	+	level 1	24300
XLOC_001691	22.1625	-1.33878	0.291588	-4.59134	4.40418e-06	1.7482e-05	TRUE	chr16	65172914	65173467	-	+	NON_INFO	1	554	CDH11	protein_coding	-	level 1	-12900
XLOC_002975	83.1873	1.24823	0.271879	4.5911	4.40911e-06	1.74879e-05	TRUE	chr3	185220477	185222337	-	+	NON_INFO	1	1861	LIPH	protein_coding	-	level 1	1714
XLOC_003097	777.701	-0.782178	0.170476	-4.5882	4.47076e-06	1.77046e-05	FALSE	chr3	115521243	115523511	-	+	NON_INFO	1	2269	LSAMP	protein_coding	-	level 2	5131
XLOC_004955	21.1607	1.80772	0.39399	4.58825	4.46982e-06	1.77046e-05	TRUE	chrX	12808763	12809416	-	+	NON_INFO	1	654	PRPS2	protein_coding	+	level 2	-59
XLOC_004244	604.649	1.19079	0.259666	4.58586	4.52125e-06	1.78906e-05	TRUE	chr7	6989947	6993602	-	+	NON_INFO	1	3656	CCZ1B	protein_coding	-	level 2	-123547
XLOC_002553	207.202	-1.27106	0.277421	-4.58171	4.61193e-06	1.82351e-05	TRUE	chr2	233254491	233257633	-	+	NON_INFO	1	3143	ALPP	protein_coding	+	level 2	6893
XLOC_001310	7.19642	-1.93328	0.422188	-4.57919	4.66781e-06	1.84417e-05	TRUE	chr13	83242698	83242936	-	+	NON_INFO	1	239	SLITRK1	protein_coding	-	level 2	1208409
XLOC_000071	4.61861	2.14186	0.467978	4.57684	4.72055e-06	1.86245e-05	TRUE	chr1	192727778	192757716	-	+	NON_INFO	3	411	RGS2	protein_coding	+	level 2	-20454
XLOC_001108	31.7409	1.0946	0.239162	4.5768	4.72143e-06	1.86245e-05	TRUE	chr12	68067858	68069700	-	+	NON_INFO	1	1843	DYRK2	protein_coding	+	level 2	8673
XLOC_001577	476297	0.732723	0.160347	4.56962	4.88619e-06	1.92593e-05	FALSE	chr16	33962819	33963772	-	+	NON_INFO	2	811	CTD-2144E22.5	protein_coding	+	level 2	-292736
XLOC_003213	19.2308	0.91613	0.200564	4.56778	4.92923e-06	1.94139e-05	FALSE	chr4	149398578	149407103	-	+	NON_INFO	2	808	NR3C2	protein_coding	-	level 1	-32729
XLOC_000054	4.61464	-2.52332	0.553128	-4.5619	5.06929e-06	1.995e-05	TRUE	chr1	149155414	149179152	-	+	NON_INFO	2	442	FAM72C	protein_coding	-	level 2	259599
XLOC_001869	484.763	0.589039	0.12913	4.5616	5.07658e-06	1.99631e-05	FALSE	chr17	55912112	55914254	-	+	NON_INFO	1	2143	MRPS23	protein_coding	-	level 2	2589
XLOC_004659	14.4671	-0.922001	0.202148	-4.56101	5.09077e-06	2.00034e-05	FALSE	chr9	130547451	130547725	-	+	NON_INFO	1	275	CDK9	protein_coding	+	level 2	-234
XLOC_000285	22.3424	-1.44845	0.317705	-4.55911	5.137e-06	2.01694e-05	TRUE	chr1	54468599	54469345	-	+	NON_INFO	1	747	LDLRAD1	protein_coding	-	level 2	5068
XLOC_003019	116.615	1.39429	0.306102	4.55498	5.23912e-06	2.05544e-05	TRUE	chr3	193554336	193556538	-	-	NON_INFO	1	2203	OPA1	protein_coding	+	level 1	138725
XLOC_003329	98.0635	0.70034	0.153855	4.55195	5.31512e-06	2.08364e-05	FALSE	chr4	42100073	42101498	-	+	NON_INFO	1	1426	SLC30A9	protein_coding	+	level 2	10523
XLOC_002439	2.64648	3.91215	0.861683	4.54013	5.62199e-06	2.20224e-05	TRUE	chr2	106231760	106231975	-	+	NON_INFO	1	216	NCK2	protein_coding	+	level 2	-129380
XLOC_004880	47.6415	-1.23613	0.27238	-4.53825	5.67222e-06	2.22019e-05	TRUE	chrX	65235261	65237337	-	+	NON_INFO	2	564	VSIG4	protein_coding	-	level 2	4244
XLOC_000203	60.706	1.12954	0.24899	4.53649	5.71984e-06	2.2371e-05	TRUE	chr1	16862986	16864683	-	+	NON_INFO	1	1698	AL355149.2	protein_coding	+	level 3	-879
XLOC_000060	4.2538	3.53829	0.781405	4.52811	5.95145e-06	2.32589e-05	TRUE	chr1	157926727	157930886	-	+	NON_INFO	2	568	KIRREL	protein_coding	+	level 2	-32178
XLOC_002799	17.0232	2.03826	0.450254	4.52692	5.98499e-06	2.33719e-05	TRUE	chr21	43196529	43199803	-	+	NON_INFO	1	3275	RIPK4	protein_coding	-	level 2	-9264
XLOC_002464	14.0723	5.45346	1.20511	4.52526	6.03207e-06	2.35376e-05	TRUE	chr2	130814530	130817300	-	+	NON_INFO	1	2771	POTEF	protein_coding	-	level 2	13809
XLOC_001886	6.06264	-1.27651	0.282273	-4.52227	6.11801e-06	2.38546e-05	TRUE	chr17	67068090	67068364	-	+	NON_INFO	1	275	ABCA6	protein_coding	-	level 2	6480
XLOC_001639	172.862	0.822735	0.181975	4.52113	6.15101e-06	2.39648e-05	FALSE	chr16	11891216	11896318	-	+	NON_INFO	1	5103	ZC3H7A	protein_coding	-	level 1	-94
XLOC_001925	1.87518	3.37132	0.746163	4.51821	6.23642e-06	2.42788e-05	TRUE	chr18	45986519	45988645	-	+	NON_INFO	2	294	ZBTB7C	protein_coding	-	level 2	-49397
XLOC_004930	14.6823	-1.65786	0.366966	-4.51775	6.24997e-06	2.43129e-05	TRUE	chrX	93952062	93957233	-	-	NON_INFO	3	380	FAM133A	protein_coding	+	level 2	984790
XLOC_001843	4.58586	-1.47415	0.326331	-4.51734	6.26223e-06	2.43419e-05	TRUE	chr17	42867069	42867470	-	+	NON_INFO	1	402	ADAM11	protein_coding	+	level 2	7856
XLOC_003823	91.0282	-1.58919	0.351891	-4.51614	6.29762e-06	2.44607e-05	TRUE	chr6	166722904	166728476	-	+	NON_INFO	2	1427	PRR18	protein_coding	-	level 2	-969
XLOC_002527	7.22958	-1.97921	0.438567	-4.5129	6.39475e-06	2.48189e-05	TRUE	chr2	216767677	216768005	-	+	NON_INFO	1	329	MREG	protein_coding	-	level 2	41209
XLOC_002688	18.9613	2.33705	0.517957	4.51206	6.42012e-06	2.48983e-05	TRUE	chr20	55558821	55561346	-	+	NON_INFO	1	2526	BMP7	protein_coding	-	level 1	182459
XLOC_004073	5.16068	2.6361	0.584548	4.50964	6.49375e-06	2.51549e-05	TRUE	chr6	112356395	112358855	-	+	NON_INFO	1	2461	WISP3	protein_coding	+	level 1	-16421
XLOC_004964	2.54693	3.86381	0.856805	4.50956	6.49623e-06	2.51549e-05	TRUE	chrX	23677338	23677745	-	+	NON_INFO	1	408	PRDX4	protein_coding	+	level 2	-4635
XLOC_004108	11.5966	1.14314	0.253542	4.50868	6.52333e-06	2.52405e-05	TRUE	chr6	154842463	154842964	-	+	NON_INFO	1	502	CNKSR3	protein_coding	-	level 1	-10671
XLOC_001626	46.4107	0.618229	0.137147	4.50779	6.55051e-06	2.53263e-05	FALSE	chr16	8743545	8744656	-	+	NON_INFO	1	1112	METTL22	protein_coding	+	level 1	3465
XLOC_000001	31.9642	0.998071	0.221439	4.5072	6.56896e-06	2.53783e-05	FALSE	chr1	1436917	1439091	-	+	NON_INFO	2	441	ATAD3B	protein_coding	+	level 2	3690
XLOC_000216	12.4703	2.34846	0.521088	4.50684	6.57993e-06	2.54012e-05	TRUE	chr1	22605337	22606393	-	+	NON_INFO	1	1057	WNT4	protein_coding	-	level 2	-134876
XLOC_005006	1085.61	0.674598	0.149695	4.50649	6.59101e-06	2.54246e-05	FALSE	chrX	75400519	75410945	-	+	NON_INFO	1	10427	PBDC1	protein_coding	+	level 2	2481
XLOC_001233	17.4008	-1.82693	0.405505	-4.50532	6.62735e-06	2.55453e-05	TRUE	chr13	43291310	43295099	-	-	NON_INFO	2	1184	FAM216B	protein_coding	+	level 2	-60588
XLOC_004618	92.7463	-0.681948	0.151606	-4.49816	6.85432e-06	2.64001e-05	FALSE	chr8	143724737	143726836	-	+	NON_INFO	1	2100	PSCA	protein_coding	+	level 2	-24891
XLOC_004012	21.9052	1.87563	0.417033	4.49755	6.87404e-06	2.64559e-05	TRUE	chr6	48064733	48066190	-	+	NON_INFO	1	1458	PTCHD4	protein_coding	-	level 2	-28309
XLOC_000500	7.94548	1.47364	0.327696	4.49697	6.893e-06	2.65087e-05	TRUE	chr1	228318645	228319066	-	+	NON_INFO	1	422	GUK1	protein_coding	+	level 2	-8598
XLOC_001458	15.1384	1.75719	0.390789	4.49651	6.90792e-06	2.65258e-05	TRUE	chr14	105216036	105217419	-	+	NON_INFO	1	1384	SIVA1	protein_coding	+	level 2	-2019
XLOC_004486	4.99782	-1.85245	0.411971	-4.49656	6.9061e-06	2.65258e-05	TRUE	chr8	208161	208392	-	+	NON_INFO	1	232	ZNF596	protein_coding	+	level 1	10820
XLOC_003701	61.6284	-0.72419	0.161117	-4.49481	6.96323e-06	2.67179e-05	FALSE	chr5	141227792	141229304	-	+	NON_INFO	1	1513	PCDH1	protein_coding	-	level 1	3635
XLOC_004278	1.95265	2.43153	0.541209	4.49277	7.03027e-06	2.69547e-05	TRUE	chr7	24823940	24824155	-	+	NON_INFO	1	216	OSBPL3	protein_coding	-	level 2	12004
XLOC_002212	38.6519	1.0357	0.230735	4.48868	7.16669e-06	2.74569e-05	TRUE	chr2	114341167	114341639	-	+	NON_INFO	1	473	RABL2A	protein_coding	+	level 2	-43168
XLOC_002038	46.8977	-0.497445	0.110872	-4.48667	7.23449e-06	2.76957e-05	FALSE	chr19	4799976	4800861	-	+	NON_INFO	1	886	FEM1A	protein_coding	+	level 2	4406
XLOC_000663	264.903	-0.797306	0.177758	-4.48536	7.27917e-06	2.78457e-05	FALSE	chr10	38637433	38641205	-	+	NON_INFO	1	3773	AL133216.1	protein_coding	+	level 3	-75870
XLOC_004473	12.9975	3.02918	0.675773	4.48254	7.37613e-06	2.81953e-05	TRUE	chr8	122152260	122157610	-	-	NON_INFO	2	869	SNTB1	protein_coding	-	level 2	-326748
XLOC_004128	17.2024	1.55726	0.347544	4.48076	7.43788e-06	2.84099e-05	TRUE	chr7	35033	37046	-	+	NON_INFO	2	1902	FAM20C	protein_coding	+	level 1	-155924
XLOC_003084	9.3864	1.04416	0.233126	4.47896	7.50063e-06	2.86064e-05	TRUE	chr3	101419959	101420300	-	+	NON_INFO	1	342	RPL24	protein_coding	-	level 2	-14334
XLOC_004477	8.11422	1.4413	0.321782	4.47912	7.49521e-06	2.86064e-05	TRUE	chr8	134357349	134389912	-	-	NON_INFO	5	1096	NDRG1	protein_coding	-	level 1	-43085
XLOC_001361	1.30886	3.38896	0.757003	4.47682	7.57636e-06	2.88735e-05	TRUE	chr14	77399455	77415078	-	-	NON_INFO	2	229	C14orf166B	protein_coding	+	level 2	62811
XLOC_004858	131.682	0.766403	0.171217	4.4762	7.59816e-06	2.89347e-05	FALSE	chr9	138809584	138812851	-	+	NON_INFO	1	3268	CAMSAP1	protein_coding	-	level 2	-10511
XLOC_003734	33.8554	0.943254	0.210765	4.47537	7.62777e-06	2.90257e-05	FALSE	chr5	174541963	174543843	-	+	NON_INFO	1	1881	DRD1	protein_coding	-	level 2	323200
XLOC_003644	51.2675	0.903761	0.20195	4.47516	7.63525e-06	2.90323e-05	FALSE	chr5	79552912	79554180	-	+	NON_INFO	1	1269	SERINC5	protein_coding	-	level 1	-1015
XLOC_004522	20.6211	2.01844	0.451314	4.47236	7.7362e-06	2.93941e-05	TRUE	chr8	37450641	37452871	-	+	NON_INFO	1	2231	ZNF703	protein_coding	+	level 2	-100399
XLOC_001767	263.411	0.381544	0.0853263	4.47158	7.76424e-06	2.94785e-05	FALSE	chr17	47907528	47909074	-	-	NON_INFO	1	1547	KAT7	protein_coding	+	level 2	1071
XLOC_000662	60.0942	0.577307	0.129139	4.47043	7.80631e-06	2.9616e-05	FALSE	chr10	38089052	38089724	-	+	NON_INFO	1	673	ZNF248	protein_coding	-	level 2	2028
XLOC_000393	12.048	1.70024	0.380364	4.47004	7.82053e-06	2.96477e-05	TRUE	chr1	150694932	150696612	-	+	NON_INFO	1	1681	HORMAD1	protein_coding	-	level 2	-1569
XLOC_002165	15.2675	1.18738	0.265852	4.4663	7.95823e-06	3.01472e-05	TRUE	chr2	3184549	3184942	-	+	NON_INFO	2	239	TSSC1	protein_coding	-	level 1	7755
XLOC_002401	19.6388	1.20896	0.270744	4.46532	7.99486e-06	3.02633e-05	TRUE	chr2	86122121	86123312	-	+	NON_INFO	1	1192	ST3GAL5	protein_coding	-	level 1	-5985
XLOC_003528	311.567	0.883002	0.197825	4.46354	8.0616e-06	3.04931e-05	FALSE	chr5	42993750	43001316	-	-	NON_INFO	1	7567	ANXA2R	protein_coding	-	level 2	38020
XLOC_002814	6.51293	1.22563	0.274729	4.46123	8.14917e-06	3.08013e-05	TRUE	chr21	47868838	47869064	-	+	NON_INFO	1	227	PCNT	protein_coding	+	level 2	3157
XLOC_003852	2.90993	4.22343	0.946998	4.45981	8.20339e-06	3.09831e-05	TRUE	chr6	26747873	26750949	-	-	NON_INFO	1	3077	ZNF322	protein_coding	-	level 2	-87894
XLOC_000390	19.0967	0.942257	0.211309	4.45915	8.22854e-06	3.10549e-05	FALSE	chr1	150603460	150604030	-	+	NON_INFO	1	571	ENSA	protein_coding	-	level 1	-1373
XLOC_002267	190.459	0.773922	0.17358	4.4586	8.24953e-06	3.11109e-05	FALSE	chr2	85195963	85198039	-	-	NON_INFO	1	2077	KCMF1	protein_coding	+	level 1	-178
XLOC_002567	57.6996	1.27496	0.286054	4.45705	8.30964e-06	3.13143e-05	TRUE	chr20	3787591	3790656	-	+	NON_INFO	2	1772	CDC25B	protein_coding	+	level 2	830
XLOC_004032	73.0007	-0.600772	0.134931	-4.45245	8.4898e-06	3.19694e-05	FALSE	chr6	71303640	71305465	-	+	NON_INFO	1	1826	C6orf57	protein_coding	+	level 2	4369
XLOC_004398	43.4716	-1.15489	0.259419	-4.45186	8.51315e-06	3.20335e-05	TRUE	chr7	143223082	143226793	-	+	NON_INFO	1	3712	CTAGE15	protein_coding	+	level 2	-42102
XLOC_000509	55.5497	0.586746	0.13197	4.44605	8.74652e-06	3.28628e-05	FALSE	chr1	231496091	231497470	-	+	NON_INFO	1	1380	EGLN1	protein_coding	-	level 2	2028
XLOC_001393	7.38054	3.46586	0.779533	4.44608	8.74524e-06	3.28628e-05	TRUE	chr14	30878596	30880113	-	+	NON_INFO	1	1518	G2E3	protein_coding	+	level 2	-148217
XLOC_002400	26.8408	-1.15752	0.260655	-4.4408	8.96255e-06	3.36494e-05	TRUE	chr2	86019330	86020609	-	+	NON_INFO	1	1280	ATOH8	protein_coding	+	level 1	4142
XLOC_001130	16.7958	1.13636	0.255946	4.43985	9.00235e-06	3.37738e-05	TRUE	chr12	69818844	69820180	-	+	NON_INFO	1	1337	YEATS4	protein_coding	+	level 1	34269
XLOC_001008	2.06558	3.54247	0.798979	4.43375	9.26064e-06	3.4706e-05	TRUE	chr12	91735394	91751237	-	-	NON_INFO	3	262	DCN	protein_coding	-	level 1	-158495
XLOC_002080	15.9852	-2.16205	0.487662	-4.4335	9.27138e-06	3.4706e-05	TRUE	chr19	34568252	34569392	-	+	NON_INFO	1	1141	LSM14A	protein_coding	+	level 1	-94018
XLOC_004572	80.946	-1.15362	0.260203	-4.43353	9.27009e-06	3.4706e-05	TRUE	chr8	97379667	97381989	-	+	NON_INFO	1	2323	PTDSS1	protein_coding	+	level 2	30445
XLOC_002632	165.272	0.595549	0.134338	4.43321	9.28396e-06	3.47274e-05	FALSE	chr20	5977868	5979899	-	+	NON_INFO	1	2032	MCM8	protein_coding	+	level 2	2017
XLOC_004706	27.9365	-1.40439	0.317002	-4.43022	9.41361e-06	3.51863e-05	TRUE	chr9	101842882	101845090	-	-	NON_INFO	2	2076	COL15A1	protein_coding	+	level 2	9814
XLOC_001746	225.05	0.641438	0.144974	4.42451	9.66608e-06	3.61034e-05	FALSE	chr17	62468584	62470223	-	+	NON_INFO	1	1640	POLG2	protein_coding	-	level 1	3680
XLOC_000208	22.6673	1.56294	0.353301	4.42383	9.69675e-06	3.61912e-05	TRUE	chr1	17061821	17062650	-	+	NON_INFO	1	830	AL021920.2	protein_coding	-	level 3	-866
XLOC_004985	210.58	0.546487	0.123544	4.4234	9.71588e-06	3.62359e-05	FALSE	chrX	57105871	57114062	-	+	NON_INFO	1	8192	SPIN2B	protein_coding	-	level 2	30923
XLOC_000440	15.314	1.5664	0.354767	4.41531	1.00868e-05	3.75914e-05	TRUE	chr1	180869181	180869895	-	+	NON_INFO	1	715	XPR1	protein_coding	+	level 2	9795
XLOC_003440	30.263	0.981141	0.222253	4.41453	1.01231e-05	3.76991e-05	FALSE	chr4	178348315	178349437	-	+	NON_INFO	1	1123	AGA	protein_coding	-	level 2	2488
XLOC_000097	8.44788	1.20609	0.273631	4.40771	1.0447e-05	3.8848e-05	TRUE	chr1	247343883	247347009	-	+	NON_INFO	2	206	ZNF124	protein_coding	-	level 2	-8566
XLOC_002910	111.939	-1.02006	0.231426	-4.40771	1.04469e-05	3.8848e-05	TRUE	chr22	46001963	46003570	-	+	NON_INFO	1	1608	FBLN1	protein_coding	+	level 2	4949
XLOC_002133	3.36728	1.8242	0.41396	4.4067	1.04958e-05	3.89721e-05	TRUE	chr19	48896143	48896388	-	+	NON_INFO	1	246	KDELR1	protein_coding	-	level 2	-1334
XLOC_002191	67.368	0.958192	0.217432	4.40686	1.04881e-05	3.89721e-05	FALSE	chr2	86140801	86143659	-	+	NON_INFO	1	2859	ST3GAL5	protein_coding	-	level 1	-24665
XLOC_003673	41.2065	-0.650801	0.147833	-4.40226	1.07127e-05	3.97485e-05	FALSE	chr5	122173362	122174346	-	+	NON_INFO	1	985	SNX24	protein_coding	+	level 2	-4789
XLOC_000507	5.46456	-1.26851	0.288256	-4.40063	1.07938e-05	4.00199e-05	TRUE	chr1	231150352	231150766	-	+	NON_INFO	1	415	FAM89A	protein_coding	-	level 2	3939
XLOC_002959	45.1674	0.73523	0.167121	4.3994	1.0855e-05	4.02176e-05	FALSE	chr3	128902903	128915146	-	+	NON_INFO	2	1029	CNBP	protein_coding	-	level 1	-139
XLOC_003494	5.00188	2.24278	0.510154	4.39627	1.10125e-05	4.07714e-05	TRUE	chr5	90482090	90498838	-	+	NON_INFO	5	4226	GPR98	protein_coding	+	level 1	22053
XLOC_004998	3.23462	4.00042	0.91003	4.39592	1.10306e-05	4.08083e-05	TRUE	chrX	70855097	70855901	-	+	NON_INFO	1	805	CXCR3	protein_coding	-	level 2	-16731
XLOC_001671	48.973	0.877767	0.1999	4.39102	1.12819e-05	4.17074e-05	FALSE	chr16	30645838	30646941	-	+	NON_INFO	1	1104	ZNF689	protein_coding	-	level 2	-10506
XLOC_003870	7.20379	1.80445	0.411315	4.38702	1.14915e-05	4.24513e-05	TRUE	chr6	47408159	47411096	-	-	NON_INFO	1	2938	CD2AP	protein_coding	+	level 2	-34430
XLOC_004775	63.5234	-0.617814	0.140881	-4.38536	1.15796e-05	4.27458e-05	FALSE	chr9	77764186	77765117	-	+	NON_INFO	1	932	OSTF1	protein_coding	+	level 2	2006
XLOC_000220	80.3399	0.798289	0.182118	4.38335	1.16868e-05	4.311e-05	FALSE	chr1	23620817	23624147	-	+	NON_INFO	1	3331	HNRNPR	protein_coding	-	level 2	6118
XLOC_002867	2.04136	3.33618	0.76263	4.37458	1.21669e-05	4.48483e-05	TRUE	chr22	18931368	18931632	-	+	NON_INFO	1	265	PRODH	protein_coding	-	level 2	-7303
XLOC_000574	23.7453	1.2966	0.296443	4.37384	1.22077e-05	4.4966e-05	TRUE	chr10	3107634	3109225	-	-	NON_INFO	2	1230	PFKP	protein_coding	+	level 2	-488
XLOC_000066	6.86642	1.93607	0.442966	4.37069	1.23855e-05	4.55877e-05	TRUE	chr1	173345905	173351223	-	+	NON_INFO	2	1010	PRDX6	protein_coding	+	level 2	-95183
XLOC_004923	2.8861	-1.47794	0.3384	-4.36743	1.25715e-05	4.62388e-05	TRUE	chrX	75330371	75362247	-	-	NON_INFO	2	252	PBDC1	protein_coding	+	level 2	-30525
XLOC_004885	3.93438	-1.83651	0.420533	-4.3671	1.25907e-05	4.62758e-05	TRUE	chrX	94170654	94172661	-	+	NON_INFO	2	228	FAM133A	protein_coding	+	level 2	1203382
XLOC_000484	5.71503	2.61265	0.598284	4.3669	1.26022e-05	4.62843e-05	TRUE	chr1	222182448	222183351	-	+	NON_INFO	1	904	DUSP10	protein_coding	-	level 2	-266931
XLOC_001032	6.98592	1.93025	0.442218	4.36492	1.27169e-05	4.6638e-05	TRUE	chr12	8117882	8118471	-	+	NON_INFO	1	590	SLC2A3	protein_coding	-	level 2	-29012
XLOC_003380	44.3418	0.647757	0.148401	4.36492	1.2717e-05	4.6638e-05	FALSE	chr4	106962823	106963468	-	+	NON_INFO	1	646	TBCK	protein_coding	-	level 2	2007
XLOC_001532	7.9167	1.99907	0.458416	4.36081	1.29579e-05	4.74873e-05	TRUE	chr15	54206405	54206866	-	+	NON_INFO	1	462	UNC13C	protein_coding	+	level 2	-98236
XLOC_000152	25.0181	0.853399	0.195816	4.35817	1.31155e-05	4.803e-05	FALSE	chr1	182806604	182808269	-	-	NON_INFO	3	663	DHX9	protein_coding	+	level 2	-236
XLOC_000254	37.8514	0.711492	0.163741	4.34522	1.39135e-05	5.09154e-05	FALSE	chr1	43833853	43834892	-	+	NON_INFO	1	1040	ELOVL1	protein_coding	-	level 2	-158
XLOC_004692	21.7091	2.98072	0.686043	4.3448	1.394e-05	5.09756e-05	TRUE	chr9	85350785	85353349	-	-	NON_INFO	1	2565	RASEF	protein_coding	-	level 2	241152
XLOC_002327	6.53926	4.40918	1.01553	4.34177	1.41341e-05	5.16481e-05	TRUE	chr2	5832483	5832704	-	+	NON_INFO	1	222	SOX11	protein_coding	+	level 2	-96
XLOC_001888	7.70994	-1.00293	0.231049	-4.34078	1.41975e-05	5.18051e-05	TRUE	chr17	67069258	67069555	-	+	NON_INFO	1	298	ABCA6	protein_coding	-	level 2	5289
XLOC_003009	2.99367	3.23243	0.74464	4.34093	1.41878e-05	5.18051e-05	TRUE	chr3	151726250	151729090	-	-	NON_INFO	1	2841	SUCNR1	protein_coding	+	level 2	126586
XLOC_001317	8.22797	1.81816	0.419024	4.33904	1.43109e-05	5.21813e-05	TRUE	chr13	107240839	107241368	-	+	NON_INFO	1	530	ARGLU1	protein_coding	-	level 2	-20328
XLOC_003885	229.724	-0.614837	0.141911	-4.33256	1.47386e-05	5.37022e-05	FALSE	chr6	96004399	96015416	-	-	NON_INFO	2	3936	MANEA	protein_coding	+	level 2	-10004
XLOC_003219	4.27998	2.7785	0.641332	4.33239	1.47497e-05	5.37037e-05	TRUE	chr4	6761310	6763713	-	-	NON_INFO	2	626	KIAA0232	protein_coding	+	level 2	-19390
XLOC_001537	39.3452	-1.11246	0.256861	-4.331	1.48434e-05	5.40062e-05	TRUE	chr15	62465693	62467408	-	+	NON_INFO	1	1716	C2CD4B	protein_coding	-	level 2	-8212
XLOC_002851	19.5363	1.55884	0.360019	4.32989	1.49182e-05	5.42391e-05	TRUE	chr22	42832959	42834028	-	-	NON_INFO	3	611	NFAM1	protein_coding	-	level 2	-4559
XLOC_002342	22.6845	0.992062	0.229128	4.32973	1.49293e-05	5.42405e-05	FALSE	chr2	27957863	27958277	-	+	NON_INFO	1	415	AC074091.13	protein_coding	-	level 1	-19265
XLOC_000346	307.997	0.737562	0.170364	4.32933	1.49562e-05	5.42993e-05	FALSE	chr1	118382334	118386340	-	+	NON_INFO	1	4007	GDAP2	protein_coding	-	level 2	25698
XLOC_003659	5.50878	-1.68448	0.389792	-4.32148	1.54987e-05	5.62287e-05	TRUE	chr5	109453081	109453354	-	+	NON_INFO	1	274	TMEM232	protein_coding	-	level 1	171581
XLOC_003737	7.23969	2.75841	0.638369	4.32102	1.55307e-05	5.63045e-05	TRUE	chr5	174883139	174883929	-	+	NON_INFO	1	791	DRD1	protein_coding	-	level 2	-11929
XLOC_002546	16.6696	0.909373	0.210521	4.31962	1.56295e-05	5.6622e-05	FALSE	chr2	232367574	232367877	-	+	NON_INFO	1	304	NCL	protein_coding	-	level 1	-19223
XLOC_001927	7.7451	1.41994	0.328781	4.31878	1.56891e-05	5.67974e-05	TRUE	chr18	56327078	56335239	-	+	NON_INFO	3	414	MALT1	protein_coding	+	level 2	-3380
XLOC_000373	8.83799	1.45844	0.338172	4.31273	1.61253e-05	5.83347e-05	TRUE	chr1	149392316	149393013	-	+	NON_INFO	1	698	FAM72C	protein_coding	-	level 2	45738
XLOC_004424	32.5776	-1.56567	0.363176	-4.31106	1.62471e-05	5.87334e-05	TRUE	chr8	58375284	58378312	-	+	NON_INFO	2	1046	IMPAD1	protein_coding	-	level 2	-468882
XLOC_004614	111.021	0.84486	0.196026	4.30994	1.63301e-05	5.89912e-05	FALSE	chr8	141645924	141648499	-	+	NON_INFO	1	2576	AGO2	protein_coding	-	level 1	-207
XLOC_000666	3.17827	3.03181	0.703724	4.30824	1.64558e-05	5.9403e-05	TRUE	chr10	42691719	42692141	-	+	NON_INFO	1	423	ZNF33B	protein_coding	-	level 3	392415
XLOC_002580	141.356	-1.68199	0.390479	-4.30751	1.65106e-05	5.95368e-05	TRUE	chr20	43813710	43821573	-	+	NON_INFO	3	5054	PI3	protein_coding	+	level 2	8526
XLOC_002724	33.6882	1.1945	0.277311	4.30743	1.65164e-05	5.95368e-05	TRUE	chr21	48087084	48088729	-	+	NON_INFO	3	1406	PRMT2	protein_coding	+	level 1	2049
XLOC_004368	27.1016	-0.830073	0.192847	-4.3043	1.67511e-05	6.03398e-05	FALSE	chr7	111360833	111361629	-	+	NON_INFO	1	797	DOCK4	protein_coding	-	level 2	4538
XLOC_002717	1171.98	1.16862	0.271542	4.30364	1.68013e-05	6.04774e-05	TRUE	chr21	42651336	42654464	-	+	NON_INFO	1	3129	BACE2	protein_coding	+	level 2	2813
XLOC_000156	11.9727	2.41862	0.562289	4.30138	1.69735e-05	6.10539e-05	TRUE	chr1	204677963	204684190	-	-	NON_INFO	2	941	LRRN2	protein_coding	-	level 2	-23103
XLOC_000319	432.48	0.388214	0.0902703	4.30057	1.70358e-05	6.12343e-05	FALSE	chr1	92859187	92863498	-	+	NON_INFO	1	4312	RPAP2	protein_coding	+	level 2	5458
XLOC_003615	7.61052	1.71339	0.398732	4.29711	1.73036e-05	6.2153e-05	TRUE	chr5	49678696	49679111	-	+	NON_INFO	1	416	EMB	protein_coding	-	level 1	12916
XLOC_000764	17.4435	1.11833	0.260319	4.29601	1.73902e-05	6.23874e-05	TRUE	chr11	519025	528356	-	+	NON_INFO	2	281	HRAS	protein_coding	-	level 2	3887
XLOC_001301	113.247	-0.579506	0.134895	-4.29596	1.73935e-05	6.23874e-05	FALSE	chr13	77462439	77465222	-	+	NON_INFO	1	2784	KCTD12	protein_coding	-	level 2	-1900
XLOC_000947	6.90354	3.67773	0.856361	4.2946	1.75008e-05	6.27276e-05	TRUE	chr11	129467313	129470342	-	+	NON_INFO	1	3030	BARX2	protein_coding	+	level 2	145143
XLOC_004208	64.8574	0.523841	0.122059	4.2917	1.77308e-05	6.35073e-05	FALSE	chr7	65188217	65189084	-	-	NON_INFO	1	868	AC104057.1	protein_coding	-	level 3	-74938
XLOC_004056	3.20632	4.4069	1.02775	4.2879	1.80373e-05	6.45593e-05	TRUE	chr6	98871862	98873294	-	+	NON_INFO	1	1433	POU3F2	protein_coding	+	level 2	-409287
XLOC_002827	17.8106	1.4351	0.334709	4.28761	1.80603e-05	6.45958e-05	TRUE	chr22	42844711	42846790	-	+	NON_INFO	2	540	NFAM1	protein_coding	-	level 2	-16311
XLOC_000391	19.3113	0.922649	0.215206	4.28728	1.80878e-05	6.46486e-05	FALSE	chr1	150608745	150609607	-	+	NON_INFO	1	863	ENSA	protein_coding	-	level 1	-6658
XLOC_002780	6.71981	1.24341	0.290259	4.2838	1.83732e-05	6.56222e-05	TRUE	chr21	33935070	33935296	-	+	NON_INFO	1	227	TCP10L	protein_coding	-	level 2	13567
XLOC_003408	5.38181	2.67783	0.625195	4.28319	1.84236e-05	6.57198e-05	TRUE	chr4	146256415	146257286	-	+	NON_INFO	1	872	SMAD1	protein_coding	+	level 1	-145061
XLOC_004660	21.0798	-1.32781	0.310009	-4.28315	1.84265e-05	6.57198e-05	TRUE	chr9	132074003	132075530	-	+	NON_INFO	2	1074	IER5L	protein_coding	-	level 2	-133464
XLOC_002203	56.9936	-1.52058	0.35515	-4.28152	1.8562e-05	6.61565e-05	TRUE	chr2	100808601	100809033	-	+	NON_INFO	1	433	AFF3	protein_coding	-	level 2	-49401
XLOC_002412	2.37563	2.0902	0.48834	4.28022	1.86706e-05	6.64967e-05	TRUE	chr2	91961839	91962348	-	+	NON_INFO	1	510	RP11-685N3.1	protein_coding	-	level 2	-1423443
XLOC_004844	10.9261	1.4066	0.328856	4.27724	1.89222e-05	6.73455e-05	TRUE	chr9	138278570	138278915	-	+	NON_INFO	1	346	C9orf62	protein_coding	+	level 1	40163
XLOC_002438	7.14238	3.11793	0.729055	4.27667	1.89709e-05	6.74713e-05	TRUE	chr2	106230026	106231462	-	+	NON_INFO	1	1437	NCK2	protein_coding	+	level 2	-129893
XLOC_002037	41.4964	-0.522659	0.122221	-4.27634	1.89987e-05	6.75229e-05	FALSE	chr19	4798570	4799643	-	+	NON_INFO	1	1074	FEM1A	protein_coding	+	level 2	3000
XLOC_004734	166.925	-0.837096	0.195854	-4.27408	1.91932e-05	6.81661e-05	FALSE	chr9	25679637	25684818	-	+	NON_INFO	1	5182	TUSC1	protein_coding	-	level 2	-782
XLOC_000795	2.84531	2.8827	0.674622	4.27306	1.92807e-05	6.84288e-05	TRUE	chr11	110199094	110202585	-	+	NON_INFO	2	822	RDX	protein_coding	-	level 1	-31648
XLOC_001923	88.12	2.15051	0.503369	4.27224	1.93521e-05	6.86342e-05	TRUE	chr18	44789892	44811562	-	+	NON_INFO	4	3709	SKOR2	protein_coding	-	level 2	-14339
XLOC_003244	35.6827	1.34324	0.314638	4.26916	1.96208e-05	6.95383e-05	TRUE	chr4	81948221	81950543	-	-	NON_INFO	1	2323	BMP3	protein_coding	+	level 2	-1577
XLOC_003322	148.373	-0.570324	0.133713	-4.26527	1.99661e-05	7.07125e-05	FALSE	chr4	39140848	39142967	-	+	NON_INFO	1	2120	KLHL5	protein_coding	+	level 1	12372
XLOC_004421	639.891	-0.47686	0.11192	-4.2607	2.03784e-05	7.21224e-05	FALSE	chr8	30043322	30049961	-	+	NON_INFO	1	6640	DCTN6	protein_coding	+	level 2	2167
XLOC_003872	20.9249	1.50732	0.353994	4.25805	2.0622e-05	7.29336e-05	TRUE	chr6	48066263	48078983	-	-	NON_INFO	3	530	PTCHD4	protein_coding	-	level 2	-29839
XLOC_001362	5.0768	4.30918	1.01217	4.25738	2.06835e-05	7.31002e-05	TRUE	chr14	86343164	86351956	-	-	NON_INFO	3	904	FLRT2	protein_coding	+	level 1	248131
XLOC_004072	55.7628	0.596269	0.140064	4.25712	2.07079e-05	7.31351e-05	FALSE	chr6	111611452	111613843	-	+	NON_INFO	1	2392	REV3L	protein_coding	-	level 2	6392
XLOC_003411	29.1471	1.51249	0.355546	4.25398	2.10003e-05	7.4116e-05	TRUE	chr4	149672676	149673177	-	+	NON_INFO	1	502	NR3C2	protein_coding	-	level 1	-306827
XLOC_001087	3.97966	2.51966	0.592543	4.25228	2.11602e-05	7.46285e-05	TRUE	chr12	59558012	59559284	-	+	NON_INFO	1	1273	LRIG3	protein_coding	-	level 2	-243710
XLOC_000009	61.3338	0.695972	0.1639	4.24632	2.17306e-05	7.65868e-05	FALSE	chr1	21744736	21749852	-	+	NON_INFO	2	202	NBPF3	protein_coding	+	level 2	-16770
XLOC_001632	9.81173	-1.16909	0.27536	-4.24568	2.17933e-05	7.67544e-05	TRUE	chr16	10581541	10581915	-	+	NON_INFO	1	375	ATF7IP2	protein_coding	+	level 1	4047
XLOC_003427	6.58564	-1.23376	0.290609	-4.24543	2.18173e-05	7.67792e-05	TRUE	chr4	166422395	166422768	-	+	NON_INFO	1	374	CPE	protein_coding	+	level 2	2924
XLOC_004731	17.0337	-0.810204	0.190848	-4.24529	2.18307e-05	7.67792e-05	FALSE	chr9	21318397	21318926	-	+	NON_INFO	1	530	KLHL9	protein_coding	-	level 2	10745
XLOC_001210	3.74839	2.25337	0.53084	4.24491	2.18678e-05	7.68561e-05	TRUE	chr13	43008743	43020105	-	+	NON_INFO	4	2280	AKAP11	protein_coding	+	level 2	111348
XLOC_002192	28.3332	1.04317	0.245897	4.2423	2.21237e-05	7.77017e-05	TRUE	chr2	86144434	86146414	-	+	NON_INFO	1	1981	ST3GAL5	protein_coding	-	level 1	-28298
XLOC_002800	23.4538	1.25583	0.296068	4.24168	2.21849e-05	7.78624e-05	TRUE	chr21	44004764	44005444	-	+	NON_INFO	1	681	SLC37A1	protein_coding	+	level 2	3215
XLOC_003202	138.118	-0.470375	0.111042	-4.23601	2.2753e-05	7.9801e-05	FALSE	chr4	39143198	39145476	-	+	NON_INFO	1	2279	KLHL5	protein_coding	+	level 1	14722
XLOC_000360	14.0233	-1.4508	0.342523	-4.23562	2.27924e-05	7.9884e-05	TRUE	chr1	142863634	142864511	-	+	NON_INFO	1	878	PPIAL4G	protein_coding	-	level 2	902634
XLOC_000286	36.7057	-1.34153	0.316771	-4.23502	2.28536e-05	8.00428e-05	TRUE	chr1	54469766	54471161	-	+	NON_INFO	1	1396	LDLRAD1	protein_coding	-	level 2	3252
XLOC_003527	1317.79	0.891314	0.210553	4.23321	2.30376e-05	8.06316e-05	FALSE	chr5	42974518	42993699	-	-	NON_INFO	4	5079	ANXA2R	protein_coding	-	level 2	45637
XLOC_001266	27.8492	-1.26204	0.298197	-4.23225	2.31364e-05	8.09216e-05	TRUE	chr13	23309193	23310908	-	+	NON_INFO	1	1716	SGCG	protein_coding	+	level 2	-444184
XLOC_002826	32.1526	0.89918	0.212473	4.23198	2.31643e-05	8.09394e-05	FALSE	chr22	35847509	35850986	-	+	NON_INFO	3	1657	MCM5	protein_coding	+	level 1	26087
XLOC_004598	2.91879	2.64598	0.625247	4.23189	2.31735e-05	8.09394e-05	TRUE	chr8	127024177	127026145	-	+	NON_INFO	1	1969	FAM84B	protein_coding	-	level 2	538543
XLOC_003498	25.1962	0.840415	0.198599	4.23171	2.3192e-05	8.0948e-05	FALSE	chr5	126564973	126567867	-	+	NON_INFO	3	491	MEGF10	protein_coding	+	level 1	-58657
XLOC_001604	280169	0.706905	0.167085	4.2308	2.32863e-05	8.12211e-05	FALSE	chr16	33963640	33964171	-	-	NON_INFO	2	432	CTD-2144E22.5	protein_coding	+	level 2	-292337
XLOC_002528	41.7023	0.71838	0.169836	4.22985	2.33851e-05	8.14537e-05	FALSE	chr2	219623861	219624413	-	+	NON_INFO	1	553	TTLL4	protein_coding	+	level 2	3723
XLOC_004197	50.157	-1.35501	0.320334	-4.22999	2.337e-05	8.14537e-05	TRUE	chr7	38342408	38345168	-	-	NON_INFO	3	2008	STARD3NL	protein_coding	+	level 2	72137
XLOC_002174	3.86971	3.12033	0.738153	4.22721	2.36604e-05	8.23559e-05	TRUE	chr2	27950517	27961827	-	+	NON_INFO	2	646	AC074091.13	protein_coding	-	level 1	-11919
XLOC_003650	45.5742	0.913995	0.216327	4.22506	2.38874e-05	8.30888e-05	FALSE	chr5	82880437	82881062	-	+	NON_INFO	1	626	VCAN	protein_coding	+	level 2	2316
XLOC_002123	6.5054	-2.6966	0.638579	-4.22282	2.41268e-05	8.38639e-05	TRUE	chr19	45983429	45984710	-	+	NON_INFO	1	1282	ERCC1	protein_coding	-	level 1	-1344
XLOC_005088	3.03359	3.45044	0.817176	4.2224	2.41719e-05	8.39628e-05	TRUE	chrY	13621160	13621650	-	+	NON_INFO	1	491	SLC9B1P1	protein_coding	-	level 3	-96444
XLOC_001926	2.27239	3.93508	0.932103	4.22172	2.42442e-05	8.41562e-05	TRUE	chr18	55671889	55674797	-	+	NON_INFO	3	249	NEDD4L	protein_coding	+	level 1	-36803
XLOC_000685	5.62655	1.87722	0.445059	4.21791	2.4658e-05	8.5534e-05	TRUE	chr10	71464673	71465169	-	+	NON_INFO	1	497	RP11-242G20.1	protein_coding	+	level 2	12466
XLOC_004277	106.088	0.978428	0.232381	4.21044	2.54869e-05	8.82891e-05	FALSE	chr7	24732832	24733923	-	+	NON_INFO	1	1092	MPP6	protein_coding	+	level 2	3674
XLOC_004717	37.2453	-1.4485	0.344026	-4.21044	2.54871e-05	8.82891e-05	TRUE	chr9	139148620	139152111	-	-	NON_INFO	4	371	CR392000.1	protein_coding	+	level 3	5570
XLOC_004240	12.6513	-1.85044	0.439728	-4.20814	2.5748e-05	8.91318e-05	TRUE	chr7	5562669	5563394	-	+	NON_INFO	1	726	ACTB	protein_coding	-	level 2	3389
XLOC_003840	17.085	1.38619	0.32945	4.2076	2.58099e-05	8.92848e-05	TRUE	chr6	6711925	6745388	-	-	NON_INFO	2	386	LY86	protein_coding	+	level 2	56710
XLOC_002982	85.39	1.82244	0.433232	4.20661	2.59225e-05	8.95663e-05	TRUE	chr3	28130727	28241351	-	-	NON_INFO	7	3545	CMC1	protein_coding	+	level 2	-41725
XLOC_004869	3.42967	2.88598	0.686064	4.20658	2.59266e-05	8.95663e-05	TRUE	chrX	7596296	7767255	-	+	NON_INFO	4	498	VCX	protein_coding	+	level 2	-43049
XLOC_000551	34.8308	2.34431	0.557708	4.20348	2.62843e-05	9.07401e-05	TRUE	chr10	71456874	71461047	-	+	NON_INFO	2	1459	RP11-242G20.1	protein_coding	+	level 2	4667
XLOC_004708	25.677	-1.28524	0.30606	-4.19931	2.67726e-05	9.23627e-05	TRUE	chr9	106839631	106841217	-	-	NON_INFO	2	958	SMC2	protein_coding	+	level 2	-15325
XLOC_004228	328.223	0.724767	0.172609	4.19891	2.68207e-05	9.24657e-05	FALSE	chr7	149925995	149936275	-	-	NON_INFO	3	8878	ACTR3C	protein_coding	-	level 2	4731
XLOC_000202	10.7886	2.0909	0.498009	4.19852	2.68664e-05	9.25602e-05	TRUE	chr1	16854830	16855233	-	+	NON_INFO	1	404	AL355149.2	protein_coding	+	level 3	-10329
XLOC_004617	10.1927	2.10415	0.501561	4.1952	2.72637e-05	9.38649e-05	TRUE	chr8	142093292	142095145	-	+	NON_INFO	1	1854	DENND3	protein_coding	+	level 1	-32233
XLOC_002246	9.5429	-1.30495	0.311238	-4.19276	2.75579e-05	9.48135e-05	TRUE	chr2	18604358	18606647	-	-	NON_INFO	2	951	KCNS3	protein_coding	+	level 2	61477
XLOC_000338	27.3664	-0.847225	0.202102	-4.19206	2.76437e-05	9.50441e-05	FALSE	chr1	113931474	113932381	-	+	NON_INFO	1	908	MAGI3	protein_coding	+	level 1	-991
XLOC_002416	10.5728	2.30008	0.548761	4.1914	2.77234e-05	9.52533e-05	TRUE	chr2	91975074	91976874	-	+	NON_INFO	1	1801	RP11-685N3.1	protein_coding	-	level 2	-1436678
XLOC_001432	80.548	-1.34392	0.320817	-4.18904	2.80135e-05	9.61846e-05	TRUE	chr14	75744252	75744730	-	+	NON_INFO	1	479	FOS	protein_coding	+	level 1	-748
XLOC_004218	81.0763	-1.1333	0.270622	-4.18778	2.81701e-05	9.66567e-05	TRUE	chr7	102334740	102343807	-	-	NON_INFO	3	1682	POLR2J2	protein_coding	-	level 2	-22653
XLOC_001223	102.66	-1.33768	0.319463	-4.18729	2.82304e-05	9.6798e-05	TRUE	chr13	110774449	110777877	-	+	NON_INFO	2	3320	COL4A1	protein_coding	-	level 2	23442
XLOC_000138	60.5458	0.755258	0.180391	4.18677	2.82948e-05	9.69534e-05	FALSE	chr1	148176059	148179834	-	-	NON_INFO	2	1479	PPIAL4D	protein_coding	-	level 2	21919
XLOC_001625	38.7393	0.587791	0.140594	4.18076	2.90542e-05	9.9488e-05	FALSE	chr16	8742450	8743402	-	+	NON_INFO	1	953	METTL22	protein_coding	+	level 1	2370
XLOC_001006	3.6843	2.79359	0.668273	4.18032	2.91102e-05	9.96124e-05	TRUE	chr12	89174402	89177319	-	-	NON_INFO	2	1950	KITLG	protein_coding	-	level 2	-199775
XLOC_000003	45.0639	1.03355	0.247263	4.17995	2.91573e-05	9.9706e-05	TRUE	chr1	1536062	1538207	-	+	NON_INFO	2	780	C1orf233	protein_coding	-	level 2	-587
XLOC_003878	77.7935	1.75391	0.419688	4.17908	2.92689e-05	0.00010002	TRUE	chr6	77579777	77585541	-	-	NON_INFO	1	5765	HTR1B	protein_coding	-	level 2	586408
XLOC_005053	10.983	4.87978	1.16849	4.17614	2.96495e-05	0.000101253	TRUE	chrX	125317649	125319203	-	+	NON_INFO	1	1555	DCAF12L2	protein_coding	-	level 2	-17570
XLOC_001463	14.868	1.35762	0.325112	4.17586	2.96862e-05	0.000101309	TRUE	chr14	105531810	105532324	-	+	NON_INFO	1	515	GPR132	protein_coding	-	level 1	-29
XLOC_004393	639.394	0.715868	0.171452	4.17532	2.97572e-05	0.000101483	FALSE	chr7	138706182	138707734	-	+	NON_INFO	1	1553	ZC3HAV1L	protein_coding	-	level 2	2719
XLOC_003984	594.173	0.794064	0.190285	4.17303	3.00576e-05	0.000102439	FALSE	chr6	38608035	38613314	-	+	NON_INFO	1	5280	BTBD9	protein_coding	-	level 1	-112
XLOC_003232	4.1608	-1.98494	0.475702	-4.17266	3.01069e-05	0.000102538	TRUE	chr4	57391993	57396625	-	-	NON_INFO	3	260	THEGL	protein_coding	+	level 1	-151
XLOC_002993	9.80545	2.29167	0.549524	4.17029	3.04217e-05	0.00010354	TRUE	chr3	53384506	53396141	-	-	NON_INFO	3	689	DCP1A	protein_coding	-	level 2	-2853
XLOC_003415	26.7889	1.40629	0.337511	4.16665	3.09111e-05	0.000105135	TRUE	chr4	149705658	149706350	-	+	NON_INFO	1	693	NR3C2	protein_coding	-	level 1	-339809
XLOC_000530	4.11001	-2.47131	0.59326	-4.16565	3.10472e-05	0.000105456	TRUE	chr10	1925619	1940919	-	+	NON_INFO	2	746	ADARB2	protein_coding	-	level 2	-145950
XLOC_004656	26.642	1.92656	0.462473	4.16578	3.10283e-05	0.000105456	TRUE	chr9	125211307	125231470	-	+	NON_INFO	3	1419	OR1J1	protein_coding	-	level 2	7751
XLOC_001142	343.467	-0.732762	0.175917	-4.16537	3.10841e-05	0.000105511	FALSE	chr12	86194224	86195414	-	+	NON_INFO	1	1191	RASSF9	protein_coding	-	level 2	2918
XLOC_002009	440.337	-0.503783	0.12105	-4.16177	3.15786e-05	0.000107117	FALSE	chr19	57137971	57143756	-	+	NON_INFO	2	5708	ZNF71	protein_coding	+	level 2	123
XLOC_002211	278.806	-0.967794	0.232567	-4.16136	3.1636e-05	0.00010724	FALSE	chr2	114325584	114328263	-	+	NON_INFO	1	2680	RABL2A	protein_coding	+	level 2	-56544
XLOC_001586	5.46858	-1.31583	0.316688	-4.15499	3.25304e-05	0.000110198	TRUE	chr16	86717142	86730049	-	+	NON_INFO	2	310	FOXL1	protein_coding	+	level 2	101840
XLOC_005046	2.27841	3.99847	0.963004	4.15208	3.29462e-05	0.000111532	TRUE	chrX	118084332	118084799	-	+	NON_INFO	1	468	LONRF3	protein_coding	+	level 2	-23783
XLOC_000024	14.5249	2.45157	0.590466	4.15193	3.29683e-05	0.000111532	TRUE	chr1	41898563	41930735	-	+	NON_INFO	5	1252	EDN2	protein_coding	-	level 2	13712
XLOC_000769	10.4074	-1.81986	0.438352	-4.15159	3.3017e-05	0.000111623	TRUE	chr11	19335609	19349433	-	+	NON_INFO	2	930	NAV2	protein_coding	+	level 1	-22839
XLOC_001731	11.5121	1.6258	0.391705	4.15057	3.31654e-05	0.00011205	TRUE	chr17	6471061	6472048	-	+	NON_INFO	2	863	KIAA0753	protein_coding	-	level 2	9421
XLOC_002612	225.545	0.946279	0.228026	4.14988	3.32656e-05	0.000112313	FALSE	chr20	61191412	61200979	-	-	NON_INFO	3	4686	C20orf166	protein_coding	+	level 2	23442
XLOC_001622	5.15118	1.38713	0.334391	4.14822	3.35075e-05	0.000113054	TRUE	chr16	4353027	4353380	-	+	NON_INFO	1	354	GLIS2	protein_coding	+	level 2	-11383
XLOC_003807	31.8358	1.94748	0.469544	4.14759	3.35995e-05	0.000113289	TRUE	chr6	115319182	115323441	-	+	NON_INFO	3	1117	HS3ST5	protein_coding	-	level 2	-654974
XLOC_004219	9.94183	-1.58336	0.382115	-4.14367	3.41789e-05	0.000115166	TRUE	chr7	102343882	102389128	-	-	NON_INFO	3	300	FAM185A	protein_coding	+	level 2	-291
XLOC_000857	31.3001	0.957849	0.231251	4.14203	3.4425e-05	0.000115918	FALSE	chr11	18610329	18610542	-	+	NON_INFO	1	214	UEVLD	protein_coding	-	level 1	-36
XLOC_001019	60.0456	-0.536935	0.129643	-4.14163	3.44844e-05	0.000116041	FALSE	chr12	2048647	2049830	-	+	NON_INFO	1	1184	DCP1B	protein_coding	-	level 1	5391
XLOC_002054	25.0991	0.800329	0.193289	4.14058	3.46434e-05	0.000116498	FALSE	chr19	15455653	15456556	-	+	NON_INFO	1	904	AKAP8	protein_coding	-	level 2	7641
XLOC_003553	7.27962	1.46935	0.355019	4.13881	3.49111e-05	0.000117321	TRUE	chr5	171267775	171268341	-	-	NON_INFO	2	475	FBXW11	protein_coding	-	level 2	20213
XLOC_004774	28.9798	-1.53638	0.371299	-4.13784	3.50593e-05	0.000117741	TRUE	chr9	75787571	75791803	-	+	NON_INFO	1	4233	ANXA1	protein_coding	+	level 2	2263
XLOC_004501	40.4959	-0.983168	0.237674	-4.13662	3.52456e-05	0.000118228	FALSE	chr8	12432280	12433168	-	+	NON_INFO	1	889	FAM86B2	protein_coding	-	level 2	-138366
XLOC_004691	6.32185	2.07482	0.501577	4.13659	3.5251e-05	0.000118228	TRUE	chr9	77850551	77854091	-	-	NON_INFO	3	1212	OSTF1	protein_coding	+	level 2	88371
XLOC_003401	24.673	-1.32016	0.319234	-4.13541	3.54326e-05	0.000118758	TRUE	chr4	140519177	140520552	-	+	NON_INFO	1	1376	SETD7	protein_coding	-	level 1	-41250
XLOC_000030	6.79773	-1.13025	0.273665	-4.13006	3.62669e-05	0.000121474	TRUE	chr1	62689274	62695573	-	+	NON_INFO	2	262	KANK4	protein_coding	-	level 2	7079
XLOC_003035	253.951	-1.04566	0.253232	-4.12927	3.63914e-05	0.00012181	TRUE	chr3	30745559	30753319	-	+	NON_INFO	1	7761	TGFBR2	protein_coding	+	level 2	9926
XLOC_002231	68.3166	-0.978771	0.237191	-4.12651	3.68311e-05	0.0001232	FALSE	chr2	203066958	203070763	-	+	NON_INFO	2	1396	SUMO1	protein_coding	-	level 1	141
XLOC_002983	4.81812	-2.78631	0.675459	-4.12506	3.70632e-05	0.000123895	TRUE	chr3	30221987	30226380	-	-	NON_INFO	2	397	RBMS3	protein_coding	+	level 2	170102
XLOC_003920	57.5952	0.896939	0.217453	4.12476	3.71129e-05	0.000123979	FALSE	chr6	4015675	4016937	-	+	NON_INFO	1	1263	PRPF4B	protein_coding	+	level 2	-4565
XLOC_002102	102.732	0.461433	0.111944	4.12199	3.75617e-05	0.000125396	FALSE	chr19	40820445	40821311	-	+	NON_INFO	1	867	C19orf47	protein_coding	-	level 2	4133
XLOC_001277	4.69973	-1.23326	0.299423	-4.11878	3.80878e-05	0.000127068	TRUE	chr13	39793315	39793645	-	+	NON_INFO	1	331	LHFP	protein_coding	-	level 2	123385
XLOC_001687	39.2361	0.839641	0.203929	4.11731	3.83312e-05	0.000127796	FALSE	chr16	54947271	54949162	-	+	NON_INFO	1	1892	IRX5	protein_coding	+	level 1	-15613
XLOC_002858	3.4795	2.63529	0.640263	4.11595	3.85589e-05	0.000128471	TRUE	chr22	17374059	17374492	-	+	NON_INFO	1	434	GAB4	protein_coding	-	level 2	68335
XLOC_002894	14.6162	1.09686	0.266647	4.11352	3.89663e-05	0.000129743	TRUE	chr22	37430866	37431548	-	+	NON_INFO	1	683	MPST	protein_coding	+	level 1	5004
XLOC_002766	8.50565	1.91961	0.466734	4.11286	3.90793e-05	0.000130033	TRUE	chr21	16049030	16049404	-	+	NON_INFO	1	375	AF165138.7	protein_coding	-	level 1	-17889
XLOC_003071	18.558	-0.766352	0.186346	-4.11252	3.91371e-05	0.000130055	FALSE	chr3	61546683	61547119	-	+	NON_INFO	1	437	PTPRG	protein_coding	+	level 2	-125
XLOC_004359	20.1139	-0.692516	0.168389	-4.11261	3.91215e-05	0.000130055	FALSE	chr7	99646292	99646915	-	+	NON_INFO	1	624	ZSCAN21	protein_coding	+	level 2	-476
XLOC_005064	1.50925	2.89527	0.704045	4.11233	3.91678e-05	0.000130071	TRUE	chrX	130694949	130695302	-	+	NON_INFO	1	354	OR13H1	protein_coding	+	level 2	15920
XLOC_003751	7.82497	-1.89705	0.461691	-4.10892	3.97519e-05	0.000131924	TRUE	chr6	3884362	3885803	-	+	NON_INFO	2	759	FAM50B	protein_coding	+	level 2	32812
XLOC_002454	66.5665	-0.643769	0.15674	-4.10725	4.00392e-05	0.000132791	FALSE	chr2	114363258	114365601	-	+	NON_INFO	1	2344	RABL2A	protein_coding	+	level 2	-19206
XLOC_000225	41.6494	0.784067	0.190958	4.10598	4.02608e-05	0.000133438	FALSE	chr1	26282453	26283487	-	+	NON_INFO	1	1035	PAFAH2	protein_coding	-	level 2	2772
XLOC_004672	172.854	0.639055	0.155782	4.10225	4.09156e-05	0.00013552	FALSE	chr9	14603931	14607630	-	-	NON_INFO	1	3700	ZDHHC21	protein_coding	-	level 2	7901
XLOC_001002	11.7063	3.2126	0.783424	4.10072	4.11863e-05	0.000136239	TRUE	chr12	71366708	71374826	-	-	NON_INFO	2	4246	PTPRR	protein_coding	-	level 1	-52086
XLOC_004822	276.362	0.524863	0.127993	4.10072	4.11868e-05	0.000136239	FALSE	chr9	131066346	131068953	-	+	NON_INFO	1	2608	AL359091.2	protein_coding	+	level 3	2135
XLOC_000665	4.87013	2.71383	0.661884	4.10016	4.12863e-05	0.000136423	TRUE	chr10	42690780	42691663	-	+	NON_INFO	1	884	ZNF33B	protein_coding	-	level 3	392893
XLOC_001139	10.4659	-1.34704	0.328537	-4.10011	4.12962e-05	0.000136423	TRUE	chr12	79897269	79897675	-	+	NON_INFO	1	407	SYT1	protein_coding	+	level 2	51482
XLOC_002569	211.174	1.11472	0.272004	4.09819	4.16389e-05	0.000137465	TRUE	chr20	13200886	13201898	-	+	NON_INFO	1	1013	ISM1	protein_coding	+	level 2	-521
XLOC_000409	120.289	1.24862	0.304794	4.09658	4.19291e-05	0.000138333	TRUE	chr1	156157459	156159649	-	+	NON_INFO	1	2191	SLC25A44	protein_coding	+	level 2	-4232
XLOC_003518	24.2275	1.71946	0.419895	4.09497	4.22219e-05	0.000139208	TRUE	chr5	1446718	1451106	-	-	NON_INFO	2	4177	SLC6A3	protein_coding	-	level 2	-1174
XLOC_004547	44.1896	0.912941	0.22298	4.09426	4.23511e-05	0.000139544	FALSE	chr8	71316280	71317068	-	+	NON_INFO	1	789	NCOA2	protein_coding	-	level 2	-241
XLOC_004235	18.1849	1.1336	0.276918	4.09364	4.2465e-05	0.000139828	TRUE	chr7	1208737	1209632	-	+	NON_INFO	1	896	ZFAND2A	protein_coding	-	level 1	-8343
XLOC_001185	36.9554	-0.672433	0.164306	-4.09257	4.26616e-05	0.000140384	FALSE	chr12	121628171	121629219	-	+	NON_INFO	1	1049	P2RX7	protein_coding	+	level 2	4296
XLOC_003699	41.8136	-0.753008	0.184031	-4.09175	4.28137e-05	0.000140793	FALSE	chr5	141225314	141226434	-	+	NON_INFO	1	1121	PCDH1	protein_coding	-	level 1	6505
XLOC_004567	13.0949	-0.819924	0.200453	-4.09035	4.30716e-05	0.000141549	FALSE	chr8	91067053	91067697	-	+	NON_INFO	1	645	DECR1	protein_coding	+	level 1	2734
XLOC_004841	243.785	-1.02102	0.249721	-4.08865	4.33894e-05	0.000142501	TRUE	chr9	137794045	137797684	-	+	NON_INFO	1	3640	FCN1	protein_coding	-	level 2	3748
XLOC_001546	66.8955	0.763683	0.186865	4.08681	4.37341e-05	0.00014354	FALSE	chr15	72886703	72889108	-	+	NON_INFO	1	2406	ARIH1	protein_coding	+	level 2	7012
XLOC_002685	346.145	0.703115	0.17206	4.08645	4.38019e-05	0.000143669	FALSE	chr20	49495869	49500054	-	+	NON_INFO	1	4186	BCAS4	protein_coding	+	level 2	2156
XLOC_001143	2.64938	-1.97902	0.485012	-4.08035	4.49687e-05	0.000147401	TRUE	chr12	88764961	88765196	-	+	NON_INFO	1	236	KITLG	protein_coding	-	level 2	121375
XLOC_002919	36.0016	0.863502	0.211686	4.07916	4.51993e-05	0.000148061	FALSE	chr22	50293123	50293678	-	+	NON_INFO	1	556	ALG12	protein_coding	-	level 1	3190
XLOC_000487	21.5072	1.37207	0.336527	4.07716	4.55889e-05	0.00014924	TRUE	chr1	223265253	223266743	-	+	NON_INFO	1	1491	TLR5	protein_coding	-	level 2	16006
XLOC_002190	110.373	0.682349	0.167365	4.077	4.56203e-05	0.000149246	FALSE	chr2	86129498	86133271	-	+	NON_INFO	2	2971	ST3GAL5	protein_coding	-	level 1	-13362
XLOC_005049	10.7082	-1.58337	0.388399	-4.07665	4.5689e-05	0.000149375	TRUE	chrX	118664250	118664648	-	+	NON_INFO	1	399	CXorf56	protein_coding	-	level 2	7465
XLOC_000587	20.8091	0.739555	0.181434	4.07616	4.5785e-05	0.000149592	FALSE	chr10	27255592	27258917	-	-	NON_INFO	3	831	ANKRD26	protein_coding	-	level 2	21927
XLOC_004754	25.1135	1.41385	0.346901	4.07566	4.58846e-05	0.000149821	TRUE	chr9	66490086	66491344	-	+	NON_INFO	1	1259	SPATA31A7	protein_coding	-	level 2	-980477
XLOC_004726	215.063	-0.70681	0.173473	-4.07447	4.61183e-05	0.000150487	FALSE	chr9	5573899	5576499	-	+	NON_INFO	1	2601	PDCD1LG2	protein_coding	+	level 2	2618
XLOC_000186	12.2564	1.38168	0.339123	4.07426	4.61607e-05	0.000150528	TRUE	chr1	1542258	1542917	-	+	NON_INFO	1	660	C1orf233	protein_coding	-	level 2	-6783
XLOC_000313	10.0057	1.65321	0.405894	4.07302	4.64083e-05	0.000151238	TRUE	chr1	92492324	92492762	-	+	NON_INFO	1	439	EPHX4	protein_coding	+	level 2	-2778
XLOC_000867	557.172	-0.767582	0.188634	-4.06917	4.71806e-05	0.000153656	FALSE	chr11	36490240	36503128	-	+	NON_INFO	1	12889	PRR5L	protein_coding	+	level 1	3487
XLOC_002885	191.258	0.408908	0.100525	4.06771	4.74782e-05	0.000154525	FALSE	chr22	29894919	29897649	-	+	NON_INFO	1	2731	THOC5	protein_coding	-	level 2	4220
XLOC_004782	76.6892	0.856432	0.210603	4.06658	4.77089e-05	0.000155177	FALSE	chr9	85678416	85679721	-	+	NON_INFO	1	1306	RASEF	protein_coding	-	level 2	-325
XLOC_003228	25.4006	2.36869	0.582802	4.06431	4.81742e-05	0.000156589	TRUE	chr4	49236972	49237605	-	-	NON_INFO	2	481	CWH43	protein_coding	+	level 1	172875
XLOC_000518	7.41978	0.822185	0.202617	4.05784	4.9529e-05	0.00016089	FALSE	chr1	235512202	235512464	-	+	NON_INFO	1	263	GGPS1	protein_coding	+	level 1	4356
XLOC_003594	1.74346	-2.98827	0.73696	-4.05487	5.01629e-05	0.000162844	TRUE	chr5	34438953	34439251	-	+	NON_INFO	1	299	RAI14	protein_coding	+	level 2	-217092
XLOC_001618	8.09389	1.21441	0.299578	4.05376	5.04018e-05	0.000163515	TRUE	chr16	2732113	2732387	-	+	NON_INFO	1	275	KCTD5	protein_coding	+	level 2	-90
XLOC_004165	15.5528	0.728788	0.179932	4.05035	5.11417e-05	0.000165809	FALSE	chr7	72695708	72697188	-	+	NON_INFO	1	1481	NSUN5	protein_coding	-	level 2	19327
XLOC_000094	31.3747	1.60628	0.396644	4.04968	5.12868e-05	0.000166173	TRUE	chr1	244499836	244513665	-	+	NON_INFO	3	1665	C1orf100	protein_coding	+	level 2	-2273
XLOC_000141	5.40236	1.17826	0.291015	4.0488	5.14814e-05	0.000166697	TRUE	chr1	150020349	150020555	-	-	NON_INFO	1	207	VPS45	protein_coding	+	level 2	-18815
XLOC_002524	90.2864	-0.369582	0.0913263	-4.04682	5.19173e-05	0.000168001	FALSE	chr2	204171537	204172654	-	+	NON_INFO	1	1118	CYP20A1	protein_coding	+	level 1	8529
XLOC_000157	394.536	0.993997	0.245705	4.04549	5.2213e-05	0.000168742	FALSE	chr1	205523011	205527677	-	-	NON_INFO	3	3828	MFSD4	protein_coding	+	level 2	-10337
XLOC_004064	24.9171	0.86089	0.212796	4.04561	5.21864e-05	0.000168742	FALSE	chr6	107782179	107784934	-	+	NON_INFO	1	2756	PDSS2	protein_coding	-	level 2	-1412
XLOC_001680	2.70047	4.0394	0.999421	4.04174	5.30554e-05	0.000171355	TRUE	chr16	33933908	33934414	-	+	NON_INFO	1	507	RP11-812E19.9	protein_coding	-	level 2	-286213
XLOC_000806	16.2811	-1.11641	0.276325	-4.04021	5.34042e-05	0.000172372	TRUE	chr11	7700089	7707693	-	-	NON_INFO	2	413	CYB5R2	protein_coding	-	level 1	-1637
XLOC_004779	15.6379	2.7472	0.680111	4.03933	5.36036e-05	0.000172905	TRUE	chr9	85353484	85355293	-	+	NON_INFO	1	1810	RASEF	protein_coding	-	level 2	239208
XLOC_000335	44.2957	0.60285	0.149347	4.03657	5.42393e-05	0.000174844	FALSE	chr1	109631636	109632531	-	+	NON_INFO	1	896	TMEM167B	protein_coding	+	level 2	-827
XLOC_003684	10.4005	-2.11096	0.523047	-4.03589	5.4395e-05	0.000175234	TRUE	chr5	137807400	137809191	-	+	NON_INFO	1	1792	EGR1	protein_coding	+	level 2	2397
XLOC_002364	5.00903	-1.2523	0.31046	-4.0337	5.49059e-05	0.000176768	TRUE	chr2	55364556	55364862	-	+	NON_INFO	1	307	RTN4	protein_coding	-	level 2	-24800
XLOC_004863	6.72038	1.46229	0.363101	4.02721	5.6442e-05	0.000181598	TRUE	chr9	139602317	139603045	-	+	NON_INFO	1	729	FAM69B	protein_coding	+	level 2	-3978
XLOC_001319	107.759	-1.48219	0.368324	-4.02414	5.71829e-05	0.000183864	TRUE	chr13	109883472	109888337	-	+	NON_INFO	1	4866	MYO16	protein_coding	+	level 2	23118
XLOC_003611	3.176	2.3694	0.588923	4.02327	5.73965e-05	0.000184434	TRUE	chr5	42932416	42932685	-	+	NON_INFO	1	270	SEPP1	protein_coding	-	level 2	-44923
XLOC_002830	4.86761	1.29023	0.320743	4.02263	5.75511e-05	0.000184814	TRUE	chr22	46042912	46045575	-	+	NON_INFO	2	397	ATXN10	protein_coding	+	level 1	-22104
XLOC_001913	54.6814	0.872202	0.216894	4.02133	5.78712e-05	0.000185724	FALSE	chr17	80234108	80235739	-	+	NON_INFO	1	1632	CSNK1D	protein_coding	-	level 2	-2502
XLOC_001309	18.124	-1.74156	0.433305	-4.01925	5.83843e-05	0.000187252	TRUE	chr13	83229615	83230116	-	+	NON_INFO	1	502	SLITRK1	protein_coding	-	level 2	1221229
XLOC_000339	3.87579	-1.63449	0.406689	-4.01903	5.84391e-05	0.000187309	TRUE	chr1	115654180	115654425	-	+	NON_INFO	1	246	TSPAN2	protein_coding	-	level 2	-22060
XLOC_001024	17.4403	3.3309	0.828968	4.01812	5.86636e-05	0.000187909	TRUE	chr12	5520273	5522430	-	+	NON_INFO	1	2158	NTF3	protein_coding	+	level 1	-18849
XLOC_000540	2.33818	3.32345	0.827774	4.01493	5.94644e-05	0.000190354	TRUE	chr10	29221834	29222977	-	+	NON_INFO	2	507	C10orf126	protein_coding	+	level 2	51008
XLOC_000411	9.98408	-1.57074	0.391347	-4.01367	5.97825e-05	0.000191251	TRUE	chr1	157793386	157793954	-	+	NON_INFO	1	569	FCRL1	protein_coding	-	level 2	-3492
XLOC_002873	7.16167	2.60722	0.650312	4.00919	6.09281e-05	0.000194793	TRUE	chr22	23851697	23852562	-	+	NON_INFO	1	866	IGLL1	protein_coding	-	level 2	62751
XLOC_002325	28.5007	0.784342	0.195732	4.00722	6.14372e-05	0.000196297	FALSE	chr2	242672377	242673924	-	-	NON_INFO	2	973	D2HGDH	protein_coding	+	level 1	-71
XLOC_001742	3.39049	3.01436	0.752303	4.00684	6.15353e-05	0.000196486	TRUE	chr17	46724882	46735548	-	+	NON_INFO	4	441	HOXB7	protein_coding	-	level 2	-498
XLOC_000237	39.321	0.675371	0.168565	4.0066	6.15982e-05	0.000196563	FALSE	chr1	35583789	35584417	-	+	NON_INFO	1	629	ZMYM1	protein_coding	+	level 2	2330
XLOC_000116	7.35066	3.31615	0.828263	4.00374	6.23498e-05	0.000198836	TRUE	chr1	60991907	60994953	-	-	NON_INFO	2	1461	NFIA	protein_coding	+	level 2	-335979
XLOC_004117	13.7287	-1.50874	0.377235	-3.99946	6.34866e-05	0.000202333	TRUE	chr6	166724525	166725404	-	+	NON_INFO	1	880	PRR18	protein_coding	-	level 2	-2590
XLOC_004728	4.46151	-1.27874	0.319764	-3.99901	6.36086e-05	0.000202595	TRUE	chr9	13102959	13103174	-	+	NON_INFO	1	216	MPDZ	protein_coding	-	level 1	2530
XLOC_003774	1.22091	2.96997	0.742829	3.99818	6.38309e-05	0.000203175	TRUE	chr6	27841347	27849862	-	+	NON_INFO	2	490	HIST1H4L	protein_coding	-	level 2	-59
XLOC_004546	26.1135	2.04463	0.511969	3.99366	6.50619e-05	0.000206963	TRUE	chr8	68329108	68330743	-	+	NON_INFO	1	1636	CPA6	protein_coding	-	level 2	3618
XLOC_004857	53.1985	0.693933	0.173768	3.99345	6.51197e-05	0.000207017	FALSE	chr9	138808487	138809508	-	+	NON_INFO	1	1022	CAMSAP1	protein_coding	-	level 2	-9414
XLOC_004083	2548.81	-0.483229	0.121029	-3.99268	6.53314e-05	0.000207429	FALSE	chr6	122757704	122762391	-	+	NON_INFO	1	4688	SERINC1	protein_coding	-	level 2	2103
XLOC_004673	16.2287	1.26951	0.317952	3.99278	6.53028e-05	0.000207429	TRUE	chr9	14987888	14993247	-	-	NON_INFO	4	947	FREM1	protein_coding	-	level 2	-76896
XLOC_001527	29.9163	-1.43382	0.359497	-3.98842	6.65154e-05	0.000210959	TRUE	chr15	42422365	42423839	-	+	NON_INFO	1	1475	PLA2G4F	protein_coding	-	level 2	9494
XLOC_002544	25.281	0.803309	0.201412	3.98838	6.65266e-05	0.000210959	FALSE	chr2	232362127	232363062	-	+	NON_INFO	1	936	NCL	protein_coding	-	level 1	-13776
XLOC_001710	29.5347	1.42114	0.356408	3.98738	6.68071e-05	0.000211716	TRUE	chr16	75505954	75506779	-	+	NON_INFO	1	826	CHST6	protein_coding	-	level 2	4171
XLOC_002680	102.556	0.542265	0.136034	3.98624	6.71281e-05	0.0002126	FALSE	chr20	44561335	44563007	-	+	NON_INFO	1	1673	PCIF1	protein_coding	+	level 2	-261
XLOC_002522	173.178	0.372685	0.0935396	3.98425	6.76929e-05	0.000214255	FALSE	chr2	203740317	203741661	-	+	NON_INFO	1	1345	ICA1L	protein_coding	-	level 1	-3610
XLOC_001290	493.996	-0.359537	0.0902515	-3.98373	6.78424e-05	0.000214594	FALSE	chr13	53264588	53266532	-	+	NON_INFO	1	1945	SUGT1	protein_coding	+	level 2	2156
XLOC_000174	266.335	-0.432296	0.108651	-3.97875	6.92792e-05	0.000219002	FALSE	chr1	228370486	228372216	-	-	NON_INFO	1	1731	IBA57	protein_coding	+	level 2	529
XLOC_003253	21.0789	-1.11922	0.281355	-3.97797	6.95061e-05	0.000219582	TRUE	chr4	140521761	140523950	-	-	NON_INFO	2	1079	SETD7	protein_coding	-	level 1	-43834
XLOC_002750	2.55027	2.68009	0.673862	3.97722	6.97268e-05	0.000220142	TRUE	chr21	9586355	9587528	-	+	NON_INFO	1	1174	TPTE	protein_coding	-	level 2	1318674
XLOC_001932	3.95307	-1.45595	0.366121	-3.97668	6.98828e-05	0.000220497	TRUE	chr18	68423532	68437447	-	+	NON_INFO	2	403	GTSCR1	protein_coding	-	level 1	-105553
XLOC_004394	9.09215	1.22609	0.308336	3.97649	6.99406e-05	0.000220542	TRUE	chr7	139957187	139957729	-	+	NON_INFO	1	543	SLC37A3	protein_coding	-	level 1	35765
XLOC_003607	21.154	-0.71855	0.180788	-3.97454	7.05143e-05	0.000222084	FALSE	chr5	40895168	40896001	-	+	NON_INFO	1	834	C7	protein_coding	+	level 1	-13354
XLOC_003825	44.5077	-1.5542	0.391041	-3.97453	7.05173e-05	0.000222084	TRUE	chr6	167662815	167666606	-	+	NON_INFO	2	3287	UNC93A	protein_coding	+	level 2	-18052
XLOC_000256	31.0689	0.71772	0.180612	3.97383	7.07258e-05	0.000222602	FALSE	chr1	44405016	44406284	-	+	NON_INFO	1	1269	ARTN	protein_coding	+	level 2	2104
XLOC_004076	16.468	-1.35582	0.341383	-3.97154	7.14093e-05	0.000224613	TRUE	chr6	113745597	113746435	-	+	NON_INFO	1	839	MARCKS	protein_coding	+	level 2	-432107
XLOC_002608	171.114	-0.593534	0.149477	-3.97074	7.16496e-05	0.000225229	FALSE	chr20	48801046	48806974	-	-	NON_INFO	6	3614	CEBPB	protein_coding	+	level 2	-403
XLOC_002526	8.18724	1.31193	0.330707	3.96705	7.2768e-05	0.000228603	TRUE	chr2	205409117	205409457	-	+	NON_INFO	1	341	PARD3B	protein_coding	+	level 1	-1060
XLOC_000424	61.0114	0.471741	0.118961	3.96552	7.32363e-05	0.000229931	FALSE	chr1	161369565	161370630	-	+	NON_INFO	1	1066	C1orf192	protein_coding	-	level 2	-31902
XLOC_000219	18.8905	1.22996	0.310323	3.96348	7.38645e-05	0.00023176	TRUE	chr1	23244026	23244805	-	+	NON_INFO	1	780	EPHB2	protein_coding	+	level 2	2209
XLOC_003293	15.1635	1.13143	0.285497	3.96302	7.40087e-05	0.000232068	TRUE	chr4	11436322	11436615	-	+	NON_INFO	1	294	HS3ST1	protein_coding	-	level 2	-4934
XLOC_003379	242.157	-0.68956	0.174053	-3.96177	7.43956e-05	0.000233137	FALSE	chr4	103708742	103711908	-	+	NON_INFO	1	3167	UBE2D3	protein_coding	-	level 2	3633
XLOC_003745	67.45	-0.58028	0.146523	-3.96033	7.48466e-05	0.000234405	FALSE	chr5	178955535	178956334	-	+	NON_INFO	1	800	RUFY1	protein_coding	+	level 1	-21226
XLOC_000359	14.1108	-1.32549	0.334767	-3.95944	7.51246e-05	0.00023513	TRUE	chr1	142831277	142831903	-	+	NON_INFO	1	627	PPIAL4G	protein_coding	-	level 2	935242
XLOC_003537	2.90086	2.77729	0.702208	3.95508	7.65077e-05	0.000239311	TRUE	chr5	101252844	101291633	-	-	NON_INFO	2	464	SLCO4C1	protein_coding	-	level 2	278058
XLOC_001931	12.1735	-1.50716	0.381295	-3.95274	7.72607e-05	0.000241517	TRUE	chr18	68137388	68157711	-	+	NON_INFO	3	811	RP11-41O4.1	protein_coding	+	level 1	117694
XLOC_001915	5.47315	1.73694	0.439726	3.95006	7.81317e-05	0.000244089	TRUE	chr17	80455933	80456283	-	+	NON_INFO	1	351	NARF	protein_coding	+	level 1	9791
XLOC_003711	810.806	-0.768603	0.194623	-3.94919	7.84168e-05	0.000244829	FALSE	chr5	148217659	148226617	-	+	NON_INFO	1	8959	ADRB2	protein_coding	+	level 2	9464
XLOC_000583	67.8524	-1.0489	0.265713	-3.94747	7.89802e-05	0.000246436	TRUE	chr10	10819526	10823085	-	-	NON_INFO	3	579	CELF2	protein_coding	+	level 2	-224175
XLOC_004806	46.6184	0.627699	0.159021	3.94726	7.90505e-05	0.000246503	FALSE	chr9	114964464	114965959	-	+	NON_INFO	1	1496	PTBP3	protein_coding	-	level 2	14757
XLOC_003629	355.223	0.61982	0.157118	3.94494	7.98201e-05	0.00024875	FALSE	chr5	68481594	68485347	-	+	NON_INFO	1	3754	CENPH	protein_coding	+	level 2	-29
XLOC_003413	63.6314	1.02674	0.260311	3.9443	8.00351e-05	0.000249266	TRUE	chr4	149676491	149680050	-	+	NON_INFO	1	3560	NR3C2	protein_coding	-	level 1	-310642
XLOC_003988	81.9667	0.95359	0.241825	3.9433	8.03675e-05	0.000250147	FALSE	chr6	38633319	38636523	-	+	NON_INFO	1	3205	GLO1	protein_coding	-	level 2	7179
XLOC_002824	21.0212	-1.40974	0.357578	-3.94246	8.06506e-05	0.000250875	TRUE	chr22	30879143	30881807	-	+	NON_INFO	3	236	SEC14L4	protein_coding	-	level 1	3094
XLOC_000101	9.91014	1.47845	0.375022	3.94231	8.07019e-05	0.00025088	TRUE	chr1	9474524	9477963	-	-	NON_INFO	3	497	SPSB1	protein_coding	+	level 2	44934
XLOC_000531	4.19682	2.15475	0.546674	3.94156	8.09532e-05	0.000251506	TRUE	chr10	6182688	6183317	-	+	NON_INFO	2	261	PFKFB3	protein_coding	+	level 2	-3565
XLOC_000369	9.47925	1.09258	0.277247	3.94081	8.12056e-05	0.000252136	TRUE	chr1	147831607	147831854	-	+	NON_INFO	1	248	PPIAL4A	protein_coding	-	level 2	122782
XLOC_004488	52.3122	-0.579079	0.147008	-3.93911	8.17858e-05	0.000253782	FALSE	chr8	1736892	1738491	-	+	NON_INFO	1	1600	CLN8	protein_coding	+	level 2	2155
XLOC_000991	59.052	0.763457	0.193877	3.93784	8.22167e-05	0.000254963	FALSE	chr12	12985200	12987351	-	-	NON_INFO	1	2152	DDX47	protein_coding	+	level 2	2286
XLOC_000185	10.4104	1.24672	0.316772	3.93571	8.29514e-05	0.000257083	TRUE	chr1	1284975	1285351	-	+	NON_INFO	1	377	DVL1	protein_coding	-	level 2	-246
XLOC_000233	5.8975	1.51542	0.385181	3.93431	8.34373e-05	0.000258431	TRUE	chr1	32033562	32033844	-	+	NON_INFO	1	283	TINAGL1	protein_coding	+	level 2	-8273
XLOC_001446	122.024	-0.625717	0.159072	-3.93353	8.37057e-05	0.000259104	FALSE	chr14	92964949	92967916	-	+	NON_INFO	1	2968	SLC24A4	protein_coding	+	level 1	2354
XLOC_001360	2.14608	2.81858	0.716624	3.93314	8.38426e-05	0.000259369	TRUE	chr14	77394341	77394860	-	-	NON_INFO	2	319	C14orf166B	protein_coding	+	level 2	57697
XLOC_003626	74.2811	-0.663255	0.168666	-3.93236	8.4116e-05	0.000260055	FALSE	chr5	63681489	63683980	-	+	NON_INFO	1	2492	RNF180	protein_coding	+	level 2	12794
XLOC_000875	6.41288	-2.0583	0.5236	-3.93104	8.45775e-05	0.000261323	TRUE	chr11	56804050	56804610	-	+	NON_INFO	1	561	OR5AK2	protein_coding	+	level 2	46709
XLOC_000437	2.10048	3.35348	0.853535	3.92893	8.5323e-05	0.000263465	TRUE	chr1	173660256	173660695	-	+	NON_INFO	1	440	ANKRD45	protein_coding	-	level 2	-21256
XLOC_001657	22.1663	0.69629	0.177269	3.92786	8.57035e-05	0.000264479	FALSE	chr16	21961963	21962427	-	+	NON_INFO	1	465	UQCRC2	protein_coding	+	level 1	-1555
XLOC_001500	20.9151	1.50834	0.384155	3.92638	8.62335e-05	0.000265952	TRUE	chr15	98870627	98964233	-	-	NON_INFO	4	2269	FAM169B	protein_coding	-	level 2	16159
XLOC_000320	4.27044	2.59216	0.660354	3.92541	8.65805e-05	0.000266635	TRUE	chr1	93487956	93488557	-	+	NON_INFO	1	602	MTF2	protein_coding	+	level 2	-56236
XLOC_000345	201.689	0.706893	0.180083	3.92537	8.65956e-05	0.000266635	FALSE	chr1	118378968	118382268	-	+	NON_INFO	1	3301	GDAP2	protein_coding	-	level 2	29770
XLOC_003285	4.46853	2.70098	0.688092	3.92532	8.66128e-05	0.000266635	TRUE	chr4	9008730	9009090	-	+	NON_INFO	1	361	HMX1	protein_coding	-	level 2	-135188
XLOC_003238	18.3151	1.7928	0.456805	3.92465	8.68552e-05	0.000267218	TRUE	chr4	69766670	69772814	-	-	NON_INFO	2	646	UGT2A3	protein_coding	-	level 2	21368
XLOC_001119	40.2923	0.98413	0.250903	3.92235	8.769e-05	0.000269623	FALSE	chr12	69671518	69673641	-	+	NON_INFO	1	2124	CPSF6	protein_coding	+	level 2	3381
XLOC_000046	7.3762	-1.39769	0.356372	-3.92198	8.78233e-05	0.000269869	TRUE	chr1	115652682	115654111	-	+	NON_INFO	2	583	TSPAN2	protein_coding	-	level 2	-20562
XLOC_003303	31.38	1.12255	0.286392	3.91964	8.86827e-05	0.000272344	TRUE	chr4	25544862	25545631	-	+	NON_INFO	1	770	SLC34A2	protein_coding	+	level 2	-111293
XLOC_001750	6.24457	1.41453	0.360974	3.91866	8.90411e-05	0.000273279	TRUE	chr17	73291312	73293977	-	+	NON_INFO	2	599	SLC25A19	protein_coding	-	level 1	-5722
XLOC_003789	14.7267	1.16512	0.297425	3.91734	8.95301e-05	0.000274613	TRUE	chr6	46743560	46751112	-	+	NON_INFO	2	531	MEP1A	protein_coding	+	level 2	-10016
XLOC_003678	26.7535	0.929732	0.237392	3.91644	8.98652e-05	0.000275474	FALSE	chr5	127419072	127419364	-	+	NON_INFO	1	293	SLC12A2	protein_coding	+	level 2	-95
XLOC_000439	2.17117	1.9238	0.491243	3.91618	8.99613e-05	0.000275602	TRUE	chr1	178523570	178523798	-	+	NON_INFO	1	229	C1orf220	protein_coding	+	level 2	5547
XLOC_001286	92.194	-0.399529	0.102041	-3.91539	9.02599e-05	0.000276349	FALSE	chr13	51546627	51548295	-	+	NON_INFO	1	1669	RNASEH2B	protein_coding	+	level 2	2036
XLOC_000825	4.69908	1.60382	0.409918	3.91255	9.13258e-05	0.000279444	TRUE	chr11	117841968	117843495	-	-	NON_INFO	2	234	IL10RA	protein_coding	+	level 2	-13569
XLOC_003687	16.3175	-1.48174	0.379392	-3.90556	9.40058e-05	0.00028747	TRUE	chr5	138848032	138848249	-	+	NON_INFO	1	218	AC138517.1	protein_coding	+	level 3	-3860
XLOC_004960	5.09258	4.12391	1.05613	3.90475	9.43242e-05	0.00028827	TRUE	chrX	21778977	21780306	-	+	NON_INFO	1	1330	SMPX	protein_coding	-	level 2	-2697
XLOC_004232	2.25979	-2.07837	0.532296	-3.90453	9.44076e-05	0.000288351	TRUE	chr7	51093	51361	-	+	NON_INFO	1	269	FAM20C	protein_coding	+	level 1	-141609
XLOC_001747	106.445	0.642617	0.164622	3.90359	9.47751e-05	0.000289298	FALSE	chr17	66160510	66170630	-	+	NON_INFO	2	3091	AMZ2	protein_coding	+	level 2	-73086
XLOC_000494	3.60301	3.36877	0.863838	3.89977	9.62846e-05	0.000293552	TRUE	chr1	226300066	226301076	-	+	NON_INFO	1	1011	ACBD3	protein_coding	-	level 2	31305
XLOC_002257	5.76844	-1.41099	0.361808	-3.89984	9.62549e-05	0.000293552	TRUE	chr2	46482312	46483885	-	-	NON_INFO	2	440	EPAS1	protein_coding	+	level 1	-36922
XLOC_003798	33.2632	-1.24186	0.318473	-3.89943	9.64176e-05	0.000293781	TRUE	chr6	84686128	84688174	-	+	NON_INFO	2	1312	CYB5R4	protein_coding	+	level 2	12891
XLOC_000408	161.116	1.20789	0.309807	3.89885	9.66522e-05	0.000294318	TRUE	chr1	156153614	156157238	-	+	NON_INFO	1	3625	SEMA4A	protein_coding	+	level 2	6072
XLOC_002625	35.7763	0.417093	0.106996	3.89821	9.69063e-05	0.000294914	FALSE	chr20	3808012	3808409	-	+	NON_INFO	1	398	AP5S1	protein_coding	+	level 2	2064
XLOC_001824	61.8932	0.949227	0.243545	3.89754	9.71755e-05	0.000295556	FALSE	chr17	33700920	33701607	-	+	NON_INFO	1	688	SLFN11	protein_coding	-	level 2	-201
XLOC_004062	4.87389	-1.41061	0.362073	-3.89591	9.78295e-05	0.000297366	TRUE	chr6	104958874	104960234	-	+	NON_INFO	1	1361	HACE1	protein_coding	-	level 2	215735
XLOC_000405	27.7103	1.25649	0.322624	3.89458	9.83702e-05	0.000298831	TRUE	chr1	156149938	156150926	-	+	NON_INFO	1	989	SEMA4A	protein_coding	+	level 2	2396
XLOC_001878	9.07575	0.890879	0.228768	3.89425	9.8505e-05	0.000299061	FALSE	chr17	62971828	62972197	-	+	NON_INFO	1	370	GNA13	protein_coding	-	level 1	34637
XLOC_001031	102.901	0.739592	0.190097	3.8906	9.99962e-05	0.000303406	FALSE	chr12	8115839	8117797	-	+	NON_INFO	1	1959	SLC2A3	protein_coding	-	level 2	-26969
XLOC_001842	21.4151	0.684389	0.175926	3.89022	0.000100153	0.000303699	FALSE	chr17	42403757	42404171	-	+	NON_INFO	1	415	SLC25A39	protein_coding	-	level 1	-1520
XLOC_001073	15.8371	0.830688	0.213694	3.88729	0.000101371	0.00030721	FALSE	chr12	57082282	57082635	-	+	NON_INFO	1	354	PTGES3	protein_coding	-	level 2	-124
XLOC_003119	13.3368	-1.40693	0.362	-3.88654	0.000101682	0.000307966	TRUE	chr3	130235516	130235946	-	+	NON_INFO	1	431	COL6A5	protein_coding	+	level 1	31829
XLOC_003116	122.485	-0.928156	0.238853	-3.88588	0.00010196	0.000308625	FALSE	chr3	129083182	129084321	-	+	NON_INFO	1	1140	EFCAB12	protein_coding	-	level 2	35844
XLOC_002183	1.87046	2.40085	0.618292	3.88304	0.00010316	0.000312071	TRUE	chr2	55995403	56027851	-	+	NON_INFO	3	261	EFEMP1	protein_coding	-	level 2	65252
XLOC_000821	25.5749	-1.13225	0.291753	-3.88087	0.000104084	0.000314678	TRUE	chr11	101306267	101307729	-	-	NON_INFO	2	1043	TRPC6	protein_coding	-	level 1	14567
XLOC_004577	208.112	0.46638	0.120223	3.8793	0.000104756	0.000316519	FALSE	chr8	104401626	104407019	-	+	NON_INFO	1	5394	SLC25A32	protein_coding	-	level 2	3845
XLOC_000798	61.9805	-0.635504	0.163862	-3.87829	0.000105191	0.000317645	FALSE	chr11	118662715	118664463	-	+	NON_INFO	1	1749	DDX6	protein_coding	-	level 1	-858
XLOC_001808	8.0928	-1.53021	0.394856	-3.87537	0.000106465	0.000321107	TRUE	chr17	19790971	19791457	-	+	NON_INFO	1	487	AKAP10	protein_coding	-	level 1	16159
XLOC_003900	503.622	0.644596	0.166331	3.87537	0.000106462	0.000321107	FALSE	chr6	151712858	151722216	-	-	NON_INFO	1	9359	ZBTB2	protein_coding	-	level 2	-176
XLOC_002033	20.3296	-0.670492	0.173128	-3.87282	0.000107583	0.000324287	FALSE	chr19	2863666	2864355	-	+	NON_INFO	1	690	ZNF556	protein_coding	+	level 1	-2979
XLOC_000528	12.5852	1.05899	0.273616	3.87035	0.000108679	0.000327201	TRUE	chr1	247501033	247501677	-	+	NON_INFO	1	645	ZNF496	protein_coding	-	level 2	-5886
XLOC_003755	58.1715	1.44589	0.373578	3.87039	0.000108661	0.000327201	TRUE	chr6	8906292	8928999	-	+	NON_INFO	3	3198	SLC35B3	protein_coding	-	level 2	-470499
XLOC_002026	7.41743	-1.06558	0.275356	-3.86981	0.000108921	0.000327733	TRUE	chr19	54774546	54775595	-	-	NON_INFO	2	305	LILRB2	protein_coding	-	level 2	2081
XLOC_000218	31.6231	-1.00917	0.260863	-3.8686	0.000109464	0.000329172	TRUE	chr1	22990849	22992230	-	+	NON_INFO	1	1382	C1QB	protein_coding	+	level 2	2819
XLOC_002403	8.07073	1.24377	0.321531	3.86826	0.000109615	0.000329235	TRUE	chr2	86139002	86139891	-	+	NON_INFO	1	890	ST3GAL5	protein_coding	-	level 1	-22866
XLOC_004140	1.39441	3.54181	0.915584	3.86837	0.000109567	0.000329235	TRUE	chr7	34302842	34313060	-	+	NON_INFO	2	255	BMPER	protein_coding	+	level 2	107359
XLOC_002729	55.8832	-1.35183	0.349522	-3.86766	0.000109884	0.000329849	TRUE	chr21	10205642	10214626	-	-	NON_INFO	3	3393	TPTE	protein_coding	-	level 2	691576
XLOC_000117	625.846	1.06159	0.274543	3.86675	0.000110295	0.000330884	TRUE	chr1	78604139	78609636	-	-	NON_INFO	2	4449	GIPC2	protein_coding	+	level 2	7
XLOC_001285	46.5871	-0.589542	0.152577	-3.8639	0.000111592	0.000334578	FALSE	chr13	50597304	50598471	-	+	NON_INFO	1	1168	KCNRG	protein_coding	+	level 2	2247
XLOC_003341	9.67062	1.82288	0.471803	3.86365	0.000111705	0.000334719	TRUE	chr4	49575175	49576262	-	+	NON_INFO	1	1088	CWH43	protein_coding	+	level 1	511078
XLOC_003197	72.3866	-0.946174	0.244929	-3.86306	0.000111978	0.000335336	FALSE	chr4	26022156	26027261	-	+	NON_INFO	2	2019	SMIM20	protein_coding	+	level 2	90722
XLOC_004464	3.97832	1.43966	0.37303	3.85936	0.000113682	0.000340241	TRUE	chr8	80627308	80650060	-	-	NON_INFO	5	1433	HEY1	protein_coding	-	level 1	26186
XLOC_000281	138.474	0.746575	0.193543	3.85741	0.000114595	0.000342769	FALSE	chr1	53141514	53147437	-	+	NON_INFO	1	5924	SELRC1	protein_coding	-	level 2	5072
XLOC_001033	8.17164	1.2038	0.312103	3.85706	0.000114759	0.000342865	TRUE	chr12	8118685	8119594	-	+	NON_INFO	1	910	SLC2A3	protein_coding	-	level 2	-29815
XLOC_001140	43.8315	-1.00462	0.260463	-3.85705	0.000114763	0.000342865	TRUE	chr12	79905318	79906879	-	+	NON_INFO	1	1562	SYT1	protein_coding	+	level 2	59531
XLOC_000490	18.8791	-0.607715	0.1576	-3.85605	0.000115232	0.000344065	FALSE	chr1	224383511	224384184	-	+	NON_INFO	1	674	DEGS1	protein_coding	+	level 2	2369
XLOC_004925	13.0119	-1.44794	0.375595	-3.85505	0.000115706	0.000345275	TRUE	chrX	93436198	93448656	-	-	NON_INFO	2	807	FAM133A	protein_coding	+	level 2	468926
XLOC_002061	99.3847	-1.03754	0.269156	-3.85479	0.000115829	0.000345315	TRUE	chr19	18386289	18387448	-	+	NON_INFO	1	1160	KIAA1683	protein_coding	-	level 2	-971
XLOC_003279	25.387	0.724488	0.187948	3.85473	0.000115858	0.000345315	FALSE	chr4	1338209	1339172	-	+	NON_INFO	1	964	UVSSA	protein_coding	+	level 1	-1883
XLOC_003826	141.988	1.19482	0.309974	3.85459	0.000115924	0.000345315	TRUE	chr6	168151848	168156416	-	+	NON_INFO	2	4437	C6orf123	protein_coding	-	level 2	28802
XLOC_003884	5.58565	0.9539	0.24767	3.8515	0.000117395	0.000349491	FALSE	chr6	89841514	89842196	-	-	NON_INFO	2	330	PM20D2	protein_coding	+	level 2	-13574
XLOC_002186	4.36834	3.88614	1.00935	3.85016	0.00011804	0.000351169	TRUE	chr2	82063539	82077623	-	+	NON_INFO	3	442	CTNNA2	protein_coding	+	level 1	1187635
XLOC_003743	4.26364	3.00271	0.779915	3.85004	0.000118097	0.000351169	TRUE	chr5	178475588	178478456	-	+	NON_INFO	1	2869	ZNF354C	protein_coding	+	level 2	-8961
XLOC_003388	77.1191	1.03673	0.269346	3.84905	0.000118577	0.000352388	TRUE	chr4	122046095	122049217	-	+	NON_INFO	1	3123	TNIP3	protein_coding	-	level 2	3347
XLOC_000664	2.21007	3.74165	0.972437	3.8477	0.000119231	0.000354124	TRUE	chr10	39072823	39073221	-	+	NON_INFO	1	399	AL133216.1	protein_coding	+	level 3	336004
XLOC_004816	104.787	0.768317	0.199765	3.8461	0.000120014	0.000356241	FALSE	chr9	123661765	123662503	-	+	NON_INFO	1	739	TRAF1	protein_coding	-	level 2	2169
XLOC_003653	55.4913	0.728096	0.189335	3.84555	0.000120285	0.000356835	FALSE	chr5	87481268	87482649	-	+	NON_INFO	1	1382	TMEM161B	protein_coding	-	level 1	2802
XLOC_003945	6.85285	2.8423	0.739376	3.84419	0.000120953	0.000358608	TRUE	chr6	26667189	26668275	-	+	NON_INFO	1	1087	ZNF322	protein_coding	-	level 2	-7210
XLOC_000089	242.844	0.664254	0.172882	3.84225	0.000121914	0.000361245	FALSE	chr1	227864793	227867359	-	+	NON_INFO	1	2567	ZNF678	protein_coding	+	level 2	17200
XLOC_004417	815.478	-0.544	0.141636	-3.84083	0.000122617	0.000363115	FALSE	chr8	12294640	12302583	-	+	NON_INFO	4	1340	FAM86B2	protein_coding	-	level 2	-726
XLOC_000695	20.6403	-0.541329	0.141067	-3.8374	0.000124345	0.000368018	FALSE	chr10	75126195	75126865	-	+	NON_INFO	1	671	TTC18	protein_coding	-	level 2	-7579
XLOC_004156	3.53049	2.69374	0.702755	3.83311	0.000126532	0.000374272	TRUE	chr7	64941029	64942867	-	+	NON_INFO	2	822	ZNF92	protein_coding	+	level 1	74992
XLOC_002180	491.561	0.342408	0.0893365	3.83279	0.000126696	0.000374537	FALSE	chr2	46854227	46895403	-	+	NON_INFO	3	3740	CRIPT	protein_coding	+	level 2	1347
XLOC_001681	3.04596	2.19359	0.572532	3.83139	0.000127421	0.00037646	TRUE	chr16	33947591	33948102	-	+	NON_INFO	1	512	RP11-812E19.9	protein_coding	-	level 2	-299896
XLOC_002902	10.1714	0.919031	0.239924	3.83051	0.000127877	0.000377587	FALSE	chr22	41811348	41811656	-	+	NON_INFO	1	309	TEF	protein_coding	+	level 2	16019
XLOC_001261	2.69412	4.10225	1.07125	3.82941	0.000128452	0.000379064	TRUE	chr13	19063702	19064843	-	+	NON_INFO	1	1142	TUBA3C	protein_coding	-	level 2	683068
XLOC_000860	52.5078	1.08753	0.28414	3.82743	0.000129486	0.000381892	TRUE	chr11	23124910	23126244	-	+	NON_INFO	1	1335	CCDC179	protein_coding	-	level 2	-242939
XLOC_000686	104.106	-0.519673	0.135843	-3.82554	0.000130485	0.000384615	FALSE	chr10	71906633	71907808	-	+	NON_INFO	1	1176	TYSND1	protein_coding	-	level 2	-202
XLOC_003547	18.8821	-0.896406	0.234499	-3.82265	0.000132027	0.000388933	FALSE	chr5	150325891	150326107	-	-	NON_INFO	1	217	ZNF300	protein_coding	-	level 2	-41347
XLOC_003549	27.0775	1.21703	0.318388	3.82247	0.000132119	0.000388979	TRUE	chr5	158911171	158938723	-	-	NON_INFO	3	1272	IL12B	protein_coding	-	level 2	-153277
XLOC_000691	23.5931	-0.645072	0.168825	-3.82096	0.000132934	0.000391151	FALSE	chr10	73997992	73998602	-	+	NON_INFO	1	611	ANAPC16	protein_coding	+	level 2	2375
XLOC_003987	10.8654	1.25411	0.328297	3.82003	0.000133435	0.000392395	TRUE	chr6	38619691	38620547	-	+	NON_INFO	1	857	BTBD9	protein_coding	-	level 1	-11768
XLOC_004254	2.57366	4.06357	1.06415	3.8186	0.000134211	0.000394449	TRUE	chr7	8391490	8391751	-	+	NON_INFO	1	262	NXPH1	protein_coding	+	level 2	-81835
XLOC_003694	82.7696	-0.725287	0.189965	-3.81801	0.000134533	0.000395168	FALSE	chr5	141209908	141212942	-	+	NON_INFO	1	3035	PCDH1	protein_coding	-	level 1	19997
XLOC_001503	50.0402	-1.31244	0.343859	-3.81678	0.000135205	0.000396911	TRUE	chr15	20581754	20583804	-	+	NON_INFO	1	2051	GOLGA6L6	protein_coding	-	level 2	153291
XLOC_000140	153.123	0.666831	0.174734	3.81626	0.000135491	0.000397196	FALSE	chr1	149269458	149276530	-	-	NON_INFO	1	7073	FAM72C	protein_coding	-	level 2	162221
XLOC_002718	8.34214	1.57358	0.412346	3.81617	0.000135538	0.000397196	TRUE	chr21	43188395	43189539	-	+	NON_INFO	1	1145	RIPK4	protein_coding	-	level 2	-1130
XLOC_004045	134.702	-0.634746	0.166325	-3.8163	0.000135466	0.000397196	FALSE	chr6	88113138	88117630	-	+	NON_INFO	1	4493	C6ORF165	protein_coding	+	level 2	-72
XLOC_000028	2.37839	3.59623	0.942624	3.81512	0.000136115	0.000398657	TRUE	chr1	50889660	50891323	-	+	NON_INFO	3	1128	DMRTA2	protein_coding	-	level 2	-489
XLOC_004269	18.2014	1.50361	0.394229	3.81405	0.00013671	0.000400166	TRUE	chr7	17055971	17056777	-	+	NON_INFO	1	807	AGR3	protein_coding	-	level 2	-134361
XLOC_004628	41.0127	1.05573	0.277133	3.80948	0.000139259	0.000407393	TRUE	chr8	144932669	144934156	-	+	NON_INFO	1	1488	EPPK1	protein_coding	-	level 2	5342
XLOC_002283	215.123	0.812887	0.213519	3.80709	0.000140611	0.000411111	FALSE	chr2	113965268	113966969	-	-	NON_INFO	1	1702	PSD4	protein_coding	+	level 1	4455
XLOC_002208	215.108	0.81273	0.213499	3.80672	0.00014082	0.000411483	FALSE	chr2	113965268	113966964	-	+	NON_INFO	1	1697	PSD4	protein_coding	+	level 1	4455
XLOC_004347	34.2932	0.859209	0.225813	3.80496	0.000141828	0.000414191	FALSE	chr7	91514978	91515975	-	+	NON_INFO	1	998	MTERF	protein_coding	-	level 2	-4945
XLOC_001835	108.3	1.02659	0.270091	3.80091	0.000144165	0.000420772	TRUE	chr17	41427885	41432363	-	+	NON_INFO	1	4479	ARL4D	protein_coding	+	level 2	-43965
XLOC_000012	16.6515	1.59488	0.419779	3.79935	0.000145077	0.000422704	TRUE	chr1	22579025	22583164	-	+	NON_INFO	2	498	WNT4	protein_coding	-	level 2	-108564
XLOC_001247	3.24976	-1.58729	0.417752	-3.79961	0.000144924	0.000422704	TRUE	chr13	98191478	98199603	-	-	NON_INFO	2	309	RAP2A	protein_coding	+	level 2	70097
XLOC_002184	4.17346	1.62472	0.427628	3.79937	0.000145066	0.000422704	TRUE	chr2	73511635	73513242	-	+	NON_INFO	2	283	FBXO41	protein_coding	-	level 2	-77
XLOC_002721	24.7029	0.698531	0.183899	3.79845	0.000145601	0.000423985	FALSE	chr21	44527988	44529872	-	+	NON_INFO	2	639	U2AF1	protein_coding	-	level 2	-292
XLOC_002178	351.24	-0.573684	0.151115	-3.79633	0.000146852	0.000427137	FALSE	chr2	43033294	43039349	-	+	NON_INFO	1	6056	HAAO	protein_coding	-	level 1	-13562
XLOC_002253	351.24	-0.573684	0.151115	-3.79633	0.000146852	0.000427137	FALSE	chr2	43033294	43039382	-	-	NON_INFO	1	6089	HAAO	protein_coding	-	level 1	-13562
XLOC_002181	8.89896	1.04579	0.275484	3.79618	0.000146943	0.000427156	TRUE	chr2	46908050	46908560	-	+	NON_INFO	2	377	SOCS5	protein_coding	+	level 2	-17532
XLOC_000398	63.0518	0.624566	0.164589	3.7947	0.000147819	0.000429457	FALSE	chr1	153560904	153562426	-	+	NON_INFO	1	1523	S100A16	protein_coding	-	level 2	16937
XLOC_004392	28.1173	0.721444	0.190128	3.79451	0.000147934	0.000429544	FALSE	chr7	137539714	137540999	-	+	NON_INFO	1	1286	DGKI	protein_coding	-	level 2	-7877
XLOC_002989	119.852	1.10063	0.290087	3.79413	0.000148165	0.000429967	TRUE	chr3	46457997	46465404	-	-	NON_INFO	5	3291	ACKR5	protein_coding	+	level 2	3510
XLOC_002300	54.7288	1.47142	0.387895	3.79336	0.000148624	0.000431052	TRUE	chr2	157017469	157111440	-	-	NON_INFO	4	2286	NR4A2	protein_coding	-	level 1	69505
XLOC_003866	11.6048	1.30705	0.344576	3.79321	0.000148713	0.000431063	TRUE	chr6	41405500	41410706	-	-	NON_INFO	2	555	NCR2	protein_coding	+	level 2	86876
XLOC_004167	17.5742	-0.801403	0.21129	-3.7929	0.000148896	0.000431345	FALSE	chr7	77282990	77285335	-	+	NON_INFO	2	588	PTPN12	protein_coding	+	level 1	13603
XLOC_000854	5.7216	1.60826	0.424156	3.79167	0.000149635	0.000433241	TRUE	chr11	13039711	13040159	-	+	NON_INFO	1	449	TEAD1	protein_coding	+	level 2	73414
XLOC_004531	53.1676	0.665152	0.175449	3.79114	0.000149956	0.00043392	FALSE	chr8	42987014	42988315	-	+	NON_INFO	1	1302	HGSNAT	protein_coding	+	level 1	-7242
XLOC_001209	21.83	-1.39344	0.367814	-3.78845	0.00015159	0.000438399	TRUE	chr13	42548867	42555665	-	+	NON_INFO	3	1122	VWA8	protein_coding	-	level 2	-13612
XLOC_000356	10.5103	1.42708	0.376737	3.78802	0.000151855	0.000438915	TRUE	chr1	121346307	121348125	-	+	NON_INFO	1	1819	FCGR1B	protein_coding	-	level 2	-410371
XLOC_001366	19.7992	-1.21138	0.319853	-3.7873	0.00015229	0.000439921	TRUE	chr14	99747539	99753881	-	-	NON_INFO	3	1509	BCL11B	protein_coding	-	level 2	-9679
XLOC_001396	41.6909	1.0066	0.265812	3.78691	0.000152532	0.000440367	TRUE	chr14	37029628	37030398	-	+	NON_INFO	1	771	NKX2-8	protein_coding	-	level 2	19387
XLOC_002521	76.4053	0.466326	0.12316	3.78634	0.000152883	0.000441129	FALSE	chr2	203738987	203740244	-	+	NON_INFO	1	1258	ICA1L	protein_coding	-	level 1	-2280
XLOC_004709	25.9592	0.812549	0.214661	3.78527	0.000153544	0.000442783	FALSE	chr9	113801126	113801677	-	-	NON_INFO	1	552	LPAR1	protein_coding	-	level 2	-146
XLOC_003844	2.99598	1.87125	0.494402	3.78488	0.000153782	0.000443218	TRUE	chr6	12181714	12185971	-	-	NON_INFO	2	3429	HIVEP1	protein_coding	+	level 1	16483
XLOC_003012	1100.14	0.474428	0.125414	3.78291	0.000155006	0.00044649	FALSE	chr3	155538812	155543934	-	-	NON_INFO	2	5112	SLC33A1	protein_coding	-	level 1	372
XLOC_001707	26.6669	0.655235	0.173245	3.78214	0.000155487	0.000447622	FALSE	chr16	70248997	70249761	-	+	NON_INFO	1	765	FKSG63	protein_coding	+	level 3	-8501
XLOC_001417	10.7217	1.04201	0.275701	3.77948	0.000157153	0.000452162	TRUE	chr14	71148356	71149025	-	+	NON_INFO	1	670	TTC9	protein_coding	+	level 2	6280
XLOC_004500	47.8883	-0.880254	0.233142	-3.7756	0.00015962	0.000459	FALSE	chr8	12429917	12431274	-	+	NON_INFO	1	1358	FAM86B2	protein_coding	-	level 2	-136003
XLOC_002457	21.6523	1.22208	0.323893	3.77309	0.000161237	0.000463386	TRUE	chr2	121101280	121102068	-	+	NON_INFO	1	789	INHBB	protein_coding	+	level 2	-1652
XLOC_001547	55.9165	0.769386	0.203957	3.77229	0.000161757	0.00046435	FALSE	chr15	72889206	72890792	-	+	NON_INFO	1	1587	ARIH1	protein_coding	+	level 2	9515
XLOC_003675	977.221	-0.619385	0.164189	-3.77238	0.000161696	0.00046435	FALSE	chr5	122526140	122530042	-	+	NON_INFO	1	3903	PRDM6	protein_coding	+	level 2	2396
XLOC_003224	353.047	1.07088	0.284036	3.77021	0.00016311	0.00046797	TRUE	chr4	25551056	25555012	-	-	NON_INFO	1	3957	SLC34A2	protein_coding	+	level 2	-101912
XLOC_002350	134.11	0.443459	0.117628	3.77	0.00016325	0.000468105	FALSE	chr2	32088342	32090862	-	+	NON_INFO	1	2521	MEMO1	protein_coding	-	level 1	2017
XLOC_002350	134.11	0.443459	0.117628	3.77	0.00016325	0.000468105	FALSE	chr2	32088342	32090862	-	+	NON_INFO	1	2521	DPY30	protein_coding	-	level 2	2017
XLOC_000584	548	-0.706281	0.187372	-3.7694	0.000163638	0.000468862	FALSE	chr10	22536695	22546634	-	-	NON_INFO	2	7360	EBLN1	protein_coding	-	level 2	-37746
XLOC_004958	85.3066	0.639912	0.169769	3.76931	0.000163699	0.000468862	FALSE	chrX	14854680	14858175	-	+	NON_INFO	1	3496	FANCB	protein_coding	-	level 2	3355
XLOC_001948	23.4761	1.3008	0.34519	3.76837	0.000164317	0.000470367	TRUE	chr18	77718755	77723517	-	-	NON_INFO	2	3825	HSBP1L1	protein_coding	+	level 2	-1045
XLOC_000010	46.0852	1.15227	0.305917	3.76661	0.000165477	0.000473419	TRUE	chr1	22481392	22483956	-	+	NON_INFO	5	1192	WNT4	protein_coding	-	level 2	-10931
XLOC_003191	2.43997	3.26315	0.866455	3.76609	0.000165821	0.000474136	TRUE	chr4	18803938	18879289	-	+	NON_INFO	4	336	LCORL	protein_coding	-	level 2	-780440
XLOC_004701	1.3934	2.40084	0.637682	3.76495	0.000166581	0.000476041	TRUE	chr9	100475676	100485342	-	-	NON_INFO	3	940	XPA	protein_coding	-	level 2	-16038
XLOC_002668	7.18047	0.936462	0.248906	3.76231	0.000168354	0.000480836	FALSE	chr20	31989402	31989603	-	+	NON_INFO	1	202	CDK5RAP1	protein_coding	-	level 2	-36
XLOC_001752	2.48544	2.6767	0.711788	3.76053	0.000169553	0.000483987	TRUE	chr17	76291178	76302422	-	+	NON_INFO	2	431	SOCS3	protein_coding	-	level 2	50443
XLOC_004004	45.266	0.529189	0.140756	3.75962	0.000170174	0.000485485	FALSE	chr6	43424385	43425051	-	+	NON_INFO	1	667	DLK2	protein_coding	-	level 2	-16
XLOC_001918	34.4287	1.57233	0.418897	3.75351	0.000174374	0.000497188	TRUE	chr18	6706302	6709319	-	+	NON_INFO	2	2672	ARHGAP28	protein_coding	+	level 1	-20399
XLOC_001217	8.38522	-1.37202	0.365564	-3.75315	0.000174624	0.000497618	TRUE	chr13	74890699	74950968	-	+	NON_INFO	6	436	AL355390.1	protein_coding	-	level 3	36127
XLOC_000916	22.9553	0.807583	0.215328	3.75047	0.000176504	0.000502695	FALSE	chr11	88010014	88011504	-	+	NON_INFO	1	1491	CTSC	protein_coding	-	level 2	15257
XLOC_002686	19.8737	1.03519	0.276478	3.74422	0.000180957	0.000515087	TRUE	chr20	50204009	50204842	-	+	NON_INFO	1	834	ATP9A	protein_coding	-	level 1	8212
XLOC_004031	113.214	-0.458169	0.122454	-3.74156	0.000182878	0.000520261	FALSE	chr6	71301282	71303504	-	+	NON_INFO	1	2223	C6orf57	protein_coding	+	level 2	2011
XLOC_003786	3.96073	2.1629	0.578218	3.74064	0.000183555	0.000521895	TRUE	chr6	43881107	43905913	-	+	NON_INFO	2	2098	C6orf223	protein_coding	+	level 1	-62405
XLOC_001939	10.1923	-2.38398	0.638311	-3.73483	0.000187844	0.00053379	TRUE	chr18	36274821	36308364	-	-	NON_INFO	2	791	CELF4	protein_coding	-	level 1	-1128822
XLOC_000034	31.5304	-0.82989	0.222278	-3.73357	0.000188784	0.000535859	FALSE	chr1	77548326	77554084	-	+	NON_INFO	1	5759	PIGK	protein_coding	-	level 2	592
XLOC_001311	2.74769	3.66783	0.98238	3.73361	0.000188752	0.000535859	TRUE	chr13	89989982	89990442	-	+	NON_INFO	1	461	SLITRK5	protein_coding	+	level 2	1658112
XLOC_001000	167.052	1.36939	0.36702	3.73109	0.00019065	0.000540852	TRUE	chr12	69366127	69423565	-	-	NON_INFO	5	19469	CPM	protein_coding	-	level 2	-778
XLOC_003698	83.407	-0.68372	0.18329	-3.73026	0.00019128	0.000542335	FALSE	chr5	141222535	141225260	-	+	NON_INFO	1	2726	PCDH1	protein_coding	-	level 1	7679
XLOC_004318	1.28419	2.60895	0.699483	3.72983	0.00019161	0.000542967	TRUE	chr7	64945504	64945715	-	+	NON_INFO	1	212	ZNF92	protein_coding	+	level 1	79467
XLOC_002032	7.6979	-1.5347	0.411658	-3.7281	0.000192928	0.000546395	TRUE	chr19	2481004	2482022	-	+	NON_INFO	1	1019	GADD45B	protein_coding	+	level 2	2748
XLOC_000539	1.39742	3.00525	0.806194	3.7277	0.000193235	0.000546654	TRUE	chr10	29196350	29198389	-	+	NON_INFO	2	241	C10orf126	protein_coding	+	level 2	25524
XLOC_002576	658.484	0.658029	0.176523	3.72773	0.000193213	0.000546654	FALSE	chr20	24911208	24912082	-	+	NON_INFO	2	321	CST7	protein_coding	+	level 2	-17785
XLOC_003426	9.58417	-1.2021	0.322515	-3.72726	0.000193571	0.000547297	TRUE	chr4	166421585	166422092	-	+	NON_INFO	1	508	CPE	protein_coding	+	level 2	2114
XLOC_000349	572.74	0.452464	0.121415	3.72657	0.000194102	0.000548491	FALSE	chr1	118394624	118405286	-	+	NON_INFO	1	10663	GDAP2	protein_coding	-	level 2	6752
XLOC_003237	4.28197	3.00921	0.807676	3.72577	0.00019472	0.000549932	TRUE	chr4	69752464	69761419	-	-	NON_INFO	2	1304	UGT2A3	protein_coding	-	level 2	32763
XLOC_000013	39.5703	1.69165	0.454197	3.72449	0.000195707	0.000552411	TRUE	chr1	24362610	24364129	-	+	NON_INFO	1	1520	MYOM3	protein_coding	-	level 2	18397
XLOC_002887	50.5828	1.08905	0.29258	3.72221	0.000197483	0.000557114	TRUE	chr22	32678178	32681082	-	+	NON_INFO	1	2905	SLC5A4	protein_coding	-	level 2	-26851
XLOC_003717	7.6686	-0.955773	0.25682	-3.72157	0.000197991	0.000557924	FALSE	chr5	150553151	150553439	-	+	NON_INFO	1	289	CCDC69	protein_coding	-	level 2	7175
XLOC_004969	3.78686	1.51839	0.407988	3.72165	0.000197922	0.000557924	TRUE	chrX	38878477	38878854	-	+	NON_INFO	1	378	MID1IP1	protein_coding	+	level 2	212688
XLOC_000265	24.7324	0.514052	0.138439	3.7132	0.000204656	0.000576385	FALSE	chr1	46833654	46834313	-	+	NON_INFO	1	660	NSUN4	protein_coding	+	level 2	2831
XLOC_004588	2.86189	4.04273	1.08888	3.71275	0.000205018	0.000577082	TRUE	chr8	116009005	116009279	-	+	NON_INFO	1	275	TRPS1	protein_coding	-	level 1	411446
XLOC_002353	70.1263	0.577035	0.155457	3.71187	0.000205737	0.000578785	FALSE	chr2	37062891	37064774	-	+	NON_INFO	1	1884	AC007382.1	protein_coding	-	level 3	3554
XLOC_003350	15.0143	0.655277	0.176569	3.71116	0.000206314	0.000580086	FALSE	chr4	68476172	68476699	-	+	NON_INFO	1	528	STAP1	protein_coding	+	level 2	3118
XLOC_002236	2.80954	2.68427	0.723596	3.70962	0.000207567	0.000583285	TRUE	chr2	220889356	220896227	-	+	NON_INFO	2	365	SLC4A3	protein_coding	+	level 1	382655
XLOC_002339	29.72	0.617596	0.166503	3.70921	0.000207907	0.000583592	FALSE	chr2	26528348	26529004	-	+	NON_INFO	1	657	GPR113	protein_coding	-	level 2	2038
XLOC_003910	78.5675	-0.493807	0.133126	-3.70932	0.000207813	0.000583592	FALSE	chr6	357674	358562	-	+	NON_INFO	1	889	DUSP22	protein_coding	+	level 2	6320
XLOC_001887	5.43287	-1.16559	0.314269	-3.70891	0.000208157	0.000583971	TRUE	chr17	67068889	67069091	-	+	NON_INFO	1	203	ABCA6	protein_coding	-	level 2	5753
XLOC_000361	1.27385	2.50349	0.675471	3.70629	0.000210319	0.00058971	TRUE	chr1	142888019	142888224	-	+	NON_INFO	1	206	PPIAL4G	protein_coding	-	level 2	878921
XLOC_001617	68.4776	0.450452	0.121609	3.70409	0.000212149	0.00059451	FALSE	chr16	2729833	2730538	-	+	NON_INFO	1	706	KCTD5	protein_coding	+	level 2	-1939
XLOC_002198	335.242	0.633146	0.171181	3.6987	0.00021671	0.000606956	FALSE	chr2	95884878	95890585	-	+	NON_INFO	1	5708	ZNF2	protein_coding	+	level 1	34814
XLOC_003770	3.8707	3.49114	0.944231	3.69734	0.00021787	0.000609868	TRUE	chr6	26795454	26796293	-	+	NON_INFO	2	201	ZNF322	protein_coding	-	level 2	-135475
XLOC_002258	483.09	0.335731	0.0908185	3.69673	0.000218397	0.000611004	FALSE	chr2	46854227	46857572	-	-	NON_INFO	1	3346	CRIPT	protein_coding	+	level 2	1347
XLOC_003511	15.6919	0.887628	0.240195	3.69545	0.000219501	0.000613755	FALSE	chr5	179719193	179719975	-	+	NON_INFO	1	783	MAPK9	protein_coding	-	level 1	-95
XLOC_004239	8.50898	-2.20452	0.596768	-3.6941	0.000220665	0.000616668	TRUE	chr7	5560157	5561495	-	+	NON_INFO	1	1339	ACTB	protein_coding	-	level 2	5288
XLOC_002529	26.5786	0.646579	0.175089	3.69286	0.000221742	0.000619281	FALSE	chr2	219625017	219625866	-	+	NON_INFO	1	850	TTLL4	protein_coding	+	level 2	4879
XLOC_004306	93.9276	0.768874	0.208212	3.69275	0.000221845	0.000619281	FALSE	chr7	63381351	63382453	-	+	NON_INFO	1	1103	ZNF727	protein_coding	+	level 3	-123369
XLOC_002637	38.5949	-1.04327	0.282982	-3.68671	0.000227168	0.00063379	TRUE	chr20	6766850	6767939	-	+	NON_INFO	1	1090	BMP2	protein_coding	+	level 2	5924
XLOC_000498	30.6905	0.609714	0.165591	3.68206	0.000231361	0.000645134	FALSE	chr1	227857508	227858214	-	+	NON_INFO	1	707	ZNF678	protein_coding	+	level 2	9915
XLOC_002749	2.1982	3.2101	0.872707	3.67832	0.000234775	0.000654294	TRUE	chr21	9585236	9585462	-	+	NON_INFO	1	227	TPTE	protein_coding	-	level 2	1320740
XLOC_000407	17.2897	1.24354	0.338209	3.67684	0.000236143	0.000657744	TRUE	chr1	156152624	156153366	-	+	NON_INFO	1	743	SEMA4A	protein_coding	+	level 2	5082
XLOC_003712	2.9366	-1.47446	0.401271	-3.67448	0.000238333	0.000663479	TRUE	chr5	148265159	148265395	-	+	NON_INFO	1	237	SH3TC2	protein_coding	-	level 1	37808
XLOC_004369	6.81926	1.15858	0.315644	3.67053	0.000242046	0.000673444	TRUE	chr7	117823603	117823923	-	+	NON_INFO	1	321	NAA38	protein_coding	+	level 2	-164
XLOC_004080	2.67462	2.91319	0.793779	3.67002	0.000242529	0.000674418	TRUE	chr6	120326696	120327033	-	+	NON_INFO	1	338	MAN1A1	protein_coding	-	level 2	-655771
XLOC_001936	11.2131	1.20024	0.327468	3.66522	0.000247123	0.000686815	TRUE	chr18	20189544	20220309	-	-	NON_INFO	2	639	RBBP8	protein_coding	+	level 1	-157916
XLOC_004033	4.92851	1.38541	0.378314	3.66206	0.000250196	0.000694974	TRUE	chr6	74022223	74022549	-	+	NON_INFO	1	327	KHDC1	protein_coding	-	level 2	-2136
XLOC_004906	53.3325	0.778297	0.212682	3.65945	0.000252761	0.000701714	FALSE	chrX	12960127	12961410	-	-	NON_INFO	2	441	TLR8	protein_coding	+	level 1	18840
XLOC_003818	2.41519	-2.02829	0.554426	-3.65837	0.000253824	0.000704277	TRUE	chr6	148963243	148967551	-	+	NON_INFO	2	612	SASH1	protein_coding	+	level 2	90058
XLOC_003956	27.7019	-0.936916	0.256373	-3.65451	0.000257678	0.00071458	FALSE	chr6	29731272	29732013	-	+	NON_INFO	1	742	HLA-F	protein_coding	+	level 2	24968
XLOC_002430	9.4561	0.820984	0.224912	3.65024	0.000261999	0.000726165	FALSE	chr2	97537559	97537940	-	+	NON_INFO	1	382	SEMA4C	protein_coding	-	level 2	-1066
XLOC_002899	20.2701	0.909774	0.249411	3.64769	0.000264607	0.000732992	FALSE	chr22	40429117	40429446	-	+	NON_INFO	1	330	FAM83F	protein_coding	+	level 2	3075
XLOC_001828	39.856	1.11614	0.306164	3.64557	0.000266795	0.000738649	TRUE	chr17	38620341	38621568	-	+	NON_INFO	1	1228	IGFBP4	protein_coding	+	level 2	6359
XLOC_003397	112.965	0.815782	0.223851	3.64431	0.000268107	0.000741874	FALSE	chr4	128757496	128759087	-	+	NON_INFO	1	1592	HSPA4L	protein_coding	+	level 2	2271
XLOC_001686	10.9038	1.59021	0.436461	3.64342	0.000269044	0.00074406	TRUE	chr16	54920573	54921549	-	+	NON_INFO	1	977	IRX5	protein_coding	+	level 1	-43226
XLOC_002821	10.839	-1.94997	0.53532	-3.64262	0.000269879	0.000745963	TRUE	chr22	23886411	23888812	-	+	NON_INFO	2	223	IGLL1	protein_coding	-	level 2	26501
XLOC_001845	109.187	0.792646	0.21769	3.64116	0.000271408	0.000749778	FALSE	chr17	43650656	43654060	-	+	NON_INFO	1	3405	CRHR1	protein_coding	+	level 2	-45208
XLOC_002751	2.31491	2.88862	0.793397	3.64083	0.000271758	0.000750336	TRUE	chr21	9589333	9590232	-	+	NON_INFO	1	900	TPTE	protein_coding	-	level 2	1315970
XLOC_001322	7.49807	-1.37393	0.377511	-3.63944	0.000273232	0.000753995	TRUE	chr13	110687612	110688253	-	+	NON_INFO	1	642	COL4A1	protein_coding	-	level 2	113066
XLOC_003445	20.3651	1.76791	0.485806	3.63911	0.000273577	0.000754536	TRUE	chr4	185204450	185205460	-	+	NON_INFO	1	1011	ENPP6	protein_coding	-	level 1	-62068
XLOC_000767	38.3828	-0.802417	0.220531	-3.63857	0.000274156	0.000755721	FALSE	chr11	6345124	6356270	-	+	NON_INFO	3	1792	PRKCDBP	protein_coding	-	level 1	-3248
XLOC_000855	91.2513	1.21491	0.333922	3.63831	0.000274433	0.000756073	TRUE	chr11	13040219	13048664	-	+	NON_INFO	1	8446	TEAD1	protein_coding	+	level 2	73922
XLOC_004870	1.04974	2.61941	0.720163	3.63724	0.000275574	0.000758804	TRUE	chrX	20491293	20492340	-	+	NON_INFO	2	201	RPS6KA3	protein_coding	-	level 2	-205771
XLOC_000505	254.609	0.493022	0.135576	3.63649	0.000276374	0.000760592	FALSE	chr1	229446180	229452134	-	+	NON_INFO	1	5955	RAB4A	protein_coding	+	level 2	4540
XLOC_000432	30.4236	0.911027	0.250546	3.63616	0.000276727	0.00076115	FALSE	chr1	168193438	168194659	-	+	NON_INFO	1	1222	SFT2D2	protein_coding	+	level 2	-518
XLOC_004982	225.444	0.368588	0.101406	3.63479	0.000278206	0.000764803	FALSE	chrX	54594525	54597293	-	+	NON_INFO	1	2769	GNL3L	protein_coding	+	level 2	7022
XLOC_004148	1.9453	1.87231	0.515134	3.63462	0.000278395	0.000764907	TRUE	chr7	45844718	45846978	-	+	NON_INFO	2	211	AC096582.1	protein_coding	-	level 3	55707
XLOC_002636	31.0495	-1.03734	0.28542	-3.63444	0.00027858	0.000765	TRUE	chr20	6765542	6766652	-	+	NON_INFO	1	1111	BMP2	protein_coding	+	level 2	4616
XLOC_004791	362.228	0.467541	0.128657	3.63401	0.000279048	0.000765869	FALSE	chr9	96204439	96206496	-	+	NON_INFO	1	2058	FAM120AOS	protein_coding	-	level 2	2281
XLOC_003081	20.043	0.66363	0.182731	3.63173	0.000281526	0.00077225	FALSE	chr3	101416918	101417547	-	+	NON_INFO	1	630	RPL24	protein_coding	-	level 2	-11293
XLOC_004198	23.0117	-1.08023	0.297854	-3.62671	0.00028706	0.000787004	TRUE	chr7	44765891	44769645	-	-	NON_INFO	2	330	OGDH	protein_coding	+	level 1	17227
XLOC_000984	5.38076	2.50358	0.6905	3.62575	0.000288128	0.000789505	TRUE	chr12	125226805	125233729	-	+	NON_INFO	2	872	SCARB1	protein_coding	-	level 2	27674
XLOC_000321	10.1493	1.77696	0.490271	3.62445	0.000289573	0.000793035	TRUE	chr1	93488622	93490129	-	+	NON_INFO	1	1508	MTF2	protein_coding	+	level 2	-54664
XLOC_004358	28.5413	-0.55293	0.15263	-3.62267	0.000291576	0.000798088	FALSE	chr7	99643596	99644711	-	+	NON_INFO	1	1116	ZSCAN21	protein_coding	+	level 2	-2680
XLOC_000975	184.46	0.740709	0.204526	3.62159	0.000292793	0.000800988	FALSE	chr12	68072034	68079521	-	+	NON_INFO	3	6691	DYRK2	protein_coding	+	level 2	12849
XLOC_000307	124.449	-0.905044	0.249918	-3.62137	0.000293052	0.000801261	FALSE	chr1	88269610	88275253	-	+	NON_INFO	1	5644	LMO4	protein_coding	+	level 2	455005
XLOC_000098	10.4657	1.91652	0.529315	3.62076	0.00029374	0.00080271	TRUE	chr1	1066959	1069197	-	-	NON_INFO	1	2239	C1orf159	protein_coding	-	level 2	-15219
XLOC_000754	89.7138	0.692111	0.191203	3.61978	0.000294856	0.000805325	FALSE	chr10	125756385	125759223	-	+	NON_INFO	1	2839	CHST15	protein_coding	-	level 2	7962
XLOC_001203	6.62709	-2.72275	0.75281	-3.61679	0.000298281	0.00081424	TRUE	chr13	25690766	25693570	-	+	NON_INFO	4	1288	PABPC3	protein_coding	+	level 2	17378
XLOC_001342	3.54193	2.9747	0.823313	3.61309	0.000302574	0.000825514	TRUE	chr14	90971954	90974805	-	+	NON_INFO	2	700	TTC7B	protein_coding	-	level 1	32128
XLOC_004136	294.715	1.301	0.360308	3.61081	0.000305242	0.000832068	TRUE	chr7	22396911	22400179	-	+	NON_INFO	1	3269	RAPGEF5	protein_coding	-	level 2	-149
XLOC_004381	470.27	0.535432	0.148288	3.61076	0.000305305	0.000832068	FALSE	chr7	128168990	128170877	-	+	NON_INFO	1	1888	METTL2B	protein_coding	+	level 2	22335
XLOC_004608	55.126	0.769586	0.213234	3.60911	0.000307251	0.00083692	FALSE	chr8	135826644	135829139	-	+	NON_INFO	1	2496	ZFAT	protein_coding	-	level 1	-101353
XLOC_003820	34.6051	-1.74519	0.483624	-3.60855	0.000307908	0.000838258	TRUE	chr6	152979048	153009137	-	+	NON_INFO	4	612	MYCT1	protein_coding	+	level 2	-9894
XLOC_003901	25.644	1.25864	0.348977	3.60665	0.000310182	0.000843994	TRUE	chr6	157622382	157628952	-	-	NON_INFO	2	4619	TMEM242	protein_coding	-	level 2	81467
XLOC_000957	55.8365	0.694795	0.192688	3.60581	0.000311179	0.000846254	FALSE	chr12	8121418	8123489	-	+	NON_INFO	1	2072	SLC2A3	protein_coding	-	level 2	-32548
XLOC_002062	18.7064	-1.02269	0.283643	-3.60554	0.000311501	0.000846674	TRUE	chr19	18387552	18387791	-	+	NON_INFO	1	240	KIAA1683	protein_coding	-	level 2	-2234
XLOC_004966	7.52916	2.44977	0.679573	3.60486	0.000312319	0.000848441	TRUE	chrX	28560891	28561896	-	+	NON_INFO	1	1006	IL1RAPL1	protein_coding	+	level 2	-43621
XLOC_004209	22.8676	0.793924	0.220283	3.6041	0.000313235	0.000850473	FALSE	chr7	65503020	65509492	-	-	NON_INFO	2	360	ASL	protein_coding	+	level 1	-31294
XLOC_001204	4.04223	2.31422	0.642187	3.60366	0.000313771	0.000851472	TRUE	chr13	29149081	29157676	-	+	NON_INFO	2	1061	POMP	protein_coding	+	level 2	-75566
XLOC_003796	9.8391	-1.61122	0.447166	-3.60318	0.000314348	0.000852581	TRUE	chr6	80181142	80191154	-	+	NON_INFO	2	281	LCA5	protein_coding	-	level 2	3555
XLOC_000148	81.0772	-0.762819	0.211719	-3.60298	0.000314584	0.000852765	FALSE	chr1	160952166	160954106	-	-	NON_INFO	1	1941	F11R	protein_coding	-	level 2	10896
XLOC_000626	11.3649	-1.3418	0.373043	-3.59691	0.000322025	0.000872466	TRUE	chr10	3894909	3895787	-	+	NON_INFO	1	879	KLF6	protein_coding	-	level 2	-67437
XLOC_002078	273.715	-0.807653	0.224581	-3.59626	0.000322826	0.00087417	FALSE	chr19	34395729	34403749	-	+	NON_INFO	1	8021	KCTD15	protein_coding	+	level 2	89064
XLOC_002255	10.9292	1.42314	0.395823	3.59539	0.000323902	0.000876614	TRUE	chr2	43199576	43207609	-	-	NON_INFO	2	762	HAAO	protein_coding	-	level 1	-179844
XLOC_005000	2.44317	3.13224	0.871604	3.59365	0.000326074	0.000882022	TRUE	chrX	70858921	70859556	-	+	NON_INFO	1	636	CXCR3	protein_coding	-	level 2	-20555
XLOC_002336	33.394	-0.480596	0.133817	-3.59145	0.000328843	0.000889035	FALSE	chr2	18732952	18733807	-	+	NON_INFO	1	856	RDH14	protein_coding	-	level 2	2183
XLOC_000781	145.702	0.456099	0.127015	3.5909	0.000329542	0.000890451	FALSE	chr11	67084991	67099408	-	+	NON_INFO	3	1915	SSH3	protein_coding	+	level 2	4914
XLOC_001358	23.5141	-0.754826	0.210252	-3.5901	0.000330556	0.000892713	FALSE	chr14	74893457	74894221	-	-	NON_INFO	1	765	SYNDIG1L	protein_coding	-	level 2	-653
XLOC_002297	1.07757	2.96705	0.827192	3.5869	0.000334639	0.000903257	TRUE	chr2	156762870	156769650	-	-	NON_INFO	3	279	NR4A2	protein_coding	-	level 1	411295
XLOC_003301	14.0235	1.39351	0.388758	3.58452	0.000337695	0.000911019	TRUE	chr4	25501129	25501877	-	+	NON_INFO	1	749	ANAPC4	protein_coding	+	level 2	81010
XLOC_000533	15.6569	-0.924106	0.257955	-3.58243	0.000340411	0.000917858	FALSE	chr10	6630044	6638860	-	+	NON_INFO	3	553	PRKCQ	protein_coding	-	level 2	-7782
XLOC_001701	27.6911	-0.511454	0.14282	-3.58112	0.000342122	0.000921981	FALSE	chr16	67551828	67552279	-	+	NON_INFO	1	452	FAM65A	protein_coding	+	level 1	-43
XLOC_004367	15.9826	-0.753566	0.210472	-3.58036	0.000343124	0.000924189	FALSE	chr7	107274109	107274628	-	+	NON_INFO	1	520	BCAP29	protein_coding	+	level 1	4495
XLOC_003634	57.3751	-0.496158	0.138591	-3.58002	0.000343567	0.000924889	FALSE	chr5	70151742	70153975	-	+	NON_INFO	1	2234	SERF1A	protein_coding	+	level 2	-42518
XLOC_000889	10.4715	-0.884639	0.24721	-3.5785	0.000345575	0.000929799	FALSE	chr11	65094533	65094929	-	+	NON_INFO	1	397	CDC42EP2	protein_coding	+	level 2	4634
XLOC_003282	73.1674	-0.540606	0.151153	-3.57655	0.000348163	0.000936267	FALSE	chr4	8362343	8363111	-	+	NON_INFO	1	769	ACOX3	protein_coding	-	level 2	4899
XLOC_000593	8.77478	-1.35376	0.37855	-3.57617	0.000348669	0.000937128	TRUE	chr10	48569302	48571748	-	-	NON_INFO	2	800	GDF10	protein_coding	-	level 1	-130327
XLOC_003448	93.1787	-0.534507	0.149498	-3.57535	0.000349759	0.000939561	FALSE	chr4	186070575	186071534	-	+	NON_INFO	1	960	SLC25A4	protein_coding	+	level 2	2142
XLOC_000372	19.9649	0.652957	0.182801	3.57195	0.000354337	0.000951115	FALSE	chr1	149268354	149269399	-	+	NON_INFO	1	1046	FAM72C	protein_coding	-	level 2	169352
XLOC_002104	8.29078	-1.19704	0.335128	-3.57187	0.000354436	0.000951115	TRUE	chr19	41409263	41410248	-	+	NON_INFO	1	986	CTC-490E21.12	protein_coding	+	level 2	5077
XLOC_003321	24.2472	-0.555267	0.155842	-3.56302	0.000366618	0.000983283	FALSE	chr4	39140139	39140779	-	+	NON_INFO	1	641	KLHL5	protein_coding	+	level 1	11663
XLOC_001246	2.11626	3.68465	1.0342	3.56279	0.000366932	0.000983602	TRUE	chr13	90045409	90046550	-	-	NON_INFO	2	381	SLITRK5	protein_coding	+	level 2	1713539
XLOC_000783	24.8402	-0.68826	0.193217	-3.5621	0.0003679	0.000985676	FALSE	chr11	68049891	68052472	-	+	NON_INFO	2	1076	C11orf24	protein_coding	-	level 1	-10423
XLOC_004902	11.4756	1.90977	0.536699	3.55837	0.000373161	0.000999243	TRUE	chrX	6530094	6532855	-	-	NON_INFO	2	2364	VCX3A	protein_coding	-	level 2	-76936
XLOC_001761	38.4903	-1.27038	0.357263	-3.55587	0.000376734	0.00100828	TRUE	chr17	19789554	19795591	-	-	NON_INFO	3	1138	AKAP10	protein_coding	-	level 1	12025
XLOC_004560	65.908	-1.11792	0.314448	-3.55519	0.0003777	0.00101033	TRUE	chr8	82499937	82507482	-	+	NON_INFO	1	7546	FABP12	protein_coding	-	level 2	-56325
XLOC_002043	9.5439	-0.804869	0.226433	-3.55455	0.000378627	0.00101227	FALSE	chr19	8582449	8582661	-	+	NON_INFO	1	213	MYO1F	protein_coding	-	level 2	3014
XLOC_003117	48.9998	-0.44689	0.125739	-3.55412	0.000379246	0.00101339	FALSE	chr3	129093790	129094698	-	+	NON_INFO	1	909	EFCAB12	protein_coding	-	level 2	25467
XLOC_001105	16.9426	-0.996453	0.28039	-3.55381	0.000379695	0.00101406	FALSE	chr12	67772966	67774188	-	+	NON_INFO	1	1223	CAND1	protein_coding	+	level 1	59236
XLOC_003747	11.8958	0.708004	0.19965	3.54623	0.000390779	0.00104311	FALSE	chr5	179102191	179102631	-	+	NON_INFO	1	441	CBY3	protein_coding	-	level 2	2954
XLOC_003252	34.474	-0.948573	0.267699	-3.54343	0.000394958	0.00105371	FALSE	chr4	128009229	128017711	-	-	NON_INFO	4	1888	INTU	protein_coding	+	level 1	-526716
XLOC_000252	4.12384	1.94797	0.549882	3.54253	0.000396305	0.00105638	TRUE	chr1	43593184	43593917	-	+	NON_INFO	1	734	FAM183A	protein_coding	+	level 1	-16908
XLOC_002742	16.1474	1.0154	0.286635	3.54248	0.000396379	0.00105638	TRUE	chr21	44366650	44367649	-	-	NON_INFO	1	1000	PKNOX1	protein_coding	+	level 1	-26972
XLOC_001974	43.4762	0.470431	0.132827	3.54169	0.000397576	0.00105846	FALSE	chr18	48321511	48322569	-	+	NON_INFO	1	1059	MRO	protein_coding	-	level 2	2006
XLOC_004295	73.1184	0.694844	0.196187	3.54174	0.000397498	0.00105846	FALSE	chr7	44834483	44836068	-	+	NON_INFO	1	1586	PPIA	protein_coding	+	level 2	-212
XLOC_003392	228.702	0.576281	0.16272	3.54155	0.000397789	0.00105847	FALSE	chr4	124327382	124329194	-	+	NON_INFO	1	1813	SPRY1	protein_coding	+	level 2	2473
XLOC_001160	3.0457	3.46456	0.978779	3.53968	0.000400615	0.00106543	TRUE	chr12	103619638	103619863	-	+	NON_INFO	1	226	C12orf42	protein_coding	-	level 2	11507
XLOC_002405	60.0327	0.749938	0.212093	3.53589	0.000406401	0.00108025	FALSE	chr2	86146481	86149337	-	+	NON_INFO	1	2857	ST3GAL5	protein_coding	-	level 1	-30345
XLOC_000454	13.1226	-1.91546	0.542169	-3.53297	0.000410921	0.00109169	TRUE	chr1	204475654	204475882	-	+	NON_INFO	1	229	MDM4	protein_coding	+	level 2	-9630
XLOC_003405	6.5684	-1.30266	0.369495	-3.52553	0.000422644	0.00112224	TRUE	chr4	142348224	142348772	-	+	NON_INFO	1	549	ZNF330	protein_coding	+	level 2	192374
XLOC_002747	289.942	-0.931666	0.264296	-3.52508	0.000423352	0.00112354	FALSE	chr21	46964391	46983165	-	-	NON_INFO	3	1386	SLC19A1	protein_coding	-	level 1	-67
XLOC_003817	1.84304	3.13136	0.889046	3.52215	0.000428055	0.00113542	TRUE	chr6	145478109	145485281	-	+	NON_INFO	2	735	UTRN	protein_coding	+	level 2	303940
XLOC_002465	4.75595	4.31107	1.22498	3.5193	0.000432688	0.00114706	TRUE	chr2	130825278	130826331	-	+	NON_INFO	1	1054	POTEF	protein_coding	-	level 2	4778
XLOC_004773	4.49329	-1.26512	0.359494	-3.51917	0.000432896	0.00114706	TRUE	chr9	75510971	75511182	-	+	NON_INFO	1	212	ALDH1A1	protein_coding	-	level 2	4397
XLOC_004780	2.38027	3.09928	0.880855	3.51849	0.000434003	0.00114939	TRUE	chr9	85500974	85501210	-	+	NON_INFO	1	237	RASEF	protein_coding	-	level 2	93291
XLOC_003806	8.27103	2.73356	0.777347	3.51652	0.000437241	0.00115736	TRUE	chr6	113201400	113204296	-	+	NON_INFO	2	695	RFPL4B	protein_coding	+	level 2	528903
XLOC_000406	14.3138	1.1992	0.341073	3.51596	0.000438174	0.00115923	TRUE	chr1	156151739	156152515	-	+	NON_INFO	1	777	SEMA4A	protein_coding	+	level 2	4197
XLOC_004785	55.4566	-0.425794	0.121213	-3.51277	0.000443459	0.00117259	FALSE	chr9	88472312	88473695	-	+	NON_INFO	1	1384	NAA35	protein_coding	+	level 2	-82367
XLOC_000902	23.1401	1.21558	0.346066	3.51256	0.000443817	0.00117293	TRUE	chr11	71274315	71275332	-	+	NON_INFO	1	1018	KRTAP5-10	protein_coding	+	level 2	-1278
XLOC_002108	11.5444	-1.18775	0.338203	-3.51195	0.000444825	0.00117498	TRUE	chr19	42121698	42122442	-	+	NON_INFO	1	745	CEACAM4	protein_coding	-	level 2	2903
XLOC_004683	2.41896	2.82321	0.803977	3.51155	0.000445495	0.00117614	TRUE	chr9	65767276	65782872	-	-	NON_INFO	3	693	SPATA31A7	protein_coding	-	level 2	-257667
XLOC_003222	382.351	0.962866	0.274296	3.51032	0.000447572	0.001181	FALSE	chr4	25508627	25518661	-	-	NON_INFO	1	10035	ANAPC4	protein_coding	+	level 2	88508
XLOC_003858	13.9569	-1.14176	0.325375	-3.50907	0.000449678	0.00118594	TRUE	chr6	29457878	29461912	-	-	NON_INFO	2	410	MAS1L	protein_coding	-	level 2	-2141
XLOC_004839	153.472	-0.593052	0.169019	-3.50878	0.000450162	0.0011866	FALSE	chr9	136193600	136195185	-	+	NON_INFO	1	1586	SURF6	protein_coding	-	level 2	2368
XLOC_002995	2.94916	-1.52583	0.434931	-3.50821	0.000451127	0.00118852	TRUE	chr3	59625888	59639971	-	-	NON_INFO	2	267	FHIT	protein_coding	-	level 2	95066
XLOC_000201	2.1381	1.9805	0.564751	3.50686	0.000453432	0.00119398	TRUE	chr1	16836332	16836582	-	+	NON_INFO	1	251	AL355149.2	protein_coding	+	level 3	-28980
XLOC_003999	9.35313	-0.886183	0.252898	-3.5041	0.000458145	0.00120576	FALSE	chr6	42690847	42691227	-	+	NON_INFO	1	381	PRPH2	protein_coding	-	level 2	-536
XLOC_001593	1.92255	3.06515	0.874817	3.50377	0.000458728	0.00120604	TRUE	chr16	8056301	8162903	-	-	NON_INFO	2	1405	RBFOX1	protein_coding	+	level 1	292962
XLOC_004934	4.40234	4.16587	1.18893	3.50387	0.00045855	0.00120604	TRUE	chrX	125416872	125594329	-	-	NON_INFO	2	517	DCAF12L1	protein_coding	-	level 2	89041
XLOC_003032	5.12077	-1.40431	0.401036	-3.5017	0.000462301	0.0012148	TRUE	chr3	19913998	19914445	-	+	NON_INFO	1	448	EFHB	protein_coding	-	level 1	6520
XLOC_001175	88.346	-0.779346	0.222682	-3.49981	0.000465582	0.00122279	FALSE	chr12	117147824	117149215	-	+	NON_INFO	1	1392	C12orf49	protein_coding	-	level 2	4379
XLOC_004693	11.3104	2.66717	0.762139	3.49959	0.000465975	0.00122318	TRUE	chr9	85442096	85446050	-	-	NON_INFO	2	1457	RASEF	protein_coding	-	level 2	148451
XLOC_002903	16.8753	0.662554	0.189581	3.49484	0.000474347	0.00124387	FALSE	chr22	41818862	41819578	-	+	NON_INFO	1	717	TOB2	protein_coding	-	level 2	9919
XLOC_004333	3.53433	1.12147	0.320892	3.49485	0.000474325	0.00124387	TRUE	chr7	72341236	72341498	-	+	NON_INFO	1	263	POM121	protein_coding	+	level 2	-8439
XLOC_001218	98.3651	-0.9082	0.259931	-3.494	0.000475839	0.00124714	FALSE	chr13	74973387	74982913	-	+	NON_INFO	3	2691	AL355390.1	protein_coding	-	level 3	4182
XLOC_004713	4.26979	-1.20963	0.346227	-3.49375	0.000476282	0.00124765	TRUE	chr9	125335102	125339173	-	-	NON_INFO	2	215	OR1L8	protein_coding	-	level 2	-4265
XLOC_002213	26.2615	0.76805	0.220058	3.49022	0.000482622	0.00126361	FALSE	chr2	120457867	120461795	-	+	NON_INFO	3	696	TMEM177	protein_coding	+	level 1	13785
XLOC_003414	6.43492	1.22626	0.351446	3.48917	0.000484516	0.00126791	TRUE	chr4	149689834	149690485	-	+	NON_INFO	1	652	NR3C2	protein_coding	-	level 1	-323985
XLOC_001919	5.97429	-1.24017	0.355806	-3.48552	0.000491181	0.00128469	TRUE	chr18	22272542	22274513	-	+	NON_INFO	2	387	HRH4	protein_coding	+	level 2	212622
XLOC_000953	120.559	0.810049	0.232528	3.48366	0.000494604	0.00129297	FALSE	chr11	133772932	133774959	-	+	NON_INFO	1	2028	IGSF9B	protein_coding	-	level 1	3501
XLOC_002452	198.012	0.657357	0.188768	3.48236	0.000497021	0.00129862	FALSE	chr2	113963117	113965137	-	+	NON_INFO	1	2021	PSD4	protein_coding	+	level 1	2304
XLOC_001590	37.2651	-0.77162	0.221693	-3.48057	0.000500344	0.00130663	FALSE	chr16	89738627	89739715	-	+	NON_INFO	2	906	SPATA33	protein_coding	+	level 1	948
XLOC_004599	2.04408	3.33698	0.959185	3.47897	0.000503337	0.00131376	TRUE	chr8	127367520	127370257	-	+	NON_INFO	1	2738	FAM84B	protein_coding	-	level 2	194431
XLOC_003592	3.59621	-1.83445	0.527508	-3.47759	0.000505953	0.00131991	TRUE	chr5	34336908	34339158	-	+	NON_INFO	1	2251	C1QTNF3	protein_coding	-	level 2	-212276
XLOC_004037	66.6671	0.689408	0.198268	3.47715	0.000506774	0.00132137	FALSE	chr6	80293452	80295179	-	+	NON_INFO	1	1728	SH3BGRL2	protein_coding	+	level 2	-45822
XLOC_001510	1.9962	3.60744	1.03913	3.47161	0.000517354	0.00134826	TRUE	chr15	23943654	23944098	-	+	NON_INFO	1	445	NDN	protein_coding	-	level 2	-11205
XLOC_001528	7.04425	-1.40375	0.404789	-3.46785	0.000524632	0.00136653	TRUE	chr15	42425416	42425831	-	+	NON_INFO	1	416	PLA2G4F	protein_coding	-	level 2	7502
XLOC_004749	3.09075	-1.21963	0.351711	-3.46769	0.000524953	0.00136666	TRUE	chr9	36165916	36166144	-	+	NON_INFO	1	229	GLIPR2	protein_coding	+	level 2	2007
XLOC_004225	182.171	-0.400374	0.115479	-3.46706	0.000526177	0.00136914	FALSE	chr7	148882154	148886256	-	-	NON_INFO	2	3309	ZNF398	protein_coding	+	level 2	2039
XLOC_001124	9.64327	0.914351	0.263795	3.46614	0.00052799	0.00137315	FALSE	chr12	69693697	69696351	-	+	NON_INFO	1	2655	CPSF6	protein_coding	+	level 2	25560
XLOC_002683	108.083	-0.98097	0.283046	-3.46575	0.000528746	0.00137441	FALSE	chr20	48898815	48902783	-	+	NON_INFO	1	3969	CEBPB	protein_coding	+	level 2	89604
XLOC_000581	4.1534	4.11013	1.18599	3.46557	0.000529102	0.00137463	TRUE	chr10	9237676	9312417	-	-	NON_INFO	2	3513	GATA3	protein_coding	+	level 2	1120516
XLOC_001579	9.00229	1.27351	0.367663	3.4638	0.0005326	0.00138301	TRUE	chr16	54670034	54685505	-	+	NON_INFO	2	654	IRX5	protein_coding	+	level 1	-279270
XLOC_002937	2.53684	3.79314	1.09546	3.46259	0.000535005	0.00138854	TRUE	chr3	63130319	63134425	-	+	NON_INFO	3	521	SYNPR	protein_coding	+	level 1	-79567
XLOC_003703	6.35799	1.08786	0.314319	3.46102	0.000538137	0.00139596	TRUE	chr5	141302130	141302466	-	+	NON_INFO	1	337	KIAA0141	protein_coding	+	level 1	-908
XLOC_000145	1.53185	3.2865	0.94974	3.46042	0.000539328	0.00139833	TRUE	chr1	159546344	159550795	-	-	NON_INFO	3	276	APCS	protein_coding	+	level 2	-6821
XLOC_001549	17.9332	0.902509	0.260853	3.45983	0.000540512	0.00140068	FALSE	chr15	72894522	72894838	-	+	NON_INFO	1	317	ARIH1	protein_coding	+	level 2	14831
XLOC_004890	2.08143	3.70365	1.07053	3.45965	0.000540882	0.00140092	TRUE	chrX	106615126	106661098	-	+	NON_INFO	2	381	FRMPD3	protein_coding	+	level 2	-104583
XLOC_004183	33.8361	-1.41678	0.409951	-3.45597	0.000548326	0.00141948	TRUE	chr7	3133791	3135283	-	-	NON_INFO	1	1493	AC091801.1	protein_coding	-	level 1	44586
XLOC_003726	27.9185	-0.655431	0.189802	-3.45324	0.000553887	0.00143314	FALSE	chr5	158579242	158581137	-	+	NON_INFO	1	1896	RNF145	protein_coding	-	level 1	3281
XLOC_001803	14.8473	1.06521	0.308531	3.45252	0.000555368	0.00143624	TRUE	chr17	15847103	15847808	-	+	NON_INFO	1	706	ADORA2B	protein_coding	+	level 2	-424
XLOC_000283	30.9394	0.743249	0.215307	3.45205	0.000556342	0.00143802	FALSE	chr1	53148655	53149878	-	+	NON_INFO	1	1224	SELRC1	protein_coding	-	level 2	2631
XLOC_000724	93.1389	-0.683469	0.198063	-3.45076	0.000559006	0.00144417	FALSE	chr10	99481442	99485392	-	+	NON_INFO	1	3951	MARVELD1	protein_coding	+	level 2	3536
XLOC_000803	1.04357	3.08208	0.893331	3.45009	0.000560393	0.00144701	TRUE	chr11	1063158	1068147	-	-	NON_INFO	3	225	MUC2	protein_coding	+	level 2	-6729
XLOC_004743	10.4267	-0.748956	0.21718	-3.44855	0.000563602	0.00145456	FALSE	chr9	35694321	35694623	-	+	NON_INFO	1	303	TLN1	protein_coding	-	level 2	2323
XLOC_000287	122.045	-0.626933	0.18186	-3.44734	0.000566136	0.00146035	FALSE	chr1	55310248	55311837	-	+	NON_INFO	1	1590	C1orf177	protein_coding	+	level 2	2324
XLOC_000280	85.6881	0.765038	0.221968	3.44662	0.000567652	0.00146352	FALSE	chr1	53138260	53141427	-	+	NON_INFO	1	3168	FAM159A	protein_coding	+	level 2	2906
XLOC_002352	17.0288	0.597921	0.173491	3.44641	0.000568091	0.00146391	FALSE	chr2	33791883	33792247	-	+	NON_INFO	1	365	RASGRP3	protein_coding	+	level 2	2067
XLOC_005056	2.81318	3.91209	1.13544	3.44544	0.000570138	0.00146843	TRUE	chrX	125401123	125401412	-	+	NON_INFO	1	290	DCAF12L2	protein_coding	-	level 2	-101044
XLOC_004215	12.023	-0.818973	0.2378	-3.44395	0.000573274	0.00147576	FALSE	chr7	93907960	93937022	-	-	NON_INFO	3	553	COL1A2	protein_coding	+	level 2	-86852
XLOC_001973	76.6084	0.960346	0.278866	3.44376	0.000573688	0.00147607	FALSE	chr18	47123025	47125999	-	+	NON_INFO	1	2975	LIPG	protein_coding	+	level 1	3754
XLOC_001512	156.082	-0.927106	0.26935	-3.44202	0.000577398	0.00148486	FALSE	chr15	25913799	25918232	-	+	NON_INFO	1	4434	ATP10A	protein_coding	-	level 1	4189
XLOC_000214	2.70543	1.93128	0.561292	3.44077	0.000580056	0.00149094	TRUE	chr1	22280901	22281363	-	+	NON_INFO	1	463	HSPG2	protein_coding	-	level 2	-17112
XLOC_002864	147.812	0.842204	0.244788	3.44054	0.000580548	0.00149145	FALSE	chr22	18037069	18038450	-	+	NON_INFO	1	1382	CECR2	protein_coding	+	level 1	3225
XLOC_004898	11.3357	-0.713427	0.20749	-3.43836	0.000585246	0.00150276	FALSE	chrX	152676886	152677476	-	+	NON_INFO	2	330	ZFP92	protein_coding	+	level 2	-6305
XLOC_002621	132.61	0.39158	0.113959	3.43616	0.000590033	0.00151428	FALSE	chr20	3158481	3161530	-	+	NON_INFO	1	3050	LZTS3	protein_coding	-	level 2	-4290
XLOC_003283	405.016	-0.493844	0.143747	-3.43551	0.000591448	0.00151714	FALSE	chr4	8363187	8365728	-	+	NON_INFO	1	2542	ACOX3	protein_coding	-	level 2	2282
XLOC_000561	26.9317	-0.728805	0.212242	-3.43385	0.00059508	0.00152494	FALSE	chr10	109449296	109473319	-	+	NON_INFO	8	792	SORCS1	protein_coding	-	level 2	-525005
XLOC_004956	76.6443	0.508744	0.148156	3.43384	0.000595092	0.00152494	FALSE	chrX	12990960	12993054	-	+	NON_INFO	1	2095	TMSB4X	protein_coding	+	level 1	-174
XLOC_000334	29.5134	0.593725	0.173005	3.43184	0.000599509	0.00153548	FALSE	chr1	109630456	109631209	-	+	NON_INFO	1	754	TMEM167B	protein_coding	+	level 2	-2149
XLOC_000212	3.74471	-1.13843	0.331966	-3.42935	0.000605037	0.00154886	TRUE	chr1	20822616	20822828	-	+	NON_INFO	1	213	MUL1	protein_coding	-	level 2	3116
XLOC_000489	84.5075	0.467573	0.136404	3.42784	0.000608395	0.00155667	FALSE	chr1	224033743	224034615	-	+	NON_INFO	1	873	TP53BP2	protein_coding	-	level 2	-70
XLOC_004781	7.53235	3.31863	0.968225	3.42754	0.000609081	0.00155763	TRUE	chr9	85540952	85541632	-	+	NON_INFO	1	681	RASEF	protein_coding	-	level 2	52869
XLOC_004344	17.6981	0.914301	0.266804	3.42687	0.00061059	0.00156071	FALSE	chr7	73669070	73669670	-	+	NON_INFO	1	601	RFC2	protein_coding	-	level 2	-297
XLOC_002220	282.888	0.687329	0.200731	3.42413	0.000616771	0.00157491	FALSE	chr2	132439999	132457025	-	+	NON_INFO	6	3267	C2orf27A	protein_coding	+	level 1	-22924
XLOC_003836	13.6287	1.10653	0.323146	3.42425	0.000616495	0.00157491	TRUE	chr6	1552348	1555495	-	-	NON_INFO	2	501	FOXC1	protein_coding	+	level 2	-55187
XLOC_002942	1.45082	3.23604	0.945647	3.42204	0.000621525	0.00158625	TRUE	chr3	84017737	84019711	-	+	NON_INFO	2	234	CADM2	protein_coding	+	level 2	-988422
XLOC_001730	12.1193	1.26967	0.371097	3.42139	0.00062302	0.00158927	TRUE	chr17	6459982	6461479	-	+	NON_INFO	2	953	ACKR6	protein_coding	-	level 1	-169
XLOC_004307	4.59195	1.12542	0.329138	3.4193	0.000627819	0.0016007	TRUE	chr7	63974355	63974603	-	+	NON_INFO	1	249	ZNF680	protein_coding	-	level 1	5660
XLOC_000056	11.1657	0.86086	0.251969	3.41653	0.000634244	0.00161627	FALSE	chr1	150602220	150602551	-	+	NON_INFO	1	332	ENSA	protein_coding	-	level 1	-133
XLOC_003804	5.02139	2.85679	0.836494	3.41519	0.000637368	0.00162341	TRUE	chr6	112261752	112268798	-	+	NON_INFO	3	1898	FYN	protein_coding	-	level 2	-67098
XLOC_000730	41.54	0.586999	0.171893	3.41491	0.00063804	0.00162431	FALSE	chr10	104502131	104503325	-	+	NON_INFO	1	1195	WBP1L	protein_coding	+	level 2	-403
XLOC_002671	8.55811	1.3518	0.39595	3.41408	0.000639985	0.00162844	TRUE	chr20	32289598	32290217	-	+	NON_INFO	1	620	PXMP4	protein_coding	-	level 2	4296
XLOC_000570	34.9841	0.632786	0.185449	3.41219	0.000644438	0.00163894	FALSE	chr10	134209621	134210245	-	+	NON_INFO	1	625	PWWP2B	protein_coding	+	level 2	-428
XLOC_004545	16.6679	2.03036	0.595145	3.41153	0.000645984	0.00164205	TRUE	chr8	68323666	68325330	-	+	NON_INFO	1	1665	CPA6	protein_coding	-	level 2	9031
XLOC_000040	1.96992	2.75322	0.807261	3.41057	0.000648283	0.00164707	TRUE	chr1	104193490	104194003	-	+	NON_INFO	2	284	AMY1A	protein_coding	+	level 2	-3910
XLOC_003372	6.59467	1.24593	0.365465	3.40916	0.000651627	0.00165473	TRUE	chr4	90039656	90040061	-	+	NON_INFO	1	406	TIGD2	protein_coding	+	level 2	3607
XLOC_001656	41.0231	0.645778	0.189484	3.40808	0.000654213	0.00166047	FALSE	chr16	21194310	21195423	-	+	NON_INFO	1	1114	TMEM159	protein_coding	+	level 1	2374
XLOC_002965	43.2849	0.555682	0.163075	3.40752	0.000655553	0.00166304	FALSE	chr3	156892128	156892915	-	+	NON_INFO	2	595	CCNL1	protein_coding	-	level 2	-13580
XLOC_003663	7.80467	2.19726	0.645265	3.4052	0.000661146	0.00167638	TRUE	chr5	111857149	111857911	-	+	NON_INFO	1	763	FLJ11235	protein_coding	+	level 3	100840
XLOC_003951	160.529	1.27511	0.374476	3.40504	0.000661544	0.00167655	TRUE	chr6	28272995	28276535	-	+	NON_INFO	1	3541	PGBD1	protein_coding	+	level 2	2670
[truncated: 3,095 more rows]

## Sheet: Sheet2
Differentially expressed novel lincRNAs between tumors and normal samples
NovelLincRNA	baseMean	log2FoldChange	lfcSE	stat	pvalue	padj	chr_start_end	Number_of_Exons	Transcript_Length	Nearest_Gene_Name	Distance_to_nearest_Gene
XLOC_003376	102.317	-2.37236	0.158237	-14.9925	8.22239e-51	4.16135e-47	chr4_101308061_101312026	1	3966	EMCN	4473
XLOC_004146	389.324	-2.87248	0.201546	-14.2522	4.34322e-46	1.09905e-42	chr7_45229828_45240280	1	10453	RAMP3	3928
XLOC_002908	146.731	-2.9331	0.206696	-14.1904	1.05046e-45	1.77212e-42	chr22_43595842_43596666	1	825	SCUBE1	2564
XLOC_002849	259.164	-1.93705	0.138677	-13.968	2.44285e-44	3.09081e-41	chr22_36517019_36532452	7	7500	APOL3	3921
XLOC_004370	102.869	6.25483	0.462518	13.5234	1.13719e-41	1.15106e-38	chr7_121952168_121954661	1	2494	FEZF1	-1424
XLOC_000538	315.108	-3.13628	0.232347	-13.4983	1.60079e-41	1.35027e-38	chr10_23648196_23651705	1	3510	C10orf67	-14423
XLOC_004874	85.0177	-2.59317	0.194554	-13.3288	1.57353e-40	1.13766e-37	chrX_39788118_39799200	4	2332	BCOR	109869
XLOC_001771	27086.9	-1.45965	0.11025	-13.2395	5.19008e-40	3.28337e-37	chr17_62396734_62410760	3	5439	MILR1	-50810
XLOC_002175	92.5954	3.87234	0.294022	13.1702	1.30234e-39	7.32347e-37	chr2_27975672_27978435	2	1158	MRPL33	-16150
XLOC_000646	121.852	-3.16845	0.242192	-13.0824	4.15168e-39	2.10116e-36	chr10_23647404_23648132	1	729	C10orf67	-13631
XLOC_002022	35.5081	-2.69313	0.207186	-12.9986	1.24595e-38	5.7325e-36	chr19_41952211_41953822	1	1612	C19orf69	1542
XLOC_003805	77.699	6.55113	0.505023	12.9719	1.76506e-38	7.44412e-36	chr6_112304042_112316568	4	5313	WISP3	-58708
XLOC_000586	607.166	-3.60748	0.280736	-12.8501	8.59291e-38	3.34529e-35	chr10_23669614_23674515	1	4902	C10orf67	-35841
XLOC_000253	183.677	-2.21467	0.173282	-12.7807	2.10126e-37	7.59604e-35	chr1_43792378_43794613	1	2236	TIE1	3600
XLOC_003992	148.552	2.73874	0.215207	12.7261	4.23613e-37	1.42927e-34	chr6_39152180_39153737	1	1558	KCNK5	3013
XLOC_004298	88.9397	-2.57945	0.202798	-12.7193	4.61721e-37	1.46048e-34	chr7_45228474_45229719	1	1246	RAMP3	2574
XLOC_004360	73.8801	-3.40938	0.268365	-12.7043	5.59979e-37	1.66709e-34	chr7_100516812_100518417	1	1606	ACHE	-22219
XLOC_003521	204.144	5.84559	0.461208	12.6745	8.18603e-37	2.30164e-34	chr5_10332921_10337314	1	4394	42800	-16502
XLOC_004112	70.3024	-2.01583	0.160625	-12.5499	3.97973e-36	1.06007e-33	chr6_164001720_164004299	1	2580	QKI	2093
XLOC_001281	277.148	-1.30938	0.104692	-12.507	6.83185e-36	1.7288e-33	chr13_48839172_48844584	1	5413	ITM2B	2110
XLOC_004300	212.253	-2.51482	0.204518	-12.2963	9.47726e-35	2.28402e-32	chr7_45244324_45248964	1	4641	RAMP3	18424
XLOC_004113	49.4762	-2.14862	0.174971	-12.2799	1.16172e-34	2.67248e-32	chr6_164004496_164006624	1	2129	QKI	4869
XLOC_004299	44.541	-2.96408	0.24373	-12.1613	4.99447e-34	1.099e-31	chr7_45240407_45241783	1	1377	RAMP3	14507
XLOC_003880	129.48	6.43351	0.530411	12.1293	7.38851e-34	1.55805e-31	chr6_79983430_79987136	2	2113	HMGN3	-39025
XLOC_000893	87.5739	3.29086	0.272263	12.0871	1.23628e-33	2.50273e-31	chr11_66449737_66450632	1	896	SPTBN2	2088
XLOC_001252	208.733	2.05263	0.174081	11.7912	4.33098e-32	8.42297e-30	chr13_100737764_100741234	2	1566	PCCA	-36
XLOC_002273	63.163	5.75427	0.488141	11.7881	4.49358e-32	8.42297e-30	chr2_92289922_92323179	7	9046	RP11-685N3.1	-1751526
XLOC_003517	47.4348	2.91998	0.247848	11.7813	4.87113e-32	8.80457e-30	chr5_1130015_1130528	1	514	SLC12A7	-17866
XLOC_003881	372.627	7.46967	0.637077	11.7249	9.50199e-32	1.65826e-29	chr6_80016970_80023098	3	2112	HMGN3	-72565
XLOC_003469	208.82	6.28705	0.540167	11.6391	2.60841e-31	4.40038e-29	chr5_10316386_10332863	5	3681	CMBL	-8249
XLOC_004168	43.6393	-3.05496	0.264943	-11.5306	9.2456e-31	1.50942e-28	chr7_100540091_100542035	1	1945	MUC3A	-5153
XLOC_003709	49.847	6.50197	0.567383	11.4596	2.10516e-30	3.32945e-28	chr5_147217667_147218984	1	1318	SPINK1	-6319
XLOC_003708	47.9971	6.06512	0.53485	11.3399	8.3286e-30	1.2773e-27	chr5_147194679_147201969	1	7291	SPINK1	2163
XLOC_002514	951.593	-1.70488	0.150838	-11.3027	1.27262e-29	1.89121e-27	chr2_197059096_197061682	1	2587	HECW2	2296
XLOC_004677	131.467	-2.32919	0.206118	-11.3003	1.30789e-29	1.89121e-27	chr9_35913583_35914418	2	396	HRCT1	6446
XLOC_003231	299.766	-1.6349	0.145166	-11.2623	2.01439e-29	2.83189e-27	chr4_56802414_56814339	3	3158	CEP135	-699
XLOC_000677	359.612	-1.74496	0.155309	-11.2354	2.73212e-29	3.7371e-27	chr10_52749612_52750598	1	987	PRKG1	-348
XLOC_000971	75.4777	4.93784	0.44077	11.2028	3.95207e-29	5.26354e-27	chr12_57372689_57380492	3	1694	GPR182	-7739
XLOC_004431	22.5235	5.26309	0.474107	11.1011	1.23951e-28	1.60851e-26	chr8_80655395_80661100	2	1329	HEY1	15146
XLOC_003750	172.36	3.02986	0.275046	11.0158	3.2055e-28	4.05576e-26	chr6_1250825_1287466	5	8026	FOXQ1	-25210
XLOC_000175	108.551	-2.57091	0.233898	-10.9916	4.19496e-28	5.17822e-26	chr1_228884621_228893289	2	3907	RHOU	2206
XLOC_004996	44.2479	-2.02738	0.186504	-10.8704	1.59477e-27	1.9217e-25	chrX_67949072_67950130	1	1059	STARD8	3389
XLOC_000120	49.0924	2.06277	0.190571	10.8241	2.64638e-27	3.11473e-25	chr1_95081938_95086573	2	1077	F3	-74583
XLOC_002281	22.3536	4.91042	0.458423	10.7115	8.98656e-27	1.03366e-24	chr2_111097075_111108993	3	4282	LIMS3	51519
XLOC_003927	85.1717	-2.72284	0.255619	-10.652	1.70742e-26	1.92028e-24	chr6_8358315_8359516	1	1202	SLC35B3	53786
XLOC_004636	232.457	-2.24981	0.211823	-10.6212	2.37538e-26	2.61344e-24	chr9_35913484_35914427	2	857	HRCT1	6347
XLOC_002206	23.1324	4.34733	0.411533	10.5637	4.38893e-26	4.72604e-24	chr2_110777552_110789513	2	8195	MALL	51935
XLOC_001719	52.9495	-2.80992	0.266513	-10.5433	5.45475e-26	5.75135e-24	chr16_86500999_86503917	1	2919	FOXF1	-40217
XLOC_003925	11.4799	-3.2542	0.309059	-10.5294	6.32509e-26	6.53291e-24	chr6_8328242_8328500	1	259	SLC35B3	84802
XLOC_001758	32.4871	3.32525	0.315865	10.5275	6.45506e-26	6.53381e-24	chr17_81017558_81018805	2	1082	B3GNTL1	-7873
XLOC_003926	68.425	-2.70903	0.258698	-10.4718	1.16424e-25	1.14682e-23	chr6_8357086_8358258	1	1173	SLC35B3	55044
XLOC_004687	67.0882	5.91376	0.564794	10.4706	1.17832e-25	1.14682e-23	chr9_69875855_69890700	2	8306	AL445665.1	215498
XLOC_002106	116.873	-2.04805	0.195682	-10.4662	1.2346e-25	1.17893e-23	chr19_42006795_42007114	1	320	CEACAM21	-48773
XLOC_000108	144.346	5.70664	0.547656	10.4201	2.00677e-25	1.88078e-23	chr1_31926029_31944635	4	15108	SERINC2	18505
XLOC_002280	20.1331	4.43427	0.42848	10.3488	4.23608e-25	3.89796e-23	chr2_110784558_110789458	3	4062	MALL	51990
XLOC_001543	56.1686	4.32232	0.418016	10.3401	4.64126e-25	4.19454e-23	chr15_69866182_69868277	1	2096	RPLP1	117928
XLOC_003490	171.162	6.79564	0.657496	10.3356	4.8618e-25	4.31676e-23	chr5_79137781_79142396	5	1696	CMYA5	41719
XLOC_003902	146.67	5.47821	0.53136	10.3098	6.36408e-25	5.49191e-23	chr6_165201410_165241174	7	2413	C6orf118	451980
XLOC_004745	47.7973	-2.40563	0.233348	-10.3092	6.40234e-25	5.49191e-23	chr9_35914780_35916771	1	1992	HRCT1	7643
XLOC_003904	103.466	7.4772	0.727777	10.274	9.22832e-25	7.65648e-23	chr6_167730095_167734853	2	2451	UNC93A	589
XLOC_003991	37.3881	2.59774	0.252821	10.275	9.13255e-25	7.65648e-23	chr6_39150640_39152072	1	1433	KCNK5	4678
XLOC_002666	109.208	-1.89781	0.184803	-10.2694	9.68257e-25	7.90379e-23	chr20_30627722_30632872	1	5151	HCK	-7120
XLOC_000640	86.1257	-1.00811	0.0992536	-10.1569	3.08866e-24	2.48123e-22	chr10_15812653_15814349	1	1697	FAM188A	5821
XLOC_004054	1005.43	-2.00702	0.19797	-10.138	3.74625e-24	2.96246e-22	chr6_97067194_97073865	1	6672	FHL5	2683
XLOC_001554	79.6443	-1.35922	0.134526	-10.1038	5.31648e-24	4.13949e-22	chr15_77393183_77395418	1	2236	PEAK1	5054
XLOC_002250	14.1323	5.62061	0.557502	10.0818	6.65194e-24	5.10083e-22	chr2_31522056_31525604	2	768	EHD3	29744
XLOC_004452	10.1424	-3.16712	0.314274	-10.0776	6.94155e-24	5.24346e-22	chr8_27008810_27021096	2	626	RP11-521M14.2	64045
XLOC_000026	178.627	-2.17433	0.216068	-10.0632	8.03493e-24	5.98012e-22	chr1_43789118_43792058	2	2739	TIE1	340
XLOC_000228	53.0181	1.98193	0.198483	9.98536	1.76652e-23	1.2957e-21	chr1_28870931_28873066	1	2136	RCC1	5120
XLOC_000973	1456.07	1.83641	0.184071	9.9766	1.92963e-23	1.39512e-21	chr12_60179947_60183794	1	3848	SLC16A7	3553
XLOC_004637	110.689	-2.39251	0.240313	-9.95579	2.37934e-23	1.69603e-21	chr9_35918556_35922957	1	4402	HRCT1	11419
XLOC_003377	28.0519	-2.07869	0.21021	-9.88866	4.66247e-23	3.27733e-21	chr4_101312631_101313445	1	815	EMCN	3054
XLOC_002182	26.3371	-2.04751	0.207087	-9.88719	4.73122e-23	3.2801e-21	chr2_54659825_54671887	7	1075	SPTBN1	-11536
XLOC_004746	39.9077	-2.36511	0.241248	-9.80364	1.08602e-22	7.42748e-21	chr9_35916972_35918333	1	1362	HRCT1	9835
XLOC_000074	391.982	2.68205	0.273793	9.7959	1.17246e-22	7.91175e-21	chr1_201368818_201371406	2	1587	LAD1	-83
XLOC_000627	617.505	-1.81601	0.186619	-9.73108	2.22215e-22	1.47977e-20	chr10_4243095_4249433	1	6339	KLF6	-415623
XLOC_002600	158.631	-1.68492	0.173727	-9.6987	3.05355e-22	2.00702e-20	chr20_23044365_23056401	3	6397	CD93	3586
XLOC_004893	40.0391	5.97947	0.616685	9.69614	3.13117e-22	2.03165e-20	chrX_118018858_118063018	3	1168	LONRF3	-45564
XLOC_001450	490.913	-1.35931	0.140453	-9.67799	3.73995e-22	2.39594e-20	chr14_95879514_95881572	1	2059	SYNE3	2260
XLOC_002304	131.927	2.58275	0.267272	9.66336	4.31495e-22	2.70481e-20	chr2_169280308_169285736	2	5030	CERS6	-26637
XLOC_004440	203.074	-2.90144	0.300262	-9.66302	4.32898e-22	2.70481e-20	chr8_120124079_120130401	1	6323	COLEC10	5259
XLOC_003567	21.1014	3.14042	0.325747	9.64068	5.3828e-22	3.32224e-20	chr5_1122263_1123224	1	962	SLC12A7	-10114
XLOC_000067	77.0912	2.28672	0.237345	9.63457	5.71283e-22	3.48345e-20	chr1_185339741_185345817	3	2581	IVNS1ABP	-53281
XLOC_004253	35.5386	7.47497	0.777929	9.6088	7.3396e-22	4.42211e-20	chr7_8386419_8388374	1	1956	ICA1	-84103
XLOC_001683	18.9826	3.98753	0.415373	9.5999	8.00246e-22	4.76476e-20	chr16_47972140_47973509	1	1370	ABCC12	143376
XLOC_001184	53.2344	3.2272	0.336562	9.58874	8.9166e-22	5.24731e-20	chr12_121401914_121404064	1	2151	AC079602.1	3578
XLOC_000288	497.74	-1.2038	0.125788	-9.57006	1.06849e-21	6.21564e-20	chr1_56956667_56958399	1	1733	PPAP2B	2021
XLOC_000133	80.9416	3.62894	0.379276	9.56808	1.08913e-21	6.22391e-20	chr1_121484056_121485434	2	1040	FCGR1B	-548120
XLOC_001461	54.1404	4.46	0.466158	9.56757	1.0945e-21	6.22391e-20	chr14_105503982_105505581	1	1600	GPR132	10148
XLOC_000017	70.1407	5.93209	0.623057	9.52094	1.71612e-21	9.48561e-20	chr1_31925191_31931989	1	6799	SERINC2	17667
XLOC_001056	21.9213	4.20207	0.441373	9.52045	1.72431e-21	9.48561e-20	chr12_47767630_47770139	1	2510	PCED1B	137188
XLOC_004267	60.5728	5.04368	0.529749	9.52087	1.71735e-21	9.48561e-20	chr7_16999642_17003857	1	4216	AGR3	-78032
XLOC_002893	16.4952	-2.28822	0.240988	-9.49517	2.19848e-21	1.1964e-19	chr22_36524231_36524936	1	706	APOL3	11437
XLOC_003772	95.6436	1.88347	0.198595	9.48398	2.44772e-21	1.31786e-19	chr6_27661818_27681749	7	1948	HIST1H2BL	93509
XLOC_000486	407.71	-1.79892	0.189817	-9.47711	2.61419e-21	1.39267e-19	chr1_223181527_223185326	1	3800	DISP1	2191
XLOC_001494	232.112	-1.70111	0.179914	-9.45508	3.22769e-21	1.7016e-19	chr15_95752334_95803797	5	6726	MCTP2	728703
XLOC_003753	125.057	-2.46623	0.261094	-9.44577	3.52799e-21	1.84074e-19	chr6_8158354_8326617	9	3262	EEF1E1	-55544
XLOC_003325	33.2671	1.74038	0.184379	9.43914	3.75845e-21	1.94097e-19	chr4_40187319_40188619	1	1301	RHOH	-4055
XLOC_001745	180.952	-3.11196	0.329952	-9.43154	4.04102e-21	2.06582e-19	chr17_53690282_53729637	6	5370	TMEM100	67352
XLOC_003876	136.804	4.78555	0.509642	9.39003	5.99803e-21	3.0356e-19	chr6_64088015_64092564	2	1652	LGSN	-58134
XLOC_004647	1151.01	1.54716	0.165434	9.35209	8.59341e-21	4.30606e-19	chr9_85678228_85685634	2	5935	RASEF	-137
XLOC_000232	32.4633	5.91398	0.633792	9.33112	1.04761e-20	5.19798e-19	chr1_31921070_31924933	1	3864	SERINC2	13546
XLOC_000023	20.531	4.58286	0.491578	9.32275	1.1336e-20	5.57007e-19	chr1_41823705_41827020	2	1595	FOXO6	-575
XLOC_004756	31.0122	5.12097	0.54987	9.31304	1.24223e-20	6.04512e-19	chr9_66671794_66679610	1	7817	FAM27E3	1105335
XLOC_000468	128.007	-1.20288	0.129377	-9.29747	1.43829e-20	6.93256e-19	chr1_208053935_208054822	1	888	CD34	2773
XLOC_000249	85.8939	3.24133	0.34904	9.28639	1.59607e-20	7.62048e-19	chr1_40117716_40120739	1	3024	NT5C1A	4055
XLOC_000827	94.3409	4.15085	0.447783	9.26979	1.86507e-20	8.7991e-19	chr11_129474478_129481266	1	6789	BARX2	152308
XLOC_002441	16.6162	4.18673	0.451688	9.26907	1.8777e-20	8.7991e-19	chr2_108901272_108904218	1	2947	SULT1C2	-878
XLOC_000137	164.676	1.66012	0.17927	9.26045	2.03569e-20	9.45195e-19	chr1_147113092_147117115	1	4024	ACP6	2056
XLOC_000676	72.3474	-1.81921	0.196858	-9.24125	2.43625e-20	1.12089e-18	chr10_52747834_52749072	1	1239	PRKG1	-1874
XLOC_000181	249.495	3.42619	0.371293	9.22771	2.76479e-20	1.26059e-18	chr1_233829736_233843858	3	11509	KCNK1	21479
XLOC_002856	64.3274	-2.12475	0.230714	-9.20946	3.27777e-20	1.48114e-18	chr22_50056069_50057784	2	1333	C22orf34	-4880
XLOC_003378	90.8471	-2.31654	0.251608	-9.20695	3.35521e-20	1.50272e-18	chr4_103167577_103170036	1	2460	SLC39A8	2163
XLOC_003514	12.2183	-3.19632	0.347441	-9.19961	3.59266e-20	1.59495e-18	chr5_180296862_180298358	2	505	ZFP62	-8577
XLOC_000716	399.055	-1.16172	0.126463	-9.1862	4.06952e-20	1.79094e-18	chr10_88801229_88808140	1	6912	GLUD1	2104
XLOC_004892	133.316	1.97207	0.215264	9.16117	5.13372e-20	2.23981e-18	chrX_117938701_117939361	1	661	IL13RA1	10200
XLOC_003833	75.3273	2.2211	0.242832	9.14665	5.87261e-20	2.54028e-18	chr6_1284949_1287678	2	2344	FOXQ1	-24998
XLOC_002706	65.9982	-2.40749	0.263716	-9.12909	6.90762e-20	2.93839e-18	chr21_9738731_9769082	11	1253	TPTE	1137120
XLOC_003345	107.929	-1.78311	0.195323	-9.12907	6.90908e-20	2.93839e-18	chr4_56799510_56801791	1	2282	CEP135	-13247
XLOC_001559	64.1999	-1.43173	0.157007	-9.11889	7.58963e-20	3.17839e-18	chr15_81290103_81291458	1	1356	MESDC1	-1838
XLOC_002693	19.2877	3.27146	0.358762	9.11876	7.599e-20	3.17839e-18	chr20_56299990_56301474	1	1485	PMEPA1	-13399
XLOC_004748	10.0818	-2.58905	0.284047	-9.11487	7.87672e-20	3.26755e-18	chr9_35926535_35927474	1	940	HRCT1	19398
XLOC_004768	26.0085	-2.34884	0.258067	-9.10167	8.89533e-20	3.6601e-18	chr9_72012262_72013308	1	1047	FAM189A2	4892
XLOC_001460	61.2276	3.80062	0.417816	9.09641	9.33689e-20	3.8108e-18	chr14_105499152_105499723	1	572	CDCA4	-11668
XLOC_003233	45.6104	5.79595	0.638014	9.08437	1.04305e-19	4.22311e-18	chr4_57548164_57560124	3	2452	HOPX	-100
XLOC_001386	16.3963	-2.89484	0.318843	-9.07919	1.09382e-19	4.39351e-18	chr14_25251818_25252806	1	989	STXBP6	26057
XLOC_004266	31.9548	4.91665	0.541695	9.07641	1.12217e-19	4.4719e-18	chr7_16997407_16999491	1	2085	AGR3	-75797
XLOC_004747	52.4308	-2.09696	0.231063	-9.07526	1.13404e-19	4.48391e-18	chr9_35923174_35925599	1	2426	HRCT1	16037
XLOC_001373	98.8121	3.48183	0.38542	9.03386	1.65726e-19	6.50185e-18	chr14_105493381_105501256	2	1720	CDCA4	-5897
XLOC_004186	677.951	1.48277	0.164339	9.02264	1.83604e-19	7.09329e-18	chr7_7589500_7606180	7	3806	MIOS	-324
XLOC_004475	79.1942	4.43778	0.491832	9.02297	1.83058e-19	7.09329e-18	chr8_129114554_129120588	1	6035	TMEM75	-153964
XLOC_001734	25.789	-3.4453	0.382188	-9.01469	1.97422e-19	7.56935e-18	chr17_28563920_28564796	2	306	SLC6A4	-901
XLOC_003230	36.1759	-1.93262	0.21472	-9.00067	2.24338e-19	8.53666e-18	chr4_56781805_56783343	1	1539	EXOC1	10606
XLOC_001774	116.124	2.34786	0.261195	8.98891	2.49691e-19	9.43048e-18	chr17_74613093_74614665	1	1573	ST6GALNAC1	6179
XLOC_002368	134.972	-1.36897	0.152743	-8.96255	3.17244e-19	1.18931e-17	chr2_56085349_56089382	1	4034	EFEMP1	3721
XLOC_000131	167.611	-1.55093	0.173116	-8.95893	3.27852e-19	1.21932e-17	chr1_120155757_120158603	1	2847	ZNF697	3443
XLOC_000774	77.3842	-1.08056	0.120622	-8.95818	3.30068e-19	1.21932e-17	chr11_57385867_57386743	1	877	SERPING1	3542
XLOC_000744	213.867	-1.91514	0.213816	-8.95695	3.33768e-19	1.22406e-17	chr10_121218177_121219137	1	961	GRK5	3047
XLOC_004255	141.881	8.60364	0.961373	8.94933	3.57662e-19	1.30225e-17	chr7_8393565_8401834	1	8270	NXPH1	-71752
XLOC_002699	75.4798	1.9827	0.221771	8.94028	3.88186e-19	1.40329e-17	chr20_61847713_61849861	1	2149	YTHDF1	-128
XLOC_002722	166.153	1.96876	0.220531	8.92737	4.36245e-19	1.56584e-17	chr21_44854506_44858744	2	3428	SIK1	-7499
XLOC_001369	57.4939	3.36257	0.377633	8.90436	5.36971e-19	1.91381e-17	chr14_101934405_101937516	2	2977	DIO3	-90173
XLOC_005044	23.8018	5.75133	0.647044	8.88862	6.18716e-19	2.18974e-17	chrX_118052669_118053774	1	1106	LONRF3	-54808
XLOC_002410	31.3191	7.03294	0.792269	8.87696	6.8713e-19	2.41497e-17	chr2_88744273_88745652	1	1380	TEX37	-78518
XLOC_001601	367.628	-1.51351	0.171066	-8.84755	8.94637e-19	3.12259e-17	chr16_28542071_28546593	1	4523	NUPR1	2014
XLOC_001896	129.285	2.41176	0.273127	8.83017	1.04517e-18	3.623e-17	chr17_74607275_74610540	1	3266	ST6GALNAC1	10304
XLOC_001576	368.358	-1.51224	0.171405	-8.82261	1.11819e-18	3.84977e-17	chr16_28542000_28546593	1	4594	NUPR1	2014
XLOC_000772	144.04	6.78848	0.770621	8.8091	1.2615e-18	4.28488e-17	chr11_27248784_27260621	4	5435	CCDC34	91754
XLOC_003065	35.3341	2.66456	0.302882	8.79735	1.40079e-18	4.69497e-17	chr3_51761997_51764418	1	2422	GRM2	9369
XLOC_004107	27.1237	-1.96799	0.22425	-8.77588	1.69573e-18	5.6461e-17	chr6_153069139_153070050	1	912	VIP	-1884
XLOC_004905	306.435	-1.87953	0.214263	-8.77206	1.75433e-18	5.80306e-17	chrX_11684292_11688048	1	3757	ARHGAP6	-472
XLOC_001368	69.1535	3.34661	0.381891	8.76325	1.89693e-18	6.234e-17	chr14_101930489_101934317	1	3829	DIO3	-93372
XLOC_000171	86.884	1.05682	0.120716	8.75461	2.04807e-18	6.68728e-17	chr1_224148838_224153216	3	3736	AC138393.1	62545
XLOC_002596	73.3326	2.08883	0.239093	8.73649	2.40461e-18	7.80112e-17	chr20_6046738_6050031	1	3294	FERMT1	5462
XLOC_003593	68.0962	-2.72319	0.312131	-8.72453	2.6729e-18	8.61627e-17	chr5_34422204_34425028	1	2825	RAI14	-231315
XLOC_005063	12.2948	5.01968	0.575987	8.71492	2.9097e-18	9.32025e-17	chrX_130692148_130694659	1	2512	OR13H1	13119
XLOC_004361	6.24928	-3.16727	0.363779	-8.70659	3.13151e-18	9.96767e-17	chr7_100522096_100522340	1	245	MUC3A	-24848
XLOC_003596	17.5865	-2.64674	0.304524	-8.69141	3.57961e-18	1.13227e-16	chr5_34473664_34474242	1	579	RAI14	-182101
XLOC_001134	12.3776	4.07191	0.469248	8.67751	4.04529e-18	1.27163e-16	chr12_76719738_76720536	1	799	BBS10	17719
XLOC_000899	61.2086	1.58115	0.182306	8.67306	4.20653e-18	1.31415e-16	chr11_70115317_70116687	1	1371	PPFIA1	-120
XLOC_002732	22.7209	3.91179	0.452714	8.64076	5.5841e-18	1.73381e-16	chr21_19102602_19111083	2	1384	C21orf91	50202
XLOC_002027	68.9074	2.73686	0.317153	8.62944	6.16539e-18	1.90262e-16	chr19_56672285_56676006	5	2966	ZNF444	24
XLOC_003068	79.181	4.56447	0.530479	8.60444	7.66914e-18	2.35233e-16	chr3_53397137_53399333	1	2197	DCP1A	-15484
XLOC_002943	39.1102	5.85255	0.68094	8.59481	8.34002e-18	2.52747e-16	chr3_84039803_84101721	3	4494	CADM2	-906412
XLOC_004624	37.5995	2.26589	0.263619	8.5953	8.30482e-18	2.52747e-16	chr8_144832387_144833594	1	1208	FAM83H	-16417
XLOC_004212	31.2358	3.87432	0.450816	8.59402	8.39758e-18	2.52977e-16	chr7_75713645_75714273	2	241	MDH2	16820
XLOC_003049	50.6358	2.30871	0.26914	8.57809	9.64653e-18	2.88882e-16	chr3_42499761_42501237	1	1477	VIPR1	-29555
XLOC_000326	18.3954	4.39563	0.514067	8.5507	1.22345e-17	3.62099e-16	chr1_94455246_94456364	1	1119	ABCA4	2030
XLOC_000864	19.9564	-1.90552	0.222946	-8.54698	1.26356e-17	3.71796e-16	chr11_27021599_27022180	1	582	FIBIN	2970
XLOC_002954	61.8993	-1.80649	0.211456	-8.54313	1.30635e-17	3.82164e-16	chr3_124780720_124783113	1	2394	HEG1	-5919
XLOC_003480	80.5212	3.14309	0.368709	8.52458	1.5336e-17	4.46065e-16	chr5_42938205_42945254	1	7050	SEPP1	-50712
XLOC_003437	58.3257	-2.70364	0.317492	-8.5156	1.65723e-17	4.79272e-16	chr4_175901900_175903076	1	1177	ADAM29	2570
XLOC_000513	45.5029	1.64999	0.193825	8.51277	1.6983e-17	4.88358e-16	chr1_235187158_235188966	1	1809	TOMM20	83686
XLOC_001615	33.1079	2.57129	0.302321	8.50517	1.81334e-17	5.18492e-16	chr16_89320941_89323512	3	1477	ANKRD11	10527
XLOC_000680	24.5822	-2.55416	0.300663	-8.49509	1.97774e-17	5.62323e-16	chr10_63931501_63933198	1	1698	RTKN2	9597
XLOC_003974	43.6588	-1.43009	0.168387	-8.49291	2.01535e-17	5.69814e-16	chr6_32849080_32850654	1	1575	PSMB9	21719
XLOC_002602	12.3864	5.03947	0.593704	8.48818	2.09903e-17	5.90177e-16	chr20_29529015_29532629	6	1211	FRG1B	-79229
XLOC_002733	47.9088	1.56681	0.184853	8.47602	2.3302e-17	6.51555e-16	chr21_33654733_33656859	1	2127	MIS18A	-3354
XLOC_003942	215.417	2.95858	0.349524	8.46459	2.57048e-17	7.14792e-16	chr6_26174476_26175499	1	1024	HIST1H2BD	2900
XLOC_005028	41.2037	-2.28472	0.270046	-8.46046	2.66335e-17	7.3657e-16	chrX_101591063_101594279	1	3217	NXF2	9430
XLOC_000100	93.4832	1.80872	0.214164	8.44546	3.02846e-17	8.3299e-16	chr1_9220028_9224256	1	4229	GPR157	-30800
XLOC_004757	30.4337	6.0694	0.719498	8.4356	3.29503e-17	9.01414e-16	chr9_66679709_66684630	1	4922	FAM27E3	1100315
XLOC_004099	32.2328	-1.6432	0.194826	-8.43417	3.33569e-17	9.0763e-16	chr6_144469620_144470881	1	1262	STX11	-783
XLOC_004593	64.6732	-2.84899	0.338224	-8.42337	3.65795e-17	9.89994e-16	chr8_120121619_120122729	1	1111	COLEC10	2799
XLOC_001077	5.39405	5.26517	0.625189	8.42172	3.70997e-17	9.98732e-16	chr12_57364760_57365107	1	348	RDH16	-11603
XLOC_000438	181.376	1.16053	0.137856	8.41841	3.8163e-17	1.01122e-15	chr1_173763827_173766464	1	2638	CENPL	2225
XLOC_004100	39.4177	-1.29784	0.154159	-8.41884	3.80229e-17	1.01122e-15	chr6_146879076_146880470	1	1395	RAB32	2976
XLOC_004272	52.4354	3.49397	0.415023	8.41875	3.80514e-17	1.01122e-15	chr7_17112584_17119135	1	6552	AGR3	-190974
XLOC_004625	38.3125	2.17718	0.259241	8.39828	4.53066e-17	1.19425e-15	chr8_144834385_144836784	1	2400	FAM83H	-18415
XLOC_002279	10.2839	3.78791	0.451468	8.39021	4.85261e-17	1.27249e-15	chr2_108847580_108852314	3	577	SULT1C3	-11338
XLOC_002634	28.5743	2.06962	0.246744	8.38775	4.95551e-17	1.29278e-15	chr20_6050099_6051361	1	1263	FERMT1	4132
XLOC_000565	13.4489	-3.02578	0.360842	-8.38533	5.05823e-17	1.3128e-15	chr10_115787011_115802226	4	702	ADRB1	-1581
XLOC_002324	34.0365	2.59653	0.310454	8.36364	6.0813e-17	1.57028e-15	chr2_238198657_238204781	3	3126	COL6A3	27866
XLOC_003422	15.0398	4.20337	0.502672	8.36204	6.16406e-17	1.58357e-15	chr4_158744952_158745436	1	485	FAM198B	300191
XLOC_000970	18.432	-2.32241	0.279133	-8.3201	8.78926e-17	2.24659e-15	chr12_56914135_56914676	2	425	RBMS2	-1038
XLOC_004077	32.982	-2.49854	0.300459	-8.31573	9.11886e-17	2.31912e-15	chr6_114247597_114249163	1	1567	HDAC2	5030
XLOC_001085	7.996	5.22092	0.630081	8.28611	1.17014e-16	2.96104e-15	chr12_59235805_59240608	1	4804	LRIG3	25324
XLOC_001183	16.8117	3.20657	0.387025	8.28516	1.1795e-16	2.96989e-15	chr12_121400983_121401673	1	691	AC079602.1	5969
XLOC_001334	413.685	1.17442	0.141864	8.27846	1.24778e-16	3.12624e-15	chr14_24912183_24915238	2	1914	SDR39U1	-73
XLOC_003821	42.6683	-1.96508	0.237547	-8.27238	1.31308e-16	3.27365e-15	chr6_153047950_153068274	3	1857	MYCT1	2249
XLOC_002409	36.5055	1.86347	0.225667	8.25761	1.48618e-16	3.68703e-15	chr2_88321329_88322328	1	1000	KRCC1	4397
XLOC_001302	261.156	-1.85179	0.224395	-8.25236	1.55296e-16	3.82156e-15	chr13_78221416_78224253	1	2838	SCEL	2019
XLOC_005043	19.9762	6.10048	0.739258	8.25216	1.55551e-16	3.82156e-15	chrX_118049351_118051526	1	2176	LONRF3	-57056
XLOC_002322	68.4678	-1.88889	0.230527	-8.19378	2.53146e-16	6.15949e-15	chr2_232383014_232385878	2	2394	NMUR1	1994
XLOC_003913	26.698	3.80912	0.465721	8.17897	2.86269e-16	6.9321e-15	chr6_1261425_1262854	1	1430	FOXQ1	-49822
XLOC_001519	32.2511	-1.25229	0.153564	-8.15482	3.49708e-16	8.42796e-15	chr15_31770058_31771394	1	1337	OTUD7A	3936
XLOC_002854	41.5702	2.56379	0.314487	8.1523	3.57061e-16	8.53921e-15	chr22_47845198_47850205	2	2953	LL22NC03-75H12.2	6844
XLOC_003875	40.7372	4.948	0.606961	8.15209	3.57699e-16	8.53921e-15	chr6_64029936_64031473	2	523	LGSN	-55
XLOC_001405	213.753	-1.40747	0.172678	-8.15084	3.61407e-16	8.58724e-15	chr14_52777804_52780857	1	3054	PTGER2	-167
XLOC_002265	294.512	1.80512	0.221534	8.14829	3.69111e-16	8.72931e-15	chr2_75464181_75644458	3	7208	TACR1	-37356
XLOC_001720	41.6334	-1.7555	0.215722	-8.13777	4.02614e-16	9.47734e-15	chr16_86542764_86543549	1	786	FOXF1	-585
XLOC_004910	22.533	4.79387	0.589615	8.13051	4.27484e-16	1.00162e-14	chrX_20329812_20335858	2	733	RPS6KA3	-44290
XLOC_002497	18.8929	4.7803	0.588002	8.12973	4.30256e-16	1.00347e-14	chr2_174574395_174576089	1	1695	SP3	195099
XLOC_001540	34.4883	4.32441	0.532127	8.12666	4.41279e-16	1.02446e-14	chr15_62625465_62628491	1	3027	TLN2	-54235
XLOC_001374	158.482	3.21286	0.395681	8.11983	4.66821e-16	1.0788e-14	chr14_105507601_105510656	1	3056	GPR132	5073
XLOC_000802	14.424	4.43736	0.54653	8.11915	4.69457e-16	1.07996e-14	chr11_134510121_134512886	2	2002	B3GAT1	-228310
XLOC_004950	53.8541	2.17316	0.267749	8.11639	4.80243e-16	1.09978e-14	chrX_3729627_3732230	1	2604	RP11-706O15.1	3340
XLOC_004604	40.0837	4.66402	0.575224	8.10819	5.13805e-16	1.17134e-14	chr8_130698855_130705911	1	7057	GSDMC	54532
XLOC_001038	455.175	-1.88552	0.232681	-8.10345	5.34201e-16	1.21237e-14	chr12_10472511_10481018	1	8508	KLRD1	2662
XLOC_001787	183.549	-2.20026	0.272261	-8.08143	6.40092e-16	1.44621e-14	chr17_4524120_4529094	1	4975	ALOX15	5104
XLOC_002194	32.3834	2.03472	0.251958	8.07561	6.7141e-16	1.51022e-14	chr2_88316352_88320922	3	833	KRCC1	5803
XLOC_000853	188.386	1.92709	0.238681	8.0739	6.80874e-16	1.52474e-14	chr11_13017219_13019959	1	2741	TEAD1	50922
XLOC_002734	93.2393	1.25843	0.155915	8.07124	6.95864e-16	1.55139e-14	chr21_33936098_33942206	2	4827	TCP10L	6657
XLOC_003846	30.3566	3.05253	0.378223	8.07071	6.98907e-16	1.55139e-14	chr6_12309937_12314478	3	2862	EDN1	12511
XLOC_001453	48.6832	3.35875	0.416943	8.05565	7.90586e-16	1.74723e-14	chr14_101937714_101940642	1	2929	DIO3	-87047
XLOC_004826	30.7669	1.43494	0.178268	8.04935	8.32381e-16	1.82367e-14	chr9_131441170_131442450	1	1281	SET	-3254
XLOC_004601	78.9639	4.68399	0.583281	8.03042	9.71404e-16	2.11908e-14	chr8_129123664_129128668	1	5005	TMEM75	-163074
XLOC_002659	34.4289	1.89424	0.236697	8.0028	1.21626e-15	2.64184e-14	chr20_25219654_25221079	1	1426	PYGB	-7627
XLOC_001471	2058.87	-1.55574	0.194428	-8.00165	1.22764e-15	2.65516e-14	chr15_65330719_65337068	1	6350	SLC51B	-641
XLOC_001486	2056.53	-1.55546	0.194411	-8.00091	1.23505e-15	2.65983e-14	chr15_65331051_65337068	1	6018	SLC51B	-641
XLOC_003921	19.8488	1.96094	0.245108	8.00031	1.2411e-15	2.66152e-14	chr6_5892605_5893185	1	581	NRN1	105048
XLOC_002936	15.1148	3.07621	0.385366	7.98256	1.43331e-15	3.06074e-14	chr3_58457328_58470478	4	584	KCTD6	-7364
XLOC_001558	29.3357	1.60596	0.201619	7.9653	1.64819e-15	3.49015e-14	chr15_79714866_79715877	1	1012	KIAA1024	-8982
XLOC_002635	55.8398	2.23917	0.281099	7.96576	1.64209e-15	3.49015e-14	chr20_6051419_6053429	1	2011	FERMT1	2064
XLOC_000170	37.6417	1.04399	0.131264	7.9534	1.81454e-15	3.82641e-14	chr1_224139395_224142299	4	844	AC138393.1	73462
XLOC_001591	136.722	1.51112	0.190112	7.94859	1.88642e-15	3.9451e-14	chr16_637706_639336	1	1631	RAB40C	-22
XLOC_004767	18.2177	-2.26769	0.285288	-7.94879	1.88348e-15	3.9451e-14	chr9_72010471_72011313	1	843	FAM189A2	3101
XLOC_004763	21.163	4.75637	0.598498	7.94718	1.90801e-15	3.97383e-14	chr9_69871218_69875761	1	4544	AL445665.1	210861
XLOC_004482	36.4923	-2.35549	0.296467	-7.94521	1.93869e-15	4.02119e-14	chr8_144293756_144294053	1	298	GPIHBP1	-1016
XLOC_000944	20.2974	1.66854	0.210122	7.94081	2.00869e-15	4.14937e-14	chr11_129149615_129151985	1	2371	ARHGAP32	-397
XLOC_004115	47.2697	5.42506	0.684086	7.93037	2.18501e-15	4.49526e-14	chr6_165204391_165205700	1	1310	C6orf118	487454
XLOC_004592	37.4588	-3.03813	0.383562	-7.92083	2.3593e-15	4.83417e-14	chr8_120121067_120121550	1	484	COLEC10	2247
XLOC_002294	43.8641	4.45666	0.563102	7.91448	2.4828e-15	5.06671e-14	chr2_143415967_143563876	5	8810	KYNU	-71192
XLOC_000229	22.7955	-2.13142	0.269558	-7.90711	2.63442e-15	5.35453e-14	chr1_30650569_30651506	1	938	MATN1	532619
XLOC_002163	80.1688	2.70315	0.342374	7.89531	2.89596e-15	5.86258e-14	chr19_58910464_58911530	1	1067	ZNF584	-1342
XLOC_004132	31.8747	4.49744	0.569673	7.89476	2.90867e-15	5.86486e-14	chr7_16955620_16965316	3	538	AGR3	-34010
XLOC_004233	92.0371	2.129	0.269919	7.88755	3.08188e-15	6.18944e-14	chr7_425167_426589	1	1423	PDGFA	110307
XLOC_002496	30.8465	5.65308	0.717074	7.88353	3.18269e-15	6.36663e-14	chr2_174390481_174392054	1	1574	CDCA7	156757
XLOC_001313	71.1599	1.70644	0.216999	7.86383	3.72575e-15	7.42362e-14	chr13_100720156_100723875	1	3720	PCCA	-17395
XLOC_003500	33.4058	3.45373	0.439275	7.86235	3.76984e-15	7.48202e-14	chr5_138883316_138891126	2	1765	UBE2D2	-14891
XLOC_004159	5.97509	2.20434	0.28046	7.8597	3.85045e-15	7.61215e-14	chr7_65300757_65303073	2	243	VKORC1L1	-35182
XLOC_001544	19.8704	3.54915	0.45183	7.85506	3.99574e-15	7.86866e-14	chr15_70523272_70526315	1	3044	TLE3	-132758
XLOC_002889	31.6707	-1.64046	0.20889	-7.85322	4.05476e-15	7.95393e-14	chr22_32904329_32905590	1	1262	SYN3	2950
XLOC_003794	29.3474	5.19676	0.6618	7.85246	4.07943e-15	7.97142e-14	chr6_64064550_64066786	1	2237	LGSN	-34669
XLOC_004040	30.5343	5.26314	0.670482	7.84979	4.16721e-15	8.11163e-14	chr6_82823078_82825502	1	2425	IBTK	54199
XLOC_002008	14.6849	-2.26078	0.288168	-7.84536	4.31709e-15	8.37118e-14	chr19_54016187_54016644	2	308	ZNF331	-7592
XLOC_001533	10.696	-2.27902	0.290738	-7.83877	4.54991e-15	8.78897e-14	chr15_55807307_55807905	1	599	DYX1C1	-6876
XLOC_001004	20.6442	-2.67803	0.342155	-7.82695	4.99858e-15	9.58251e-14	chr12_88621611_88769578	3	869	TMTC3	27948
XLOC_004814	54.506	-1.27496	0.162925	-7.82545	5.0584e-15	9.66059e-14	chr9_120486448_120486988	1	541	TLR4	7300
XLOC_001669	21.4555	1.60094	0.204829	7.81598	5.45362e-15	1.03762e-13	chr16_29942442_29942989	1	548	KCTD13	-4087
XLOC_002957	23.6289	2.65455	0.339714	7.81405	5.53771e-15	1.04968e-13	chr3_128151281_128154294	2	1402	EEFSEC	23797
XLOC_001756	89.2614	1.64998	0.211197	7.81249	5.60675e-15	1.0588e-13	chr17_79820582_79822828	1	2247	P4HB	-2013
XLOC_002223	18.3878	2.11229	0.270778	7.80079	6.15216e-15	1.15747e-13	chr2_162931878_162933803	2	308	DPP4	-827
XLOC_004275	11.5267	6.4126	0.822544	7.79605	6.3873e-15	1.19726e-13	chr7_20836591_20837497	1	907	SP8	-10087
XLOC_004028	16.1026	4.75491	0.610545	7.78797	6.80919e-15	1.27163e-13	chr6_64060537_64060757	1	221	LGSN	-30656
XLOC_004399	35.1247	1.62933	0.20937	7.78204	7.13665e-15	1.32789e-13	chr7_148684644_148686240	1	1597	PDIA4	13915
XLOC_001714	21.51	4.62407	0.595159	7.76948	7.8809e-15	1.461e-13	chr16_82016026_82018857	1	2832	SDR42E1	12365
XLOC_004201	69.3044	-2.1823	0.280979	-7.76678	8.05051e-15	1.48699e-13	chr7_45297566_45299724	2	1016	RAMP3	71666
XLOC_003532	24.2805	3.92249	0.505611	7.75793	8.63297e-15	1.58878e-13	chr5_73330033_73332173	2	1658	ARHGEF28	92216
XLOC_001075	7.74309	4.75579	0.613298	7.75445	8.87237e-15	1.62692e-13	chr12_57363121_57363572	1	452	RDH16	-9964
XLOC_000578	575.999	2.92878	0.377715	7.75393	8.90889e-15	1.62772e-13	chr10_5523173_5535903	2	9731	CALML5	4756
XLOC_004196	23.3916	6.89079	0.890716	7.73624	1.02399e-14	1.86418e-13	chr7_31472131_31483988	2	479	CCDC129	-69717
XLOC_000451	23.0143	4.71596	0.611292	7.71473	1.21234e-14	2.19916e-13	chr1_200380732_200381514	1	783	ZNF281	-1549
XLOC_003853	100.563	5.10516	0.661953	7.71226	1.2361e-14	2.23425e-13	chr6_26768691_26785112	1	16422	ZNF322	-108712
XLOC_002976	43.5145	-1.79701	0.233202	-7.70581	1.30015e-14	2.34166e-13	chr3_187013247_187015329	1	2083	MASP1	-3438
XLOC_004552	46.4017	-1.69832	0.220513	-7.70168	1.34289e-14	2.41006e-13	chr8_79524100_79526043	1	1944	PKIA	6599
XLOC_005007	205.018	1.14061	0.148144	7.69936	1.36747e-14	2.4455e-13	chrX_75411345_75414442	1	3098	PBDC1	13307
XLOC_002736	70.4349	5.32663	0.691884	7.69873	1.37427e-14	2.449e-13	chr21_38011004_38015286	1	4283	SIM2	-56148
XLOC_001335	29.7778	2.57065	0.334065	7.69505	1.41435e-14	2.50598e-13	chr14_36789969_36811908	4	1998	MBIP	-88
XLOC_003438	142.099	-2.54607	0.330878	-7.69489	1.41614e-14	2.50598e-13	chr4_175905453_175911391	1	5939	ADAM29	6123
XLOC_004761	29.1836	4.32655	0.56337	7.67976	1.59387e-14	2.81065e-13	chr9_69765190_69774784	1	9595	AL445665.1	104833
XLOC_000328	109.995	1.36644	0.178191	7.66838	1.74181e-14	3.06087e-13	chr1_95094214_95099019	1	4806	F3	-86859
XLOC_001057	16.3174	3.59727	0.469378	7.66391	1.80357e-14	3.15843e-13	chr12_47779456_47780955	1	1500	PCED1B	149014
XLOC_003773	156.012	2.06802	0.27017	7.65452	1.94031e-14	3.38618e-13	chr6_27725195_27731060	3	3684	HIST1H2BL	44198
XLOC_004689	68.7815	-1.98555	0.259856	-7.64097	2.15593e-14	3.74955e-13	chr9_71911535_71926186	6	1234	FAM189A2	-13303
XLOC_003595	10.8192	-2.31718	0.303545	-7.63373	2.2805e-14	3.95261e-13	chr5_34472438_34472948	1	511	RAI14	-183395
XLOC_003263	16.39	-2.53373	0.331994	-7.63186	2.31384e-14	3.9967e-13	chr4_175959233_176157856	4	1131	ADAM29	59903
XLOC_003762	350.341	-2.63895	0.346307	-7.62026	2.53164e-14	4.35804e-13	chr6_22648009_22677975	7	13589	HDGFL1	76118
XLOC_000579	27.8934	2.8615	0.3756	7.61847	2.56703e-14	4.40397e-13	chr10_5641511_5644139	1	2629	ASB13	36692
XLOC_000354	35.4688	-1.44044	0.189104	-7.61717	2.59291e-14	4.43335e-13	chr1_120155043_120155664	1	622	ZNF697	6382
XLOC_000849	14.3618	-2.02708	0.266297	-7.61207	2.69737e-14	4.581e-13	chr11_11643704_11644202	1	499	GALNT18	-153
XLOC_004602	36.287	4.49661	0.59118	7.60616	2.82365e-14	4.77943e-13	chr8_129128867_129130113	1	1247	TMEM75	-168277
XLOC_003015	328.479	3.24244	0.426675	7.59932	2.97691e-14	5.02204e-13	chr3_187537101_187553212	1	16112	BCL6	-73587
XLOC_004722	67.7619	5.10547	0.672103	7.59626	3.04804e-14	5.12497e-13	chr9_1229871_1234122	1	4252	DMRT2	172320
XLOC_000107	177.789	-1.91512	0.252207	-7.59343	3.11558e-14	5.22118e-13	chr1_30651660_30678447	4	6672	MATN1	505678
XLOC_000829	388.76	1.48043	0.194983	7.59259	3.13568e-14	5.23752e-13	chr11_129730302_129731429	1	1128	TMEM45B	405
XLOC_004432	62.919	1.82068	0.240052	7.58451	3.33742e-14	5.55614e-13	chr8_95651750_95653064	1	1315	ESRP1	-239
XLOC_003418	79.9746	1.32814	0.175333	7.57498	3.5918e-14	5.96003e-13	chr4_152321511_152324512	1	3002	FAM160A1	-5857
XLOC_003420	33.2141	3.39741	0.448549	7.57422	3.61292e-14	5.97549e-13	chr4_158432064_158435505	1	3442	GRIA2	144838
XLOC_001016	82.1336	1.75964	0.232418	7.57101	3.70331e-14	6.09335e-13	chr12_569208_569474	1	267	B4GALNT3	-57
XLOC_004268	7.6518	5.60109	0.739824	7.57084	3.70826e-14	6.09335e-13	chr7_17004068_17004760	1	693	AGR3	-82458
XLOC_002007	370.346	1.05341	0.139286	7.56293	3.94082e-14	6.45453e-13	chr19_53407578_53409179	1	1602	ZNF320	-6633
XLOC_000086	78.8904	1.8976	0.250999	7.5602	4.02441e-14	6.57017e-13	chr1_223321160_223322584	1	1425	TLR5	-4537
XLOC_000930	10.464	-2.17064	0.287402	-7.55262	4.26576e-14	6.94181e-13	chr11_110167480_110167689	1	210	RDX	-34
XLOC_003234	22.1208	2.78899	0.369786	7.54218	4.62195e-14	7.49733e-13	chr4_57562896_57570029	5	1521	HOPX	-14832
XLOC_003087	104.993	1.24666	0.165747	7.52142	5.41842e-14	8.76122e-13	chr3_101428799_101431013	1	2215	CEP97	-11757
XLOC_003766	103.293	5.23811	0.696563	7.51994	5.48034e-14	8.83313e-13	chr6_26717014_26753411	6	18018	ZNF322	-57035
XLOC_000194	25.313	1.70343	0.226768	7.51179	5.83258e-14	9.37101e-13	chr1_9224662_9225986	1	1325	GPR157	-35434
XLOC_003474	9.19969	-2.72366	0.362726	-7.50887	5.96393e-14	9.55172e-13	chr5_34420209_34420675	1	467	RAI14	-235668
XLOC_004594	12.1491	-2.91715	0.388635	-7.50614	6.08978e-14	9.72252e-13	chr8_120122782_120123029	1	248	COLEC10	3962
XLOC_004716	256.098	1.6971	0.226499	7.49275	6.74435e-14	1.07337e-12	chr9_138327451_138336282	2	4652	PPP1R26	-34644
XLOC_002948	122.172	1.16628	0.155921	7.47993	7.43627e-14	1.17609e-12	chr3_101425881_101428672	1	2792	CEP97	-14098
XLOC_004596	16.5365	-3.00799	0.402141	-7.47995	7.43511e-14	1.17609e-12	chr8_120123685_120124022	1	338	COLEC10	4865
XLOC_001841	110.856	1.0459	0.140097	7.46556	8.29465e-14	1.30776e-12	chr17_42402266_42403480	1	1215	SLC25A39	-29
XLOC_003613	47.2822	-1.94041	0.260632	-7.44504	9.69117e-14	1.5232e-12	chr5_44300394_44301390	1	997	FGF10	2257
XLOC_002836	44.943	-1.91374	0.257137	-7.44247	9.8819e-14	1.54837e-12	chr22_51111185_51112787	2	381	SHANK3	-57
XLOC_002808	69.1995	1.87337	0.25177	7.44082	1.00059e-13	1.56296e-12	chr21_44852963_44854330	1	1368	SIK1	-5956
XLOC_004270	307.926	2.49706	0.335776	7.43668	1.03248e-13	1.60288e-12	chr7_17093808_17098303	1	4496	AGR3	-172198
XLOC_004751	59.0719	-1.13112	0.152099	-7.4367	1.03234e-13	1.60288e-12	chr9_38073193_38075241	1	2049	SHB	-3984
XLOC_003176	91.4261	1.66436	0.223879	7.43418	1.05218e-13	1.62847e-12	chr3_197376056_197381326	1	5271	KIAA0226	16939
XLOC_002419	199.481	1.02554	0.138229	7.41918	1.17848e-13	1.81838e-12	chr2_96188659_96190704	1	2046	FLJ14082	-3900
XLOC_002233	18.3937	-2.30091	0.310235	-7.41668	1.20089e-13	1.84733e-12	chr2_211117618_211118146	1	529	ACADL	-27404
XLOC_001614	4.7882	-2.56833	0.346602	-7.41003	1.2627e-13	1.93652e-12	chr16_86234169_86234758	2	276	IRF8	277955
XLOC_001271	24.0992	1.46162	0.198339	7.36932	1.71505e-13	2.61441e-12	chr13_31019894_31020861	1	968	HMGB1	12024
XLOC_000031	55.5515	3.59178	0.487446	7.36857	1.72467e-13	2.62118e-12	chr1_64652469_64660052	2	2720	ROR1	5289
XLOC_001012	9.2022	-2.56427	0.348508	-7.35784	1.86909e-13	2.83218e-12	chr12_106587082_106592176	2	908	CKAP4	39480
XLOC_004303	18.4696	1.42843	0.194331	7.3505	1.97471e-13	2.98329e-12	chr7_45851720_45852163	1	444	AC096582.1	50522
XLOC_002548	44.4396	-1.62799	0.221742	-7.34182	2.10709e-13	3.16439e-12	chr2_232380994_232382602	1	1609	NMUR1	5270
XLOC_004256	20.6798	6.52719	0.889653	7.33678	2.18793e-13	3.2664e-12	chr7_8401893_8404797	1	2905	NXPH1	-68789
XLOC_002950	21.1979	-2.28447	0.311432	-7.33536	2.21121e-13	3.29145e-12	chr3_102635365_102871517	8	1183	ZPLD1	436681
XLOC_001381	13.2167	3.12328	0.425897	7.33341	2.24363e-13	3.32992e-12	chr14_21223397_21223862	1	466	EDDM3A	6859
XLOC_000248	20.7141	3.05268	0.416606	7.32749	2.34502e-13	3.47022e-12	chr1_40116899_40117601	1	703	NT5C1A	7193
XLOC_000260	93.7482	-1.54418	0.210754	-7.32694	2.35465e-13	3.47431e-12	chr1_44577432_44579208	1	1777	KLF17	-5315
XLOC_002074	17.4639	-2.54615	0.347729	-7.32223	2.43891e-13	3.57915e-12	chr19_32281180_32282105	1	926	THEG5	197236
XLOC_002543	15.23	2.88091	0.39345	7.32217	2.43985e-13	3.57915e-12	chr2_232273198_232273505	1	308	B3GNT7	7324
XLOC_001303	59.5877	-1.90213	0.260138	-7.31201	2.63166e-13	3.84937e-12	chr13_78224328_78227265	1	2938	SCEL	4931
XLOC_002185	358.131	1.53107	0.209403	7.31159	2.64e-13	3.85045e-12	chr2_75456819_75463926	1	7108	TACR1	-29994
XLOC_004633	220.069	1.13434	0.155196	7.30909	2.68957e-13	3.91147e-12	chr8_146050675_146052077	1	1403	ZNF7	-773
XLOC_003948	17.5818	1.86098	0.254842	7.30248	2.82509e-13	4.09679e-12	chr6_27681806_27682459	1	654	HIST1H2BL	92799
XLOC_001916	369.513	-1.2287	0.168382	-7.29706	2.94123e-13	4.25301e-12	chr17_81055510_81058347	1	2838	METRNL	2647
XLOC_004595	26.2418	-2.79796	0.383911	-7.28805	3.14478e-13	4.53439e-12	chr8_120123114_120123454	1	341	COLEC10	4294
XLOC_000852	102.101	2.87402	0.394869	7.27841	3.37785e-13	4.85661e-12	chr11_12978333_12981936	1	3604	TEAD1	12036
XLOC_002620	17.8632	-1.91735	0.263767	-7.26912	3.61836e-13	5.18769e-12	chr20_1166071_1166381	1	311	TMEM74B	-13
XLOC_001195	47.0573	1.82209	0.250719	7.26745	3.66333e-13	5.23731e-12	chr12_133019651_133022026	1	2376	MUC8	27309
XLOC_000050	377.183	-1.5699	0.216041	-7.26669	3.68398e-13	5.25201e-12	chr1_142834322_142887133	5	15794	PPIAL4G	880012
XLOC_002380	229.137	-2.21128	0.304511	-7.26174	3.82134e-13	5.43253e-12	chr2_69165857_69168424	1	2568	GKN2	3941
XLOC_000778	97.7335	-1.2416	0.171638	-7.23385	4.69495e-13	6.65578e-12	chr11_65090563_65094414	2	1553	CDC42EP2	664
XLOC_003258	38.7179	2.72219	0.376487	7.23052	4.81163e-13	6.80215e-12	chr4_158722420_158735635	3	2552	FAM198B	309992
XLOC_003205	7.91135	3.15027	0.436474	7.21754	5.29357e-13	7.44188e-12	chr4_57564805_57570729	2	880	HOPX	-16741
XLOC_003779	116.259	-1.81803	0.252098	-7.2116	5.52984e-13	7.75249e-12	chr6_33313282_33328768	3	1499	DAXX	-16237
XLOC_002977	49.2003	6.0684	0.842482	7.203	5.89006e-13	8.23469e-12	chr3_187613975_187618916	2	4802	BCL6	-150461
XLOC_004162	63.6941	1.04815	0.145613	7.19817	6.10255e-13	8.4922e-12	chr7_66349235_66355384	4	593	TMEM248	-30829
XLOC_004940	21.0705	1.61449	0.224296	7.19805	6.1078e-13	8.4922e-12	chrX_288032_288940	1	909	PPP2R3B	5759
XLOC_001909	22.0156	1.74294	0.242156	7.19759	6.12872e-13	8.49794e-12	chr17_79819889_79820491	1	603	P4HB	-1320
XLOC_002866	133.683	3.79053	0.527865	7.18087	6.92704e-13	9.57862e-12	chr22_18892445_18893078	1	634	DGCR6	-464
XLOC_003874	974.198	4.36004	0.607474	7.17733	7.10851e-13	9.80277e-12	chr6_58142427_58158909	2	15836	PRIM2	629053
XLOC_003086	51.2912	1.15002	0.160308	7.17381	7.294e-13	1.00312e-11	chr3_101424171_101425811	1	1641	CEP97	-16959
XLOC_003746	57.977	1.24328	0.173351	7.17204	7.3888e-13	1.01341e-11	chr5_179094894_179097516	1	2623	CBY3	8069
XLOC_001606	213.988	1.23212	0.172032	7.16214	7.94249e-13	1.0864e-11	chr16_54323910_54326280	1	2371	IRX3	-3236
XLOC_000954	36.173	2.81411	0.393163	7.15762	8.20918e-13	1.11986e-11	chr12_3423911_3426655	1	2745	TSPAN9	28182
XLOC_000435	7.69887	4.28386	0.598623	7.1562	8.29467e-13	1.12848e-11	chr1_171320244_171320500	1	257	FMO4	9022
XLOC_001569	27.0583	-1.62952	0.227952	-7.14851	8.77256e-13	1.18711e-11	chr15_96652188_96653626	1	1439	AC016251.1	177655
XLOC_004204	46.2972	3.40094	0.475751	7.14857	8.76852e-13	1.18711e-11	chr7_54874213_54879826	3	623	SEC61G	-46547
XLOC_004098	17.2317	-1.49937	0.21047	-7.12391	1.04909e-12	1.40835e-11	chr6_142770602_142771318	1	717	GPR126	3200
XLOC_003048	11.3514	2.49506	0.35031	7.12245	1.06023e-12	1.41952e-11	chr3_42499239_42499621	1	383	VIPR1	-31171
XLOC_002857	258.197	1.77077	0.248674	7.12084	1.07273e-12	1.43247e-11	chr22_50979428_50984125	2	2811	KLHDC7B	-2338
XLOC_002166	12.2844	4.01613	0.564136	7.11907	1.08655e-12	1.44711e-11	chr2_6697217_6704430	2	1647	CMPK2	276272
XLOC_000814	71.1365	-1.94836	0.273901	-7.11337	1.13245e-12	1.50429e-11	chr11_67525544_67531118	4	1559	ALDH3B2	-76874
XLOC_001518	71.5524	-1.0161	0.143394	-7.08606	1.37984e-12	1.82811e-11	chr15_31767634_31769990	1	2357	OTUD7A	5340
XLOC_003313	98.8426	1.19775	0.169063	7.08467	1.39379e-12	1.84177e-11	chr4_25728961_25731108	1	2148	SEL1L3	17948
XLOC_003367	43.8664	4.66222	0.658809	7.07675	1.47577e-12	1.93997e-11	chr4_88696329_88702271	1	5943	IBSP	-18463
XLOC_004721	257.243	-1.3077	0.184781	-7.07705	1.4726e-12	1.93997e-11	chr9_139533923_139538947	2	2683	EGFL7	-14362
XLOC_003845	107.88	2.70413	0.382234	7.07453	1.49957e-12	1.96614e-11	chr6_12300020_12309853	1	9834	EDN1	2594
XLOC_003529	168.863	1.21311	0.171706	7.06505	1.60556e-12	2.09968e-11	chr5_43008802_43012502	1	3701	ANXA2R	26834
XLOC_002575	21.5766	3.30161	0.467343	7.06463	1.61046e-12	2.10065e-11	chr20_23894616_23897183	3	980	CST5	-34230
XLOC_001755	22.4371	1.83356	0.260029	7.05138	1.77152e-12	2.3048e-11	chr17_79819243_79819786	1	544	P4HB	-674
XLOC_002518	109.072	-1.05185	0.149222	-7.04889	1.80346e-12	2.34033e-11	chr2_201347499_201351273	1	3775	KCTD18	2403
XLOC_002542	125.546	2.68893	0.381541	7.04756	1.82084e-12	2.35685e-11	chr2_232270750_232271713	1	964	B3GNT7	4876
XLOC_000377	121.594	1.26362	0.179528	7.03859	1.94192e-12	2.50078e-11	chr1_150017487_150019923	1	2437	VPS45	-19447
XLOC_000450	242.183	1.01723	0.144518	7.03876	1.93961e-12	2.50078e-11	chr1_200369349_200373599	1	4251	ZNF281	2229
XLOC_000515	12.8005	1.59402	0.226509	7.03736	1.95919e-12	2.51662e-11	chr1_235190743_235191257	1	515	TOMM20	81395
XLOC_002938	661.825	-1.2889	0.183225	-7.03453	1.99937e-12	2.56173e-11	chr3_64998172_65050269	4	18524	MAGI1	288932
XLOC_003769	33.0352	4.91413	0.699368	7.02653	2.11731e-12	2.70599e-11	chr6_26778059_26779385	1	1327	ZNF322	-118080
XLOC_003467	1620.24	2.25061	0.320422	7.02388	2.15795e-12	2.75098e-11	chr5_1554265_1561802	2	7234	LPCAT1	-30174
XLOC_004386	33.665	-1.36869	0.194883	-7.02316	2.16905e-12	2.75818e-11	chr7_130151911_130153101	1	1191	COPG2	0
XLOC_000972	13.2653	4.02057	0.574358	7.00012	2.55745e-12	3.23581e-11	chr12_59507196_59524675	3	564	LRIG3	-192894
XLOC_004443	52.836	-2.62728	0.37539	-6.9988	2.58167e-12	3.25832e-11	chr8_132065264_132142218	6	1841	ADCY8	-10593
XLOC_000846	500.623	-1.04184	0.148908	-6.99655	2.62346e-12	3.30282e-11	chr11_6730847_6733408	1	2562	MRPL17	-26216
XLOC_001462	38.9843	2.85092	0.407654	6.99347	2.68163e-12	3.36768e-11	chr14_105510813_105511799	1	987	GPR132	3930
XLOC_000267	4.89926	5.28449	0.756359	6.98675	2.81324e-12	3.52421e-11	chr1_46955444_46956081	1	638	DMBX1	-16588
XLOC_000681	45.5116	1.36957	0.196128	6.98303	2.8888e-12	3.60993e-11	chr10_67539336_67541277	1	1942	CTNNA3	138443
XLOC_000488	9.93014	2.36547	0.338906	6.97972	2.95773e-12	3.66889e-11	chr1_223316730_223316937	1	208	TLR5	-107
XLOC_000616	303.214	-1.76897	0.253442	-6.97977	2.95667e-12	3.66889e-11	chr10_122797222_122838208	5	6013	WDR11	128187
XLOC_004124	79.1244	-1.72527	0.247163	-6.9803	2.9455e-12	3.66889e-11	chr6_170491083_170492491	1	1409	DLL1	98804
XLOC_004762	8.80471	4.49679	0.644538	6.97676	3.02059e-12	3.73771e-11	chr9_69865525_69867600	1	2076	AL445665.1	205168
XLOC_002863	18.9323	3.04422	0.43648	6.97449	3.06984e-12	3.78938e-11	chr22_17545324_17546796	1	1473	IL17RA	-19049
XLOC_003610	47.6609	2.43928	0.350296	6.96348	3.31968e-12	4.08782e-11	chr5_42927284_42932222	1	4939	SEPP1	-39791
XLOC_002816	159.668	1.07749	0.155011	6.95106	3.62545e-12	4.4535e-11	chr21_47873831_47878688	1	4858	DIP2A	-125
XLOC_003513	71.9873	3.0089	0.43296	6.9496	3.66325e-12	4.48903e-11	chr5_180019526_180022917	2	3156	SCGB3A1	-987
XLOC_001480	10.2248	-1.81682	0.26157	-6.94583	3.76233e-12	4.59931e-11	chr15_101704399_101704970	1	572	CHSY1	10959
XLOC_002984	12.7847	1.98239	0.285433	6.94518	3.77975e-12	4.60947e-11	chr3_33033416_33034553	2	981	GLB1	3548
XLOC_000541	16.1063	3.56739	0.513765	6.94363	3.82163e-12	4.64935e-11	chr10_30572547_30578095	2	4372	MTPAP	20636
XLOC_001825	8.51086	3.63578	0.524264	6.93501	4.06203e-12	4.92996e-11	chr17_36762980_36763334	1	355	SRCIN1	-798
XLOC_004889	219.835	-1.16299	0.167899	-6.92674	4.30638e-12	5.21401e-11	chrX_102659713_102746355	11	3131	RAB40A	8324
XLOC_001086	19.0981	1.95728	0.282952	6.91736	4.60145e-12	5.55798e-11	chr12_59258504_59259817	1	1314	LRIG3	6115
XLOC_004879	12.9572	-1.32052	0.190925	-6.91642	4.63196e-12	5.58151e-11	chrX_64586518_64618568	3	395	ZC3H12B	-90048
XLOC_001078	4.31467	4.41612	0.638838	6.91273	4.75426e-12	5.70242e-11	chr12_57367462_57367746	1	285	RDH16	-14305
XLOC_004251	345.222	1.14499	0.165635	6.91271	4.75483e-12	5.70242e-11	chr7_7127442_7127797	1	356	C1GALT1	-68769
XLOC_003886	4.95982	-2.40925	0.348671	-6.9098	4.85344e-12	5.80691e-11	chr6_104948447_104951506	2	1704	HACE1	224463
XLOC_002379	58.4127	2.80897	0.40704	6.90096	5.16519e-12	6.16534e-11	chr2_68898339_68903525	1	5187	ARHGAP25	-3209
XLOC_000635	69.1365	-1.13617	0.164893	-6.89034	5.56591e-12	6.62802e-11	chr10_13185509_13187724	1	2216	OPTN	5219
XLOC_000749	37.7984	-2.1574	0.313136	-6.88966	5.59245e-12	6.64399e-11	chr10_122895856_122897484	1	1629	WDR11	226821
XLOC_001152	143.43	-1.36865	0.198804	-6.8844	5.80299e-12	6.87797e-11	chr12_91534211_91535649	1	1439	DCN	3377
XLOC_002675	134.333	-1.49141	0.216835	-6.87807	6.06676e-12	7.1738e-11	chr20_42735370_42737334	1	1965	JPH2	3002
XLOC_004891	11.5953	-2.46355	0.358453	-6.87273	6.2985e-12	7.43047e-11	chrX_113213995_113219057	2	242	HTR2C	-599495
XLOC_000638	29.8528	-1.27825	0.186229	-6.86387	6.70179e-12	7.88785e-11	chr10_13192755_13193700	1	946	MCM10	-9855
XLOC_003851	20.3988	5.37754	0.783536	6.86317	6.73509e-12	7.90866e-11	chr6_26731614_26755301	2	2595	ZNF322	-71635
XLOC_003266	214.378	2.03763	0.297323	6.85327	7.21819e-12	8.43678e-11	chr4_185291423_185303936	4	5338	IRF2	4932
XLOC_004883	30.1571	1.2741	0.185904	6.85358	7.20263e-12	8.43678e-11	chrX_80097411_80102010	2	1121	BRWD3	-32225
XLOC_001367	129.604	2.68787	0.392467	6.84866	7.45433e-12	8.69271e-11	chr14_101811699_101829865	5	7321	DIO3	-197824
XLOC_001495	64.6359	-1.39675	0.204191	-6.84037	7.89881e-12	9.16878e-11	chr15_96624697_96627933	2	2162	AC016251.1	203348
XLOC_004532	22.7176	5.02875	0.735136	6.84057	7.88768e-12	9.16878e-11	chr8_47916789_47919133	1	2345	SPIDR	-254035
XLOC_001341	2.91506	4.39435	0.642619	6.83819	8.01992e-12	9.28805e-11	chr14_89490507_89492148	2	353	FOXN3	99068
XLOC_002291	45.9197	-2.35379	0.344279	-6.83685	8.09521e-12	9.35385e-11	chr2_132786683_132795056	2	244	ANKRD30BL	110109
XLOC_000573	27.89	2.2921	0.335856	6.82464	8.81476e-12	1.01621e-10	chr10_3026421_3028579	3	1191	PFKP	-81134
XLOC_001993	32.1156	4.56153	0.668491	6.82361	8.87794e-12	1.02116e-10	chr19_20845274_20851288	2	4961	ZNF626	-873
XLOC_004854	21.6478	1.82317	0.267266	6.82153	9.00733e-12	1.0337e-10	chr9_138325261_138326152	1	892	PPP1R26	-44774
XLOC_000939	30.6284	2.01736	0.295859	6.81867	9.18879e-12	1.05214e-10	chr11_119449067_119450711	1	1645	PVRL1	43410
XLOC_000014	13.2352	-2.23837	0.328329	-6.81746	9.26644e-12	1.05863e-10	chr1_25183822_25192315	3	928	CLIC4	13008
XLOC_004374	9.97026	3.24636	0.476581	6.81176	9.641e-12	1.09894e-10	chr7_124382386_124383850	1	1465	GPR37	2202
XLOC_003973	497.339	-1.10023	0.161589	-6.80878	9.84274e-12	1.11691e-10	chr6_32829388_32833161	1	3774	PSMB9	2027
XLOC_004135	24.1487	2.7018	0.396871	6.80774	9.91423e-12	1.1225e-10	chr7_17092455_17093434	1	980	AGR3	-170845
XLOC_004476	8.63613	4.35716	0.641028	6.79714	1.06716e-11	1.20555e-10	chr8_130717743_130740981	3	1275	GSDMC	19462
XLOC_000333	25.5487	-1.6131	0.237355	-6.79616	1.07441e-11	1.21104e-10	chr1_101698363_101699140	1	778	S1PR1	-3305
XLOC_004396	49.6023	1.69017	0.248932	6.78966	1.12396e-11	1.26408e-10	chr7_140128968_140130382	1	1415	RAB19	2919
XLOC_002653	35.4263	4.09881	0.603738	6.78905	1.12871e-11	1.2666e-10	chr20_23412781_23414091	1	1311	CSTL1	-6232
XLOC_005054	69.1082	5.8888	0.868097	6.78358	1.17236e-11	1.31268e-10	chrX_125395041_125397855	1	2815	DCAF12L2	-94962
XLOC_001561	10.6007	-2.04611	0.302051	-6.77407	1.25212e-11	1.39889e-10	chr15_84322475_84322714	1	240	ADAMTSL3	-125
XLOC_000161	5.00313	4.5026	0.664798	6.77288	1.26239e-11	1.40726e-10	chr1_209690047_209699658	3	923	CAMK1G	-57405
XLOC_000796	7.20343	3.33116	0.492186	6.76809	1.30491e-11	1.45146e-10	chr11_111199501_111204514	3	786	POU2AF1	18464
XLOC_001778	103.38	-1.69253	0.250171	-6.76549	1.32855e-11	1.47451e-10	chr17_80306573_80315076	3	3513	TEX19	-2048
XLOC_004540	25.5685	1.76713	0.261226	6.76476	1.33531e-11	1.47878e-10	chr8_65730912_65731968	1	1057	CYP7B1	-19595
XLOC_001879	58.4969	1.69744	0.251088	6.76034	1.37666e-11	1.52124e-10	chr17_64297327_64298624	1	1298	PRKCA	-131
XLOC_004825	14.1346	1.50146	0.222122	6.75961	1.38366e-11	1.52565e-10	chr9_131439940_131440455	1	516	SET	-5249
XLOC_000888	55.3297	-1.35258	0.200303	-6.75267	1.45149e-11	1.59696e-10	chr11_65091926_65093630	1	1705	CDC42EP2	2027
XLOC_004603	8.36885	4.63173	0.686421	6.74766	1.5025e-11	1.64949e-10	chr8_130697639_130698803	1	1165	GSDMC	61640
XLOC_004723	7.60798	-2.39017	0.354451	-6.7433	1.54827e-11	1.69606e-10	chr9_2277900_2278306	1	407	SMARCA2	84277
XLOC_003707	24.4309	2.45242	0.363753	6.74199	1.56234e-11	1.70778e-10	chr5_146553933_146554858	1	926	STK32A	-59669
XLOC_002516	53.2667	-1.33847	0.198644	-6.73805	1.60531e-11	1.7472e-10	chr2_199017798_199019479	1	1682	PLCL1	0
XLOC_000433	60.6823	4.2573	0.632214	6.73395	1.65123e-11	1.79332e-10	chr1_168532666_168539020	1	6355	XCL1	-6692
XLOC_003153	338.021	1.12825	0.16759	6.7322	1.67118e-11	1.80723e-10	chr3_175525430_175528393	1	2964	NAALADL2	2003
XLOC_004084	150.895	2.9735	0.441667	6.73245	1.66827e-11	1.80723e-10	chr6_123061133_123066221	1	5089	PKIB	13616
XLOC_000192	7.3423	2.21496	0.329669	6.71874	1.83308e-11	1.97808e-10	chr1_9218516_9218831	1	316	GPR157	-29288
XLOC_004184	24.6689	2.31106	0.344009	6.71801	1.84217e-11	1.98367e-10	chr7_3233759_3234748	2	893	AC091801.1	-19473
XLOC_005041	9.42879	2.04271	0.304134	6.7165	1.86144e-11	2.00016e-10	chrX_115005858_115006163	1	306	RP1-241P17.4	-52190
XLOC_005045	6.76444	5.07815	0.756409	6.7135	1.90009e-11	2.03737e-10	chrX_118082930_118084274	1	1345	LONRF3	-24308
XLOC_003943	25.9061	2.45261	0.365393	6.71224	1.91656e-11	2.05068e-10	chr6_26176450_26178165	1	1716	HIST1H2BD	4874
XLOC_000608	24.6485	1.89494	0.28315	6.69236	2.19594e-11	2.33972e-10	chr10_102819178_102820742	2	1112	KAZALD1	-857
XLOC_001737	7.16582	3.41747	0.511359	6.68311	2.33916e-11	2.48708e-10	chr17_35013854_35040989	3	509	MRM1	48448
XLOC_000912	12.451	6.2743	0.93917	6.68068	2.3783e-11	2.52339e-10	chr11_75465883_75466418	1	536	DGAT2	-4140
XLOC_000935	165.798	1.38399	0.207247	6.67798	2.42257e-11	2.55016e-10	chr11_118135329_118137525	1	2197	MPZL2	-79
XLOC_000992	9.98037	3.15863	0.473002	6.67784	2.42495e-11	2.55016e-10	chr12_13032659_13036048	2	263	GPRC5A	-7669
XLOC_001411	29.2527	-1.33643	0.200116	-6.67828	2.41767e-11	2.55016e-10	chr14_63762031_63762409	1	379	RHOJ	2095
XLOC_002835	189.656	1.81526	0.27183	6.67794	2.42328e-11	2.55016e-10	chr22_50979428_50981480	2	943	KLHDC7B	-4983
XLOC_004516	57.0576	-1.57477	0.235828	-6.67761	2.42873e-11	2.55016e-10	chr8_32629693_32631596	1	1904	NRG1	7146
XLOC_003481	126.644	2.21009	0.331068	6.67562	2.46185e-11	2.57959e-10	chr5_42956386_42962745	1	6360	SEPP1	-68893
XLOC_003024	155.215	-1.59694	0.239464	-6.6688	2.57898e-11	2.69674e-10	chr3_3108037_3108862	1	826	IL5RA	2372
XLOC_002852	215.066	-1.01484	0.152511	-6.6542	2.84851e-11	2.97244e-10	chr22_44565895_44567135	1	1241	PARVB	790
XLOC_004202	206.817	1.19926	0.180274	6.65242	2.8832e-11	3.00244e-10	chr7_50518127_50521199	2	3006	FIGNL1	-40
XLOC_001324	25.5434	1.24714	0.187574	6.64877	2.95546e-11	3.07138e-10	chr13_111214961_111218212	1	3252	RAB20	-882
XLOC_004697	21.3137	5.28741	0.796018	6.64233	3.08767e-11	3.20219e-10	chr9_95670912_95672290	1	1379	ZNF484	-30609
XLOC_004852	40.5325	1.71175	0.258225	6.62892	3.38151e-11	3.49976e-10	chr9_138320635_138322581	1	1947	PPP1R26	-48345
XLOC_002075	8.07892	-2.7378	0.413328	-6.62378	3.50116e-11	3.6162e-10	chr19_32401079_32401358	1	280	THEG5	317135
XLOC_001897	7.3141	2.4784	0.374398	6.6197	3.59931e-11	3.71001e-10	chr17_74612070_74612432	1	363	ST6GALNAC1	8412
XLOC_004387	47.8845	-1.5255	0.230551	-6.61676	3.67151e-11	3.77673e-10	chr7_130153203_130154522	1	1320	COPG2	0
XLOC_004907	20.9775	3.21064	0.485324	6.61546	3.7041e-11	3.80252e-10	chrX_13173494_13183007	3	2370	FAM9C	-110694
XLOC_001039	21.8667	-1.76759	0.267568	-6.60614	3.94477e-11	4.04139e-10	chr12_10481152_10482351	1	1200	KLRD1	11303
XLOC_001773	12.8491	2.14766	0.326082	6.58626	4.51056e-11	4.61171e-10	chr17_74612504_74613028	1	525	ST6GALNAC1	7816
XLOC_004241	47.9325	1.34782	0.204786	6.58161	4.65384e-11	4.74861e-10	chr7_6531486_6532273	1	788	GRID2IP	4821
XLOC_000258	70.5219	-1.33953	0.203773	-6.57364	4.91012e-11	5.00002e-10	chr1_44572951_44574496	1	1546	KLF17	-10027
XLOC_001104	13.9445	2.13292	0.325399	6.55479	5.57202e-11	5.65131e-10	chr12_67748496_67748845	1	350	CAND1	34766
XLOC_002254	9.08864	-2.03695	0.31093	-6.55114	5.70976e-11	5.77942e-10	chr2_43087868_43091176	2	573	HAAO	-68136
XLOC_003346	9.24749	-1.63694	0.250241	-6.54147	6.09173e-11	6.1244e-10	chr4_56802054_56802342	1	289	CEP135	-12696
XLOC_004943	4.0659	4.08025	0.624108	6.53773	6.24613e-11	6.24736e-10	chrX_1381833_1382235	1	403	CSF2RA	-5459
XLOC_004178	5.86948	-3.10295	0.474758	-6.53586	6.32463e-11	6.3134e-10	chr7_155055081_155057803	3	549	INSIG1	-31684
XLOC_003791	353.288	3.52638	0.539577	6.53545	6.34174e-11	6.31802e-10	chr6_58148081_58181245	5	10432	PRIM2	634707
XLOC_004385	48.6298	-1.31123	0.200648	-6.53496	6.36283e-11	6.32658e-10	chr7_130150602_130151809	1	1208	COPG2	0
XLOC_003752	68.2293	1.69786	0.259832	6.53448	6.38306e-11	6.33425e-10	chr6_6725001_6733577	2	4882	LY86	69786
XLOC_001623	41.6935	1.28172	0.196419	6.52546	6.77912e-11	6.70787e-10	chr16_4356857_4357683	1	827	GLIS2	-7080
XLOC_003681	15.2876	3.59584	0.55106	6.52531	6.78607e-11	6.70787e-10	chr5_129867817_129868951	1	1135	CHSY3	345491
XLOC_003767	21.3473	4.98655	0.764558	6.52214	6.93115e-11	6.82865e-10	chr6_26753599_26755873	1	2275	ZNF322	-93620
XLOC_004350	106.718	1.74536	0.267608	6.52205	6.93524e-11	6.82865e-10	chr7_95028966_95031866	1	2901	PON2	2310
XLOC_004187	7.61507	3.22857	0.495159	6.52027	7.01807e-11	6.89679e-10	chr7_11932972_12151336	3	322	THSD7A	-61149
XLOC_003347	11.8587	5.67892	0.871435	6.51674	7.18495e-11	7.0471e-10	chr4_57557561_57559064	1	1504	HOPX	-9497
XLOC_000173	25.2297	1.72182	0.264609	6.50702	7.66581e-11	7.50419e-10	chr1_228309831_228312869	2	1073	MRPL55	-12819
XLOC_000038	28.0318	3.45787	0.532828	6.48967	8.6026e-11	8.38878e-10	chr1_90826403_90831265	2	4298	ZNF326	332307
XLOC_001769	19.7359	-2.11491	0.325923	-6.48899	8.64133e-11	8.3942e-10	chr17_56130056_56136921	3	770	DYNLL2	-23856
XLOC_001964	6.00144	-2.11826	0.326437	-6.48904	8.63855e-11	8.3942e-10	chr18_21243252_21243511	1	260	ANKRD29	-404
XLOC_002103	17.5572	-1.93303	0.297932	-6.48816	8.68903e-11	8.42436e-10	chr19_41138220_41139289	1	1070	LTBP4	2496
XLOC_000503	13.945	-1.60343	0.247321	-6.48319	8.98018e-11	8.65689e-10	chr1_229084699_229085279	1	581	RHOU	202284
XLOC_004242	35.336	1.30525	0.201328	6.48324	8.97743e-11	8.65689e-10	chr7_6532829_6533339	1	511	GRID2IP	3755
XLOC_001060	113.819	-1.01186	0.156112	-6.48161	9.07514e-11	8.7318e-10	chr12_48838780_48842880	1	4101	ANP32D	-23569
XLOC_004106	10.8453	-1.80854	0.279892	-6.46157	1.03623e-10	9.93254e-10	chr6_153068429_153069075	1	647	VIP	-2859
XLOC_004895	8.26277	4.08025	0.633235	6.44351	1.16745e-10	1.1148e-09	chrX_129709002_129736326	2	972	ENOX2	21025
XLOC_004862	107.686	-1.21578	0.188894	-6.4363	1.22425e-10	1.16465e-09	chr9_139531495_139533126	1	1632	EGFL7	-20183
XLOC_000231	5.60123	3.04495	0.473176	6.43512	1.23374e-10	1.17147e-09	chr1_31910479_31910848	1	370	SERINC2	2955
XLOC_001497	14.9308	-1.31343	0.204142	-6.43392	1.24358e-10	1.17861e-09	chr15_96662107_96669330	3	360	AC016251.1	161951
XLOC_002073	6.29691	-2.71859	0.422681	-6.43177	1.26124e-10	1.19311e-09	chr19_32280621_32281043	1	423	THEG5	196677
XLOC_002665	15.2168	2.76207	0.429544	6.43023	1.27408e-10	1.203e-09	chr20_26251905_26253882	1	1978	FAM182B	-403045
XLOC_004029	148.788	2.61786	0.407449	6.42499	1.31876e-10	1.24288e-09	chr6_64155574_64158220	1	2647	PTP4A1	-73447
XLOC_004011	35.0858	2.09814	0.327066	6.41503	1.408e-10	1.31961e-09	chr6_48041321_48042640	1	1320	PTCHD4	-4897
XLOC_004313	96.1248	1.23616	0.192792	6.41188	1.43739e-10	1.34467e-09	chr7_64433655_64434454	1	800	ZNF117	3907
XLOC_000828	25.3249	3.81786	0.595809	6.40786	1.47579e-10	1.37804e-09	chr11_129484252_129637331	3	3184	TMEM45B	-48384
XLOC_001162	6.05352	-2.75812	0.430489	-6.40695	1.48464e-10	1.38375e-09	chr12_106236027_106236639	1	613	NUAK1	220480
XLOC_000048	128.119	-1.29622	0.202453	-6.40255	1.52804e-10	1.42112e-09	chr1_120157271_120160955	2	1887	ZNF697	1091
XLOC_004074	78.5727	-1.06357	0.166122	-6.40232	1.53035e-10	1.42112e-09	chr6_112426363_112426827	1	465	FAM229B	2371
XLOC_002833	15.8637	2.09323	0.326988	6.40156	1.53795e-10	1.42557e-09	chr22_47978348_47981653	2	1829	LL22NC03-75H12.2	-95489
XLOC_000250	7.5923	-2.35022	0.367225	-6.39996	1.55417e-10	1.43796e-09	chr1_41768628_41769132	1	505	FOXO6	-58463
XLOC_002347	11.1641	-1.99211	0.311515	-6.39489	1.60662e-10	1.48378e-09	chr2_30566446_30566885	1	440	LBH	19851
XLOC_004878	70.9592	3.08216	0.48229	6.39068	1.65148e-10	1.52243e-09	chrX_64062683_64072867	4	5728	ZC4H2	63384
XLOC_003421	15.2789	3.04899	0.477283	6.38822	1.67824e-10	1.54429e-09	chr4_158435702_158437118	1	1417	GRIA2	148476
XLOC_002290	440.545	-2.13592	0.334374	-6.38783	1.68255e-10	1.54544e-09	chr2_132781389_132786565	1	5177	ANKRD30BL	118600
XLOC_001464	40.1735	2.13522	0.334413	6.38498	1.71419e-10	1.57101e-09	chr14_105541685_105543007	1	1323	GPR132	-9904
XLOC_004707	13.8052	3.5042	0.548838	6.38477	1.71659e-10	1.57101e-09	chr9_104116008_104117698	2	1096	BAAT	5002
XLOC_000018	14.3823	5.61394	0.87965	6.38202	1.74766e-10	1.59655e-09	chr1_31943910_31944334	1	425	SERINC2	36386
XLOC_004847	87.0216	1.7121	0.268372	6.37959	1.7756e-10	1.61915e-09	chr9_138307657_138310809	1	3153	PPP1R26	-60117
XLOC_004458	3.81099	-2.08232	0.326541	-6.3769	1.80713e-10	1.64495e-09	chr8_55340897_55367349	2	289	SOX17	-3147
XLOC_003429	18.6384	2.73763	0.429554	6.3732	1.85126e-10	1.68208e-09	chr4_169977432_169979150	1	1719	SH3RF1	36258
XLOC_001703	20.3915	2.78474	0.437065	6.37145	1.87246e-10	1.6983e-09	chr16_68761053_68761611	1	559	CDH3	4535
XLOC_000073	4.18146	4.5935	0.720989	6.37111	1.8767e-10	1.6991e-09	chr1_200381755_200384642	2	287	ZNF281	-2572
XLOC_000191	156.483	1.06796	0.167646	6.37029	1.88669e-10	1.70509e-09	chr1_9208002_9209154	1	1153	GPR157	-18774
XLOC_000291	4.74502	4.53173	0.71143	6.36989	1.89161e-10	1.70649e-09	chr1_60859154_60859568	1	415	C1orf87	-319713
XLOC_001166	58.9123	-1.67831	0.263716	-6.36407	1.96473e-10	1.76617e-09	chr12_108677150_108679627	1	2478	CMKLR1	2195
XLOC_000182	15.9815	5.4447	0.856018	6.36049	2.01108e-10	1.80462e-09	chr1_234979104_235005508	2	672	IRF2BP2	-233834
XLOC_003473	26.0134	-2.51535	0.39631	-6.34692	2.19666e-10	1.96766e-09	chr5_34329955_34354705	3	763	C1QTNF3	-205323
XLOC_002979	38.9951	1.56207	0.246406	6.33943	2.30616e-10	2.0621e-09	chr3_195364729_195367423	2	2551	APOD	-53654
XLOC_003387	102.509	2.18592	0.344976	6.33645	2.35114e-10	2.09861e-09	chr4_122032955_122038507	1	5553	TNIP3	14057
XLOC_003195	148.067	2.83157	0.447313	6.33017	2.44899e-10	2.1821e-09	chr4_25486619_25491982	1	5364	ANAPC4	66500
XLOC_002691	8.43148	2.4473	0.38675	6.32787	2.4857e-10	2.21092e-09	chr20_56290154_56290803	1	650	PMEPA1	-3563
XLOC_003475	8.37779	-2.09309	0.331116	-6.32131	2.59351e-10	2.30276e-09	chr5_34464750_34469209	2	661	RAI14	-187134
XLOC_003507	8.36717	4.58194	0.724911	6.3207	2.60386e-10	2.3079e-09	chr5_170921985_170929753	3	330	FGF18	37359
XLOC_001994	22.48	4.8593	0.768899	6.31981	2.61888e-10	2.31716e-09	chr19_20857386_20862116	2	2411	ZNF626	-12985
XLOC_002815	57.7286	1.09328	0.173021	6.31877	2.63648e-10	2.32829e-09	chr21_47869432_47871211	1	1780	PCNT	3751
XLOC_003260	17.6795	3.58452	0.567302	6.31853	2.64066e-10	2.32829e-09	chr4_169956746_169965080	1	8335	CBR4	-25321
XLOC_003890	17.652	1.06566	0.168942	6.30784	2.82959e-10	2.49054e-09	chr6_111592704_111592905	1	202	KIAA1919	335
XLOC_001870	15.6275	2.03283	0.322528	6.3028	2.92325e-10	2.5685e-09	chr17_56032871_56033427	1	557	CUEDC1	-188
XLOC_003175	73.2099	-1.18228	0.187743	-6.29733	3.02818e-10	2.65609e-09	chr3_197301097_197303057	1	1961	BDH1	-904
XLOC_001872	35.7078	-1.96554	0.312477	-6.2902	3.17063e-10	2.77165e-09	chr17_56123086_56126227	1	3142	DYNLL2	-34550
XLOC_002427	2143.48	1.95931	0.311698	6.28593	3.25907e-10	2.84382e-09	chr2_96490054_96495738	1	5685	ANKRD36C	18850
XLOC_002758	54.6727	-1.74132	0.277339	-6.27866	3.41497e-10	2.96452e-09	chr21_10193711_10196083	1	2373	TPTE	710119
XLOC_000637	42.3076	-1.1346	0.180853	-6.27356	3.52879e-10	3.05808e-09	chr10_13190817_13192429	1	1613	OPTN	10527
XLOC_001484	4.36627	-2.70228	0.431064	-6.26884	3.63738e-10	3.14143e-09	chr15_55822237_55823163	2	328	PYGO1	7926
XLOC_001565	74.7185	1.20623	0.192451	6.26773	3.66346e-10	3.15856e-09	chr15_90841058_90842211	1	1154	NGRN	24596
XLOC_003250	12.0081	-1.91889	0.306643	-6.25772	3.90652e-10	3.3591e-09	chr4_115255952_115286185	3	569	UGT8	-233427
XLOC_004557	14.1804	4.16194	0.665101	6.25761	3.90932e-10	3.3591e-09	chr8_82235574_82238101	1	2528	FABP5	38563
XLOC_001908	7.67197	2.10714	0.336818	6.25602	3.9492e-10	3.38761e-09	chr17_79818969_79819179	1	211	P4HB	-400
XLOC_000536	55.5105	-1.21525	0.194369	-6.25229	4.0447e-10	3.46366e-09	chr10_10840561_10888120	3	352	CELF2	-159140
XLOC_003470	7.6358	3.32712	0.532246	6.25109	4.0759e-10	3.48448e-09	chr5_10964804_10970202	2	531	CTNND2	1751
XLOC_004848	21.0095	1.70404	0.272641	6.25011	4.10172e-10	3.50064e-09	chr9_138311903_138312839	1	937	PPP1R26	-58087
XLOC_003865	58.3537	1.43023	0.228971	6.24636	4.20132e-10	3.57961e-09	chr6_40846481_40857273	4	2273	UNC5CL	137500
XLOC_001721	29.4186	-1.51648	0.243161	-6.23654	4.47359e-10	3.80518e-09	chr16_86543608_86543936	1	329	FOXF1	-198
XLOC_003163	11.5054	5.80488	0.930845	6.23614	4.48507e-10	3.80855e-09	chr3_187618984_187620769	1	1786	BCL6	-155470
XLOC_004758	33.4694	1.47967	0.237288	6.23578	4.49531e-10	3.81085e-09	chr9_67302819_67305812	1	2994	FAM27E3	479133
XLOC_000414	25.9262	-1.32542	0.212582	-6.23488	4.52129e-10	3.82646e-09	chr1_159788804_159789895	1	1092	FCRL6	2764
XLOC_004670	46.2451	-1.92634	0.309021	-6.23371	4.55514e-10	3.84867e-09	chr9_11089112_11194396	6	2549	PTPRD	-476390
XLOC_004861	43.7349	-1.24183	0.199245	-6.23269	4.58484e-10	3.86731e-09	chr9_139530479_139531432	1	954	EGFL7	-21877
XLOC_004842	12.7063	1.83914	0.29512	6.23184	4.61001e-10	3.88207e-09	chr9_138273442_138273941	1	500	C9orf62	35035
XLOC_001076	2.13831	4.16324	0.668297	6.22963	4.67549e-10	3.93067e-09	chr12_57363848_57364055	1	208	RDH16	-10691
XLOC_000955	46.9475	2.42322	0.389086	6.22798	4.72487e-10	3.95903e-09	chr12_4122044_4128291	4	777	PARP11	-139437
XLOC_003430	16.4145	2.8115	0.451424	6.22806	4.72252e-10	3.95903e-09	chr4_169979203_169980287	1	1085	SH3RF1	35121
XLOC_001607	58.9255	2.31043	0.371003	6.22752	4.7387e-10	3.96406e-09	chr16_54885562_54927648	3	2649	IRX5	-37127
XLOC_004147	20.3689	1.46492	0.235672	6.21594	5.1017e-10	4.25366e-09	chr7_45831429_45836659	2	2009	AC096582.1	66026
XLOC_003787	5.58487	2.87825	0.46336	6.21169	5.24163e-10	4.36314e-09	chr6_44160513_44172794	3	538	CAPN11	8375
XLOC_000951	10.7861	-1.48309	0.238827	-6.20991	5.30135e-10	4.39838e-09	chr11_130318060_130318488	1	429	ADAMTS15	-382
XLOC_000259	40.5508	-1.46674	0.236253	-6.20833	5.355e-10	4.43562e-09	chr1_44574595_44575765	1	1171	KLF17	-8758
XLOC_000418	49.2226	2.98689	0.481362	6.20508	5.46693e-10	4.51356e-09	chr1_159952766_159954546	1	1781	SLAMF9	-28723
XLOC_004271	19.3551	2.45934	0.396335	6.2052	5.46275e-10	4.51356e-09	chr7_17099493_17100766	1	1274	AGR3	-177883
XLOC_000805	44.5049	-1.43333	0.231118	-6.20174	5.58438e-10	4.59553e-09	chr11_2899812_2901026	1	1215	CDKN1C	3418
XLOC_001641	30.2338	-1.61325	0.260142	-6.20143	5.59536e-10	4.59709e-09	chr16_14094978_14095998	1	1021	ERCC4	48777
XLOC_003227	14.8348	2.5026	0.404095	6.1931	5.89916e-10	4.83884e-09	chr4_49177952_49180857	2	1544	CWH43	113855
XLOC_003566	9.90133	2.05771	0.332578	6.18714	6.1264e-10	5.01711e-09	chr5_1117645_1117944	1	300	SLC12A7	-5496
XLOC_000499	75.6923	1.01197	0.163667	6.1831	6.28553e-10	5.13911e-09	chr1_227971375_227972786	1	1412	SNAP47	2449
XLOC_002940	18.5874	2.22628	0.360179	6.18104	6.36817e-10	5.19827e-09	chr3_72788076_72789939	2	1704	SHQ1	8490
XLOC_003108	15.3926	-3.30106	0.534208	-6.17936	6.4364e-10	5.24551e-09	chr3_127033517_127034956	1	1440	C3orf56	116493
XLOC_005055	54.8586	6.21217	1.00667	6.17098	6.78665e-10	5.52207e-09	chrX_125398115_125400824	1	2710	DCAF12L2	-98036
XLOC_000594	3.31103	4.03675	0.654232	6.17021	6.81988e-10	5.5402e-09	chr10_48593688_48601575	2	427	PTPN20B	135300
XLOC_001220	54.741	1.48937	0.241525	6.16654	6.97993e-10	5.66113e-09	chr13_100149875_100151862	1	1988	TM9SF2	-1810
XLOC_003211	32.2332	2.21773	0.359663	6.16612	6.99854e-10	5.66714e-09	chr4_122029965_122032887	2	1794	TNIP3	19677
XLOC_001568	16.2997	-1.74466	0.283072	-6.1633	7.12436e-10	5.75062e-09	chr15_95793520_95794340	1	821	MCTP2	769889
XLOC_003765	15.3502	4.44231	0.720763	6.16334	7.12264e-10	5.75062e-09	chr6_26705324_26708752	2	2355	ZNF322	-45345
XLOC_003485	6.75627	5.19062	0.842691	6.15958	7.29393e-10	5.87812e-09	chr5_66510086_66533459	3	525	CD180	-17460
XLOC_002871	7.87006	2.23425	0.362823	6.15795	7.36916e-10	5.92931e-09	chr22_21650483_21650784	1	302	GGT2	-68558
XLOC_001634	54.1809	-1.16883	0.189979	-6.1524	7.63168e-10	6.13078e-09	chr16_10594311_10596382	1	2072	ATF7IP2	16817
XLOC_004941	10.6195	1.53402	0.249392	6.15102	7.69866e-10	6.17479e-09	chrX_290245_290653	1	409	PPP2R3B	4046
XLOC_000592	267.752	-1.43188	0.232887	-6.14837	7.82819e-10	6.26875e-09	chr10_48510178_48532676	5	5095	GDF10	-71203
XLOC_000358	44.9376	-1.46068	0.237646	-6.14645	7.92362e-10	6.33405e-09	chr1_142796842_142798860	1	2019	PPIAL4G	968285
XLOC_000811	30.4876	-2.63154	0.428156	-6.14623	7.93476e-10	6.33405e-09	chr11_56761537_56773379	2	2602	OR5AK2	4196
XLOC_000956	10.9065	5.2377	0.852339	6.14509	7.99182e-10	6.36955e-09	chr12_5269398_5281056	3	309	KCNA5	113450
XLOC_000471	75.5049	-1.18715	0.1933	-6.14149	8.17534e-10	6.50557e-09	chr1_209911060_209912320	1	1261	HSD11B1	2766
XLOC_002992	3.12844	2.97309	0.484182	6.14044	8.22945e-10	6.53834e-09	chr3_51767060_51788494	2	258	GRM2	14432
XLOC_000809	3.04696	3.72563	0.607043	6.13734	8.39137e-10	6.65654e-09	chr11_9336456_9337064	2	318	TMEM41B	-130
XLOC_002303	8.67614	2.95851	0.483015	6.1251	9.06272e-10	7.15545e-09	chr2_161453767_161455896	2	884	RBMS1	-103463
XLOC_003261	35.7869	2.80334	0.457675	6.12518	9.05814e-10	7.15545e-09	chr4_169966897_169995403	6	2184	SH3RF1	20005
XLOC_004856	14.4028	1.74705	0.285311	6.12332	9.16433e-10	7.2244e-09	chr9_138332571_138332998	1	428	PPP1R26	-37928
XLOC_002425	1471.24	1.90192	0.310701	6.12139	9.27645e-10	7.30142e-09	chr2_96482036_96486916	1	4881	ANKRD36C	27672
XLOC_004288	6.76807	5.07856	0.830496	6.1151	9.64976e-10	7.58345e-09	chr7_34235827_34236571	1	745	BMPER	40344
XLOC_004616	22.1103	2.43724	0.398715	6.11274	9.79341e-10	7.68441e-09	chr8_142084393_142087173	1	2781	DENND3	-40205
XLOC_002340	9.05673	-1.92039	0.314783	-6.10068	1.05618e-09	8.27452e-09	chr2_26915031_26915522	1	492	KCNK3	-98
XLOC_002896	22.2044	-2.24104	0.367609	-6.09627	1.08571e-09	8.49274e-09	chr22_39608964_39610311	1	1348	PDGFB	9054
XLOC_002317	49.9147	-1.91107	0.313527	-6.09539	1.0917e-09	8.52641e-09	chr2_204796694_204800904	2	601	ICOS	-568
XLOC_002928	5.06408	-2.88811	0.473985	-6.09325	1.10643e-09	8.6281e-09	chr3_39274010_39274289	1	280	CX3CR1	30697
XLOC_000058	465.939	1.12006	0.18387	6.09161	1.11779e-09	8.68989e-09	chr1_151826672_151828890	1	2219	THEM5	-500
XLOC_001048	4.454	2.75571	0.452373	6.09169	1.11724e-09	8.68989e-09	chr12_16814702_16814916	1	215	LMO3	-51175
XLOC_003871	4.90733	2.57964	0.423659	6.08896	1.13648e-09	8.82166e-09	chr6_47411973_47428470	2	661	CD2AP	-17056
XLOC_004483	14.4273	1.83463	0.301519	6.08463	1.16763e-09	9.04538e-09	chr8_144953011_144953385	1	375	EPPK1	-380
XLOC_001338	17.5266	4.32701	0.711386	6.0825	1.1832e-09	9.14223e-09	chr14_72377256_72395733	3	1293	RGS6	-3424
XLOC_001727	11.9238	1.85608	0.305265	6.08023	1.20008e-09	9.25852e-09	chr16_89315552_89316084	1	533	ANKRD11	17955
XLOC_000512	7.22667	2.55109	0.419872	6.07586	1.23322e-09	9.4853e-09	chr1_234967200_234970289	1	3090	IRF2BP2	-221930
XLOC_000735	36.3202	-1.47844	0.24349	-6.07188	1.26422e-09	9.70898e-09	chr10_106067515_106069045	1	1531	ITPRIP	2850
XLOC_001567	8.51359	-1.60334	0.264158	-6.06963	1.28208e-09	9.83122e-09	chr15_95787944_95788494	1	551	MCTP2	764313
XLOC_002028	5.06778	3.40489	0.561555	6.06333	1.33334e-09	1.02088e-08	chr19_56677586_56681837	2	268	ZNF444	5325
XLOC_001621	15.0257	1.52859	0.252316	6.05825	1.37609e-09	1.05202e-08	chr16_4234686_4234927	1	242	SRL	4449
XLOC_000940	10.4897	1.70946	0.282363	6.05414	1.41173e-09	1.07764e-08	chr11_121309691_121310845	1	1155	SORL1	-12068
XLOC_000417	49.1187	2.7818	0.459757	6.05059	1.44316e-09	1.09997e-08	chr1_159951281_159952541	1	1261	SLAMF9	-27238
XLOC_004158	6.5102	2.0292	0.335573	6.04697	1.47595e-09	1.12328e-08	chr7_65292505_65293669	2	291	VKORC1L1	-44586
XLOC_003819	3.63849	4.747	0.785331	6.04458	1.498e-09	1.13834e-08	chr6_150814055_150815978	2	634	IYD	86951
XLOC_000401	12.5713	1.81294	0.299993	6.04326	1.51029e-09	1.14596e-08	chr1_154972263_154973100	1	838	ZBTB7B	-2028
XLOC_002583	11.9165	2.4662	0.408774	6.03317	1.60778e-09	1.21811e-08	chr20_52355261_52357542	2	737	ZNF217	-128816
XLOC_001305	34.0617	-2.29259	0.380219	-6.02965	1.6432e-09	1.24308e-08	chr13_79868215_79870004	1	1790	RBM26	15959
XLOC_003168	132.286	2.03617	0.337917	6.02566	1.68419e-09	1.27219e-08	chr3_193542135_193547989	1	5855	OPA1	126524
XLOC_004438	21.294	1.14523	0.190183	6.02171	1.72589e-09	1.30175e-08	chr8_119680690_119756491	5	446	SAMD12	-46457
XLOC_003710	755.859	-1.15252	0.191429	-6.02061	1.73766e-09	1.30867e-08	chr5_148210310_148217587	1	7278	ADRB2	2115
XLOC_004990	50.7679	-1.30708	0.217275	-6.01577	1.7903e-09	1.34632e-08	chrX_64844754_64845707	1	954	MSN	-41831
XLOC_004293	5.72016	1.96021	0.325988	6.01312	1.81988e-09	1.36653e-08	chr7_43797553_43797814	1	262	BLVRA	-466
XLOC_000308	75.7989	-1.28488	0.214075	-6.00201	1.94892e-09	1.45888e-08	chr1_89509819_89514594	1	4776	GBP1	3409
XLOC_000447	76.5269	-1.03695	0.172769	-6.00196	1.94945e-09	1.45888e-08	chr1_193431284_193434917	1	3634	CDC73	208254
XLOC_001452	12.0004	3.61168	0.602177	5.9977	2.00137e-09	1.49395e-08	chr14_101925489_101925899	1	411	DIO3	-101790
XLOC_000621	70.6455	-1.36789	0.228418	-5.98854	2.11729e-09	1.57815e-08	chr10_1223269_1225385	1	2117	ADARB2	2689
XLOC_001587	22.5716	1.82403	0.30479	5.98454	2.17003e-09	1.61508e-08	chr16_89268416_89270406	2	575	SLC22A31	-345
XLOC_001504	73.6996	-1.74803	0.292274	-5.9808	2.22049e-09	1.64778e-08	chr15_20583872_20585588	1	1717	GOLGA6L6	151507
XLOC_001588	34.0247	1.73176	0.289687	5.97804	2.2584e-09	1.67346e-08	chr16_89314230_89315078	2	727	ZNF778	18868
XLOC_002341	12.256	2.52438	0.422515	5.97465	2.3059e-09	1.70617e-08	chr2_27939017_27939599	1	583	AC074091.13	-419
XLOC_003016	35.9135	2.86217	0.479131	5.97367	2.31976e-09	1.71391e-08	chr3_187553279_187608049	4	1154	BCL6	-89765
XLOC_003315	3.59392	3.68953	0.618015	5.96997	2.37303e-09	1.75071e-08	chr4_35110225_35110462	1	238	ARAP2	839382
XLOC_001996	2.72451	4.4135	0.739348	5.96944	2.38065e-09	1.75378e-08	chr19_27738379_27740279	2	205	UQCRFS1	1957895
XLOC_003241	9.926	3.22924	0.541152	5.96735	2.41135e-09	1.77382e-08	chr4_76103860_76106677	4	777	PARM1	128536
XLOC_004850	36.8245	1.65689	0.277703	5.96642	2.42512e-09	1.78135e-08	chr9_138314998_138316802	1	1805	PPP1R26	-54124
XLOC_004860	16.3892	-1.48122	0.248318	-5.96501	2.44625e-09	1.79427e-08	chr9_139529198_139529804	1	607	EGFL7	-23505
XLOC_003466	673.87	1.07551	0.180528	5.95759	2.55981e-09	1.87214e-08	chr5_1348355_1352450	1	4096	CLPTM1L	-3142
XLOC_001251	116.342	1.41384	0.237501	5.953	2.63273e-09	1.92269e-08	chr13_100147429_100149767	3	1876	TM9SF2	-3905
XLOC_001633	57.9603	-1.05044	0.1766	-5.94813	2.71223e-09	1.97505e-08	chr16_10587963_10589524	1	1562	ATF7IP2	10469
XLOC_004853	8.37407	1.92702	0.324098	5.94578	2.75138e-09	2.00068e-08	chr9_138323697_138324136	1	440	PPP1R26	-46790
XLOC_000239	26.5011	-1.18685	0.199724	-5.94245	2.80794e-09	2.03888e-08	chr1_36878529_36879314	1	786	OSCP1	2115
XLOC_003419	160.122	1.04027	0.175111	5.94064	2.83905e-09	2.054e-08	chr4_157892650_157893095	1	446	PDGFC	-105
XLOC_003476	211.054	-1.59236	0.268032	-5.94096	2.83365e-09	2.054e-08	chr5_34496426_34508310	3	5718	RAI14	-148033
XLOC_004507	1504.67	1.3417	0.226022	5.93616	2.91771e-09	2.1035e-08	chr8_22977345_22979513	1	2169	TNFRSF10C	2396
XLOC_003103	27.6496	3.35137	0.564965	5.93198	2.99295e-09	2.15467e-08	chr3_122007784_122008853	1	1070	CASR	2443
XLOC_001979	5.59042	-2.45242	0.413592	-5.92956	3.0374e-09	2.18357e-08	chr18_51325438_51325891	1	454	DCC	267655
XLOC_000193	18.8677	1.64269	0.27726	5.92471	3.12843e-09	2.24582e-08	chr1_9219012_9219890	1	879	GPR157	-29784
XLOC_000952	9.41935	-3.11704	0.526613	-5.91904	3.23834e-09	2.31301e-08	chr11_131062541_131064450	1	1910	NTM	-175924
XLOC_003194	36.3841	2.0563	0.347411	5.91894	3.24032e-09	2.31301e-08	chr4_25467734_25470216	1	2483	ANAPC4	47615
XLOC_004933	39.0222	5.52967	0.934196	5.91917	3.23563e-09	2.31301e-08	chrX_125328654_125358989	3	4125	DCAF12L2	-28575
XLOC_003410	52.554	-1.83991	0.311124	-5.91374	3.34417e-09	2.38043e-08	chr4_147622407_147623462	1	1056	TTC29	4329
XLOC_001280	579.953	-1.01626	0.172082	-5.90569	3.51178e-09	2.49273e-08	chr13_43685132_43688354	1	3223	DNAJC15	2088
XLOC_003664	25.5319	2.32744	0.394432	5.90074	3.61877e-09	2.56507e-08	chr5_111867831_111868269	1	439	FLJ11235	111522
XLOC_000257	13.4818	1.2779	0.216867	5.89254	3.8031e-09	2.6882e-08	chr1_44505577_44505905	1	329	SLC6A9	-8439
XLOC_004274	2.70318	-3.3719	0.572745	-5.88726	3.9266e-09	2.76776e-08	chr7_20548189_20548801	1	613	ITGB8	97771
XLOC_000679	8.8012	3.59122	0.610034	5.88693	3.93445e-09	2.76944e-08	chr10_63628476_63629853	1	1378	ARID5B	-31207
XLOC_004535	258.152	-1.028	0.174671	-5.88537	3.97153e-09	2.79166e-08	chr8_54424374_54425684	1	1311	ATP6V1H	202434
XLOC_003183	9.04205	4.11826	0.699958	5.88358	4.01492e-09	2.81824e-08	chr4_6765227_6769371	3	1223	KIAA0232	-13732
XLOC_005019	15.8888	-1.80121	0.306406	-5.8785	4.14004e-09	2.89803e-08	chrX_94193423_94194184	1	762	FAM133A	1226151
XLOC_004138	3.68542	-2.55476	0.434629	-5.87804	4.15163e-09	2.90213e-08	chr7_26605881_26610723	3	318	KIAA0087	-27475
XLOC_000568	85.2518	-2.01199	0.342396	-5.87622	4.19733e-09	2.93003e-08	chr10_122888780_122892600	2	2315	WDR11	219745
XLOC_001047	137.259	-1.45059	0.247356	-5.86437	4.50852e-09	3.1386e-08	chr12_13073934_13076280	1	2347	GPRC5A	3064
XLOC_004690	21.2637	-1.42417	0.242891	-5.86344	4.53372e-09	3.1518e-08	chr9_75476802_75478925	2	1536	TMC1	25536
XLOC_004395	5.22625	2.04342	0.348532	5.86292	4.54791e-09	3.15734e-08	chr7_140128405_140128626	1	222	RAB19	2356
XLOC_001199	5.61272	3.58847	0.612238	5.86124	4.59415e-09	3.18507e-08	chr13_24289362_24290757	2	314	MIPEP	13572
XLOC_004824	6.02429	1.72674	0.294638	5.86055	4.61324e-09	3.19393e-08	chr9_131435316_131435548	1	233	SET	-10156
XLOC_002958	97.2353	-1.41786	0.242257	-5.8527	4.83659e-09	3.34399e-08	chr3_128234089_128235459	1	1371	GATA2	-22062
XLOC_003348	4.60841	3.14757	0.538244	5.84785	4.97963e-09	3.4335e-08	chr4_57562188_57562566	1	379	HOPX	-14124
XLOC_004342	38.236	1.53807	0.26301	5.84797	4.97612e-09	3.4335e-08	chr7_73155823_73158399	1	2577	ABHD11	-2627
XLOC_002201	580.155	1.52894	0.261509	5.8466	5.0173e-09	3.45378e-08	chr2_97946678_97957825	6	5352	ANKRD36	16421
XLOC_004185	7.59733	1.58625	0.27132	5.84642	5.02269e-09	3.45378e-08	chr7_6959262_6962755	2	517	CCZ1B	-92862
XLOC_004121	6.31478	5.04511	0.8632	5.84466	5.07605e-09	3.48574e-08	chr6_167626832_167627562	1	731	TCP10L2	16432
XLOC_001944	25.2561	2.8592	0.48978	5.83773	5.29182e-09	3.62898e-08	chr18_52271363_52274437	2	1100	DYNAP	4640
XLOC_004222	18.7208	1.90204	0.326044	5.83369	5.42132e-09	3.71276e-08	chr7_134103018_134115137	2	820	AKR1B1	11966
XLOC_001409	6.02945	4.0048	0.687777	5.82281	5.78653e-09	3.95752e-08	chr14_57929108_57930089	1	982	C14orf105	5931
XLOC_001538	27.1418	-1.39017	0.238758	-5.82252	5.79681e-09	3.9592e-08	chr15_62467469_62468684	1	1216	C2CD4B	-9988
XLOC_000311	10.2619	2.75466	0.473245	5.82079	5.8569e-09	3.99472e-08	chr1_92484787_92486163	1	1377	BRDT	4805
XLOC_001234	251.855	-1.72432	0.296252	-5.82044	5.86916e-09	3.99472e-08	chr13_43306335_43321606	7	7392	FAM216B	-34081
XLOC_001315	29.3118	1.547	0.265791	5.82035	5.87251e-09	3.99472e-08	chr13_100727148_100728744	1	1597	PCCA	-12526
XLOC_001188	30.7373	1.01349	0.174366	5.81244	6.15684e-09	4.18252e-08	chr12_124060444_124061706	1	1263	TMED2	-7373
XLOC_000055	70.8679	1.69871	0.292433	5.80887	6.2897e-09	4.25564e-08	chr1_149393086_149394113	1	1028	FAM72C	44638
XLOC_003919	60.8361	2.47131	0.426115	5.79963	6.64598e-09	4.48392e-08	chr6_3898366_3902210	1	3845	FAM50B	46816
XLOC_004498	3.16805	4.38301	0.755764	5.79944	6.65367e-09	4.48392e-08	chr8_9045671_9045954	1	284	RP11-10A14.4	20026
XLOC_001578	111.986	1.13423	0.19561	5.79844	6.69332e-09	4.50464e-08	chr16_54330021_54333196	1	3176	IRX3	-9347
XLOC_000961	7.93513	2.22774	0.384354	5.79608	6.78848e-09	4.56262e-08	chr12_13025275_13027808	2	299	GPRC5A	-15909
XLOC_000780	91.3371	1.10091	0.189984	5.79473	6.84305e-09	4.59319e-08	chr11_65432660_65439250	3	456	RELA	-2096
XLOC_001941	42.0271	-1.39245	0.240317	-5.7942	6.86468e-09	4.60161e-08	chr18_46521143_46547915	2	1163	DYM	22125
XLOC_003186	8.32705	4.50992	0.778465	5.79335	6.89947e-09	4.61881e-08	chr4_10830608_11226331	5	823	CLNK	-144120
XLOC_002302	16.5299	2.4393	0.421293	5.79003	7.03759e-09	4.70505e-08	chr2_161411091_161505035	2	1150	RBMS1	-60787
XLOC_004937	17.0277	5.74942	0.99416	5.7832	7.3295e-09	4.88087e-08	chrX_148444586_148460863	4	1982	IDS	97659
XLOC_000895	21.2543	1.24444	0.215742	5.76821	8.01186e-09	5.32825e-08	chr11_67100308_67100746	1	439	POLD4	17503
XLOC_002057	9.11769	-2.95523	0.512428	-5.76712	8.06399e-09	5.35589e-08	chr19_16442755_16443296	1	542	KLF2	4071
XLOC_001365	8.73669	5.00333	0.867784	5.76564	8.13476e-09	5.39581e-08	chr14_98786787_98792233	2	509	C14orf64	-342327
XLOC_000678	24.6078	1.52289	0.264958	5.74764	9.04982e-09	5.98708e-08	chr10_58113429_58114753	1	1325	ZWINT	2237
XLOC_003255	273.68	1.38292	0.240677	5.74593	9.14145e-09	6.0398e-08	chr4_149675450_149756436	16	5517	NR3C2	-309601
XLOC_000215	16.9859	2.81497	0.490013	5.74468	9.20973e-09	6.07698e-08	chr1_22604146_22605274	1	1129	WNT4	-133685
XLOC_004205	7.64632	5.2119	0.907613	5.74242	9.33319e-09	6.15043e-08	chr7_54926834_54927493	1	660	SEC61G	-99168
XLOC_002261	42.7752	1.0763	0.187529	5.73936	9.50344e-09	6.25448e-08	chr2_65282659_65283330	2	378	CEP68	-171
XLOC_001304	3.38329	-2.53676	0.442093	-5.73807	9.57603e-09	6.29251e-08	chr13_79850620_79850840	1	221	RBM26	35123
XLOC_003536	3.52249	3.08335	0.537614	5.73524	9.73748e-09	6.3836e-08	chr5_100927380_101014410	3	225	SLCO4C1	555281
XLOC_002393	68.8813	1.01101	0.17635	5.73299	9.86745e-09	6.46043e-08	chr2_85189189_85191433	1	2245	KCMF1	-6784
XLOC_003088	6.4401	-2.34757	0.409567	-5.73183	9.93543e-09	6.49179e-08	chr3_102932859_102933300	1	442	ZPLD1	734175
XLOC_003869	39.1264	1.91338	0.333884	5.73068	1.00031e-08	6.51551e-08	chr6_47380357_47407927	2	25998	CD2AP	-37599
XLOC_002860	5.91995	4.30786	0.751962	5.72883	1.01126e-08	6.57839e-08	chr22_17380818_17382309	1	1492	GAB4	60518
XLOC_004772	24.9356	-1.25459	0.219096	-5.72622	1.02693e-08	6.67174e-08	chr9_75475556_75476736	1	1181	TMC1	24290
XLOC_000514	10.4481	1.52067	0.266046	5.7158	1.09188e-08	7.06652e-08	chr1_235189274_235189525	1	252	TOMM20	83127
XLOC_002708	289.14	-1.53832	0.269154	-5.71537	1.09468e-08	7.0756e-08	chr21_10163777_10192387	4	11202	TPTE	713815
XLOC_000368	172.158	1.11176	0.194539	5.71484	1.09808e-08	7.0885e-08	chr1_147105672_147112847	1	7176	ACP6	6324
XLOC_003591	6.67298	2.78248	0.486925	5.71439	1.10095e-08	7.09797e-08	chr5_34128910_34129468	1	559	C1QTNF3	-4278
XLOC_001062	54.5417	-1.77204	0.310216	-5.71228	1.11474e-08	7.17776e-08	chr12_49680496_49683346	1	2851	PRPH	-3690
XLOC_000977	16.4903	1.24516	0.218403	5.70119	1.18974e-08	7.65093e-08	chr12_76953663_76954015	1	353	OSBPL8	-75
XLOC_003257	22.9134	2.19721	0.385529	5.69919	1.20375e-08	7.73116e-08	chr4_156442030_156443654	2	1379	MAP9	-143909
XLOC_002225	11.3734	2.78168	0.48811	5.69888	1.20595e-08	7.73553e-08	chr2_165817408_165819625	2	269	SLC38A11	-5374
XLOC_002619	17.8169	-2.02954	0.356551	-5.69216	1.25445e-08	8.0364e-08	chr20_850545_850923	1	379	ANGPT4	2374
XLOC_000106	32.2944	-1.32604	0.233045	-5.69008	1.26978e-08	8.12436e-08	chr1_26490097_26490514	1	418	FAM110D	979
XLOC_001314	14.1372	1.65894	0.291595	5.68918	1.2765e-08	8.15703e-08	chr13_100726123_100726881	1	759	PCCA	-14389
XLOC_003577	20.4697	1.7998	0.316899	5.67942	1.35151e-08	8.61461e-08	chr5_14141237_14143264	1	2028	TRIO	-548
XLOC_000151	3.44758	3.74521	0.659462	5.67919	1.35332e-08	8.61531e-08	chr1_171329427_171336654	2	264	FMO4	18205
XLOC_001465	7.81976	3.40274	0.59934	5.67747	1.36702e-08	8.69154e-08	chr14_106343595_106343904	1	310	KIAA0125	-39935
XLOC_001685	94.0795	1.06543	0.187732	5.67525	1.38486e-08	8.79393e-08	chr16_54326727_54329904	1	3178	IRX3	-6053
XLOC_005058	35.6634	6.18658	1.09051	5.67311	1.40227e-08	8.89336e-08	chrX_125405711_125407082	1	1372	DCAF12L2	-105632
XLOC_002229	5.61887	-1.9245	0.339376	-5.6707	1.42216e-08	9.00821e-08	chr2_192375431_192419649	5	1980	MYO1B	85317
XLOC_003706	32.9255	2.37041	0.418088	5.66965	1.43093e-08	9.05244e-08	chr5_146552644_146553871	1	1228	STK32A	-60656
XLOC_004181	8.67315	2.60136	0.458862	5.66916	1.43503e-08	9.06705e-08	chr7_35479_36265	1	787	FAM20C	-156705
XLOC_003859	35.3929	-1.12626	0.19885	-5.66387	1.47999e-08	9.33943e-08	chr6_29720254_29720722	1	469	HLA-F	13950
XLOC_004830	4.59988	2.27316	0.401525	5.66133	1.50203e-08	9.4667e-08	chr9_132349708_132350892	1	1185	NTMT1	-20272
XLOC_000510	35.072	-1.26473	0.223655	-5.65481	1.56017e-08	9.80873e-08	chr1_233455621_233456732	1	1112	MLK4	-6783
XLOC_000946	5.27174	4.26337	0.755163	5.64563	1.64577e-08	1.0334e-07	chr11_129452543_129455086	1	2544	BARX2	130373
XLOC_003130	4.31401	2.87966	0.510256	5.64356	1.66566e-08	1.04331e-07	chr3_142798772_142801116	1	2345	U2SURP	19206
XLOC_001524	135.875	1.48879	0.263997	5.63941	1.70631e-08	1.06613e-07	chr15_41152436_41152990	1	555	SPINT1	2032
XLOC_002892	3.35378	-1.86534	0.330758	-5.63958	1.70465e-08	1.06613e-07	chr22_36518398_36518635	1	238	APOL3	17738
XLOC_002784	28.7721	-1.50454	0.266896	-5.63719	1.72851e-08	1.07734e-07	chr21_35815011_35816425	1	1415	KCNE1	2564
XLOC_004446	56.6081	1.04425	0.185318	5.63491	1.75148e-08	1.09031e-07	chr8_144912152_144913413	2	592	PUF60	-124
XLOC_001255	19.4067	-1.84557	0.327685	-5.63212	1.78004e-08	1.10673e-07	chr13_109920116_109921378	2	415	MYO16	59762
XLOC_003265	3.09268	-1.95223	0.347146	-5.62366	1.86949e-08	1.16092e-07	chr4_183998387_184013444	2	227	WWC2	-7003
XLOC_003792	29.2866	2.62632	0.467033	5.62341	1.87224e-08	1.1612e-07	chr6_58186463_58205139	5	1105	PRIM2	673089
XLOC_002079	6.96146	-2.70106	0.480356	-5.62303	1.87632e-08	1.16231e-07	chr19_34488165_34488994	1	830	LSM14A	-174416
XLOC_000019	5.51631	4.34322	0.772735	5.62059	1.90312e-08	1.17747e-07	chr1_31950877_31954993	2	427	SERINC2	43353
[truncated: 1,052 more rows]
