# Supplementary material for: Comprehensive Profiling of lincRNAs in Lung Adenocarcinoma of Never Smokers Reveals Their Roles in Cancer Development and Prognosis
Source: Genes (Basel). 2017 Nov 13;8(11):321. doi: 10.3390/genes8110321 (PMC5704234; doi:10.3390/genes8110321)
Supplement: Supplementary file 1 [file genes-08-00321-s001.zip › Table S6.xlsx]

## Sheet: Sheet2
Novel lincRNAs that are differentially expressed and also associated with patient survival
NovellincRNAs	coef	HR	se	z	Pval	baseMean	log2FoldChange	lfcSE	stat	pvalue	padj	Chr_Start_End	Number_of_Exons	Transcript_Length	Nearest_Gene_Name	Distance_to_nearest_Gene
XLOC_000003	-0.885658	0.412443	0.374262	-2.36641	0.0179614	45.0639	1.03355	0.247263	4.17995	2.91573e-05	9.9706e-05	chr1_1536062_1538207	2	780	C1orf233	-587
XLOC_000010	-0.89047	0.410463	0.327559	-2.7185	0.00655787	46.0852	1.15227	0.305917	3.76661	0.000165477	0.000473419	chr1_22481392_22483956	5	1192	WNT4	-10931
XLOC_000026	-0.846564	0.428886	0.404855	-2.09103	0.0365252	178.627	-2.17433	0.216068	-10.0632	8.03493e-24	5.98012e-22	chr1_43789118_43792058	2	2739	TIE1	340
XLOC_000106	-1.02261	0.359654	0.385473	-2.65288	0.00798089	32.2944	-1.32604	0.233045	-5.69008	1.26978e-08	8.12436e-08	chr1_26490097_26490514	1	418	FAM110D	979
XLOC_000119	-1.7908	0.166827	0.805352	-2.22362	0.0261742	15.5418	-1.2019	0.426879	-2.81555	0.00486934	0.0100056	chr1_92010876_92035459	4	2793	CDC7	19556
XLOC_000127	-0.731909	0.48099	0.308313	-2.37392	0.0176006	7.80568	-1.29741	0.428308	-3.02914	0.00245251	0.00538254	chr1_117252848_117253304	2	333	C1orf137	3624
XLOC_000160	-0.366249	0.69333	0.185621	-1.9731	0.0484837	39.2972	1.24382	0.432573	2.87539	0.00403524	0.0084445	chr1_207377058_207392564	2	506	C4BPA	58742
XLOC_000175	-1.19078	0.303984	0.495548	-2.40296	0.0162631	108.551	-2.57091	0.233898	-10.9916	4.19496e-28	5.17822e-26	chr1_228884621_228893289	2	3907	RHOU	2206
XLOC_000176	-1.9171	0.147033	0.732517	-2.61714	0.00886692	84.2395	-1.40311	0.264776	-5.29926	1.16272e-07	6.25351e-07	chr1_229024389_229033705	2	3522	RHOU	141974
XLOC_000182	0.380363	1.46282	0.169905	2.23867	0.0251771	15.9815	5.4447	0.856018	6.36049	2.01108e-10	1.80462e-09	chr1_234979104_235005508	2	672	IRF2BP2	-233834
XLOC_000186	-0.574953	0.562731	0.287042	-2.00303	0.0451744	12.2564	1.38168	0.339123	4.07426	4.61607e-05	0.000150528	chr1_1542258_1542917	1	660	C1orf233	-6783
XLOC_000191	-0.966139	0.380549	0.443603	-2.17794	0.0294108	156.483	1.06796	0.167646	6.37029	1.88669e-10	1.70509e-09	chr1_9208002_9209154	1	1153	GPR157	-18774
XLOC_000214	-0.775809	0.460331	0.394192	-1.9681	0.0490565	2.70543	1.93128	0.561292	3.44077	0.000580056	0.00149094	chr1_22280901_22281363	1	463	HSPG2	-17112
XLOC_000239	-1.77858	0.168877	0.603785	-2.94572	0.00322202	26.5011	-1.18685	0.199724	-5.94245	2.80794e-09	2.03888e-08	chr1_36878529_36879314	1	786	OSCP1	2115
XLOC_000253	-1.16579	0.311676	0.422418	-2.75981	0.00578358	183.677	-2.21467	0.173282	-12.7807	2.10126e-37	7.59604e-35	chr1_43792378_43794613	1	2236	TIE1	3600
XLOC_000288	-2.4417	0.0870128	0.745735	-3.27422	0.00105955	497.74	-1.2038	0.125788	-9.57006	1.06849e-21	6.21564e-20	chr1_56956667_56958399	1	1733	PPAP2B	2021
XLOC_000447	-1.44532	0.235671	0.472562	-3.05847	0.00222472	76.5269	-1.03695	0.172769	-6.00196	1.94945e-09	1.45888e-08	chr1_193431284_193434917	1	3634	CDC73	208254
XLOC_000449	0.400595	1.49271	0.167784	2.38756	0.0169605	24.4871	2.92412	0.626126	4.67018	3.00939e-06	1.22827e-05	chr1_196186088_196188513	1	2426	KCNT2	6397
XLOC_000468	-2.34715	0.0956416	0.727662	-3.2256	0.00125708	128.007	-1.20288	0.129377	-9.29747	1.43829e-20	6.93256e-19	chr1_208053935_208054822	1	888	CD34	2773
XLOC_000473	1.51093	4.53092	0.538136	2.8077	0.00498963	32.4349	1.18242	0.236572	4.99813	5.78885e-07	2.69525e-06	chr1_211753023_211754012	1	990	SLC30A1	-940
XLOC_000486	-0.802933	0.448013	0.403782	-1.98853	0.0467531	407.71	-1.79892	0.189817	-9.47711	2.61419e-21	1.39267e-19	chr1_223181527_223185326	1	3800	DISP1	2191
XLOC_000536	-0.729876	0.481969	0.252419	-2.89153	0.00383371	55.5105	-1.21525	0.194369	-6.25229	4.0447e-10	3.46366e-09	chr10_10840561_10888120	3	352	CELF2	-159140
XLOC_000568	-1.16593	0.311633	0.551106	-2.11562	0.0343773	85.2518	-2.01199	0.342396	-5.87622	4.19733e-09	2.93003e-08	chr10_122888780_122892600	2	2315	WDR11	219745
XLOC_000573	-0.94996	0.386757	0.407534	-2.331	0.0197536	27.89	2.2921	0.335856	6.82464	8.81476e-12	1.01621e-10	chr10_3026421_3028579	3	1191	PFKP	-81134
XLOC_000579	1.36837	3.92893	0.447187	3.05994	0.00221378	27.8934	2.8615	0.3756	7.61847	2.56703e-14	4.40397e-13	chr10_5641511_5644139	1	2629	ASB13	36692
XLOC_000583	-0.803044	0.447963	0.238445	-3.36783	0.000757622	67.8524	-1.0489	0.265713	-3.94747	7.89802e-05	0.000246436	chr10_10819526_10823085	3	579	CELF2	-224175
XLOC_000594	0.953606	2.59505	0.41031	2.32411	0.0201197	3.31103	4.03675	0.654232	6.17021	6.81988e-10	5.5402e-09	chr10_48593688_48601575	2	427	PTPN20B	135300
XLOC_000595	0.689797	1.99331	0.243744	2.83001	0.00465466	1.04928	2.58867	1.0283	2.51742	0.0118219	0.0223833	chr10_59124087_59176158	4	710	IPMK	775121
XLOC_000596	0.916001	2.49928	0.376031	2.43597	0.0148519	1.47038	2.86214	1.06781	2.68039	0.00735353	0.0144867	chr10_59547227_59607205	2	3309	IPMK	344074
XLOC_000608	0.840985	2.31865	0.355112	2.36822	0.0178737	24.6485	1.89494	0.28315	6.69236	2.19594e-11	2.33972e-10	chr10_102819178_102820742	2	1112	KAZALD1	-857
XLOC_000616	-1.02124	0.360147	0.336189	-3.03771	0.00238387	303.214	-1.76897	0.253442	-6.97977	2.95667e-12	3.66889e-11	chr10_122797222_122838208	5	6013	WDR11	128187
XLOC_000621	-1.50688	0.221601	0.541099	-2.78484	0.00535535	70.6455	-1.36789	0.228418	-5.98854	2.11729e-09	1.57815e-08	chr10_1223269_1225385	1	2117	ADARB2	2689
XLOC_000627	-0.863618	0.421634	0.402228	-2.14709	0.0317863	617.505	-1.81601	0.186619	-9.73108	2.22215e-22	1.47977e-20	chr10_4243095_4249433	1	6339	KLF6	-415623
XLOC_000640	-1.24189	0.288837	0.601178	-2.06577	0.0388504	86.1257	-1.00811	0.0992536	-10.1569	3.08866e-24	2.48123e-22	chr10_15812653_15814349	1	1697	FAM188A	5821
XLOC_000677	-0.812975	0.443536	0.308112	-2.63857	0.00832553	359.612	-1.74496	0.155309	-11.2354	2.73212e-29	3.7371e-27	chr10_52749612_52750598	1	987	PRKG1	-348
XLOC_000678	1.22733	3.41209	0.461899	2.65713	0.0078809	24.6078	1.52289	0.264958	5.74764	9.04982e-09	5.98708e-08	chr10_58113429_58114753	1	1325	ZWINT	2237
XLOC_000716	-1.80075	0.165176	0.596366	-3.01953	0.00253166	399.055	-1.16172	0.126463	-9.1862	4.06952e-20	1.79094e-18	chr10_88801229_88808140	1	6912	GLUD1	2104
XLOC_000735	-1.16864	0.310788	0.523169	-2.23378	0.0254976	36.3202	-1.47844	0.24349	-6.07188	1.26422e-09	9.70898e-09	chr10_106067515_106069045	1	1531	ITPRIP	2850
XLOC_000740	-0.796357	0.450969	0.27324	-2.9145	0.00356257	48.1932	-1.24913	0.247087	-5.05543	4.29424e-07	2.06002e-06	chr10_115241817_115242206	1	390	HABP2	-68391
XLOC_000742	0.519249	1.68077	0.241617	2.14906	0.0316297	5.66535	2.65715	0.558981	4.75356	1.99866e-06	8.4434e-06	chr10_120530022_120530482	1	461	CACUL1	-15262
XLOC_000744	-0.653563	0.520189	0.290397	-2.25059	0.0244116	213.867	-1.91514	0.213816	-8.95695	3.33768e-19	1.22406e-17	chr10_121218177_121219137	1	961	GRK5	3047
XLOC_000748	-0.815312	0.442501	0.299149	-2.72544	0.0064216	55.5552	-1.73387	0.312029	-5.55678	2.74803e-08	1.65372e-07	chr10_122816621_122818012	1	1392	WDR11	147586
XLOC_000795	0.427355	1.5332	0.208329	2.05135	0.0402328	2.84531	2.8827	0.674622	4.27306	1.92807e-05	6.84288e-05	chr11_110199094_110202585	2	822	RDX	-31648
XLOC_000806	-0.889289	0.410948	0.375494	-2.36832	0.0178691	16.2811	-1.11641	0.276325	-4.04021	5.34042e-05	0.000172372	chr11_7700089_7707693	2	413	CYB5R2	-1637
XLOC_000814	-1.03007	0.356982	0.434084	-2.37297	0.0176456	71.1365	-1.94836	0.273901	-7.11337	1.13245e-12	1.50429e-11	chr11_67525544_67531118	4	1559	ALDH3B2	-76874
XLOC_000846	-0.889949	0.410676	0.428797	-2.07545	0.0379445	500.623	-1.04184	0.148908	-6.99655	2.62346e-12	3.30282e-11	chr11_6730847_6733408	1	2562	MRPL17	-26216
XLOC_000955	-0.458253	0.632387	0.228094	-2.00905	0.0445317	46.9475	2.42322	0.389086	6.22798	4.72487e-10	3.95903e-09	chr12_4122044_4128291	4	777	PARP11	-139437
XLOC_000962	-0.83687	0.433064	0.334667	-2.5006	0.0123982	8.55056	-1.11039	0.44704	-2.48387	0.0129962	0.0242977	chr12_19189949_19221849	2	418	PLEKHA5	-60800
XLOC_000973	-0.688188	0.502486	0.277416	-2.48071	0.0131122	1456.07	1.83641	0.184071	9.9766	1.92963e-23	1.39512e-21	chr12_60179947_60183794	1	3848	SLC16A7	3553
XLOC_001047	-1.03748	0.354347	0.392008	-2.64657	0.00813117	137.259	-1.45059	0.247356	-5.86437	4.50852e-09	3.1386e-08	chr12_13073934_13076280	1	2347	GPRC5A	3064
XLOC_001055	0.89362	2.44396	0.421551	2.11984	0.0340195	7.15215	2.04068	0.395033	5.16585	2.39344e-07	1.21011e-06	chr12_47700226_47700430	1	205	PCED1B	69784
XLOC_001060	-0.976129	0.376767	0.473592	-2.06112	0.039292	113.819	-1.01186	0.156112	-6.48161	9.07514e-11	8.7318e-10	chr12_48838780_48842880	1	4101	ANP32D	-23569
XLOC_001084	0.92212	2.51461	0.305774	3.01569	0.00256397	3.50671	4.10151	0.830242	4.94014	7.80684e-07	3.5595e-06	chr12_58723770_58724268	1	499	RP11-362K2.2	-213640
XLOC_001098	-1.24145	0.288966	0.409137	-3.03431	0.0024109	106.963	-1.83495	0.377428	-4.86172	1.16371e-06	5.15271e-06	chr12_65437222_65439588	1	2367	WIF1	4819
XLOC_001099	-0.605697	0.545694	0.276759	-2.18854	0.0286305	42.3148	-1.968	0.370863	-5.30654	1.11723e-07	6.04093e-07	chr12_65439644_65440436	1	793	WIF1	3971
XLOC_001131	0.76673	2.15272	0.357427	2.14514	0.0319418	4.44737	-1.23129	0.38524	-3.19616	0.00139269	0.00325111	chr12_70854833_70856406	1	1574	KCNMB4	26762
XLOC_001139	-1.05023	0.349856	0.376891	-2.78657	0.00532692	10.4659	-1.34704	0.328537	-4.10011	4.12962e-05	0.000136423	chr12_79897269_79897675	1	407	SYT1	51482
XLOC_001140	-1.37447	0.252973	0.417148	-3.29492	0.00098448	43.8315	-1.00462	0.260463	-3.85705	0.000114763	0.000342865	chr12_79905318_79906879	1	1562	SYT1	59531
XLOC_001152	-0.614502	0.54091	0.264069	-2.32705	0.0199626	143.43	-1.36865	0.198804	-6.8844	5.80299e-12	6.87797e-11	chr12_91534211_91535649	1	1439	DCN	3377
XLOC_001250	0.641711	1.89973	0.309934	2.07047	0.038408	161.092	1.23752	0.239487	5.16735	2.37438e-07	1.20288e-06	chr13_100144322_100147368	1	3047	TM9SF2	-6304
XLOC_001251	0.731216	2.0776	0.324958	2.25019	0.0244371	116.342	1.41384	0.237501	5.953	2.63273e-09	1.92269e-08	chr13_100147429_100149767	3	1876	TM9SF2	-3905
XLOC_001277	-0.751007	0.471891	0.354281	-2.11981	0.0340224	4.69973	-1.23326	0.299423	-4.11878	3.80878e-05	0.000127068	chr13_39793315_39793645	1	331	LHFP	123385
XLOC_001302	-1.05152	0.349406	0.353748	-2.97251	0.00295373	261.156	-1.85179	0.224395	-8.25236	1.55296e-16	3.82156e-15	chr13_78221416_78224253	1	2838	SCEL	2019
XLOC_001303	-1.08503	0.337893	0.416795	-2.60326	0.00923417	59.5877	-1.90213	0.260138	-7.31201	2.63166e-13	3.84937e-12	chr13_78224328_78227265	1	2938	SCEL	4931
XLOC_001309	-1.69309	0.183951	0.795488	-2.12836	0.033307	18.124	-1.74156	0.433305	-4.01925	5.83843e-05	0.000187252	chr13_83229615_83230116	1	502	SLITRK1	1221229
XLOC_001310	-1.09877	0.33328	0.515415	-2.13182	0.0330213	7.19642	-1.93328	0.422188	-4.57919	4.66781e-06	1.84417e-05	chr13_83242698_83242936	1	239	SLITRK1	1208409
XLOC_001311	0.461795	1.58692	0.208635	2.21341	0.0268695	2.74769	3.66783	0.98238	3.73361	0.000188752	0.000535859	chr13_89989982_89990442	1	461	SLITRK5	1658112
XLOC_001323	0.584924	1.79485	0.277902	2.10479	0.0353099	12.3462	1.80495	0.378934	4.76322	1.90529e-06	8.07596e-06	chr13_111214225_111214899	1	675	RAB20	-146
XLOC_001325	0.501899	1.65186	0.251094	1.99885	0.0456244	10.6718	1.89747	0.381595	4.97246	6.61085e-07	3.05269e-06	chr13_111219731_111221889	1	2159	RAB20	-5652
XLOC_001342	0.489754	1.63191	0.185239	2.64391	0.00819552	3.54193	2.9747	0.823313	3.61309	0.000302574	0.000825514	chr14_90971954_90974805	2	700	TTC7B	32128
XLOC_001350	-0.653498	0.520223	0.264097	-2.47446	0.0133437	29.3256	1.75552	0.358822	4.89246	9.95845e-07	4.4366e-06	chr14_36738178_36741724	2	443	MBIP	26047
XLOC_001369	-0.659957	0.516874	0.335756	-1.96558	0.0493469	57.4939	3.36257	0.377633	8.90436	5.36971e-19	1.91381e-17	chr14_101934405_101937516	2	2977	DIO3	-90173
XLOC_001373	0.411605	1.50924	0.207348	1.98509	0.0471344	98.8121	3.48183	0.38542	9.03386	1.65726e-19	6.50185e-18	chr14_105493381_105501256	2	1720	CDCA4	-5897
XLOC_001382	-0.81905	0.44085	0.372532	-2.1986	0.0279063	2.62889	1.37217	0.599803	2.2877	0.022155	0.0391231	chr14_22456998_22457263	1	266	OR4E2	322761
XLOC_001405	-1.48359	0.226821	0.557906	-2.65922	0.00783225	213.753	-1.40747	0.172678	-8.15084	3.61407e-16	8.58724e-15	chr14_52777804_52780857	1	3054	PTGER2	-167
XLOC_001434	-0.919706	0.398636	0.434842	-2.11503	0.0344271	53.8485	-1.32522	0.431344	-3.07231	0.00212408	0.00475874	chr14_75946381_75949048	1	2668	JDP2	5568
XLOC_001452	-0.549562	0.577203	0.226285	-2.42862	0.0151562	12.0004	3.61168	0.602177	5.9977	2.00137e-09	1.49395e-08	chr14_101925489_101925899	1	411	DIO3	-101790
XLOC_001461	0.417511	1.51818	0.197733	2.11148	0.0347307	54.1404	4.46	0.466158	9.56757	1.0945e-21	6.22391e-20	chr14_105503982_105505581	1	1600	GPR132	10148
XLOC_001471	-0.715345	0.489023	0.260667	-2.74429	0.00606426	2058.87	-1.55574	0.194428	-8.00165	1.22764e-15	2.65516e-14	chr15_65330719_65337068	1	6350	SLC51B	-641
XLOC_001472	-0.793465	0.452275	0.345391	-2.2973	0.0216019	15.2568	2.46363	0.464693	5.30162	1.14779e-07	6.18632e-07	chr15_70078360_70079859	1	1500	TLE3	260271
XLOC_001486	-0.713724	0.489817	0.260022	-2.74486	0.0060537	2056.53	-1.55546	0.194411	-8.00091	1.23505e-15	2.65983e-14	chr15_65331051_65337068	1	6018	SLC51B	-641
XLOC_001494	-1.17583	0.308564	0.453265	-2.59413	0.00948305	232.112	-1.70111	0.179914	-9.45508	3.22769e-21	1.7016e-19	chr15_95752334_95803797	5	6726	MCTP2	728703
XLOC_001495	-0.940145	0.390571	0.383295	-2.45279	0.0141751	64.6359	-1.39675	0.204191	-6.84037	7.89881e-12	9.16878e-11	chr15_96624697_96627933	2	2162	AC016251.1	203348
XLOC_001518	-1.95163	0.142042	0.651155	-2.99719	0.00272483	71.5524	-1.0161	0.143394	-7.08606	1.37984e-12	1.82811e-11	chr15_31767634_31769990	1	2357	OTUD7A	5340
XLOC_001519	-2.11773	0.120305	0.834683	-2.53716	0.0111755	32.2511	-1.25229	0.153564	-8.15482	3.49708e-16	8.42796e-15	chr15_31770058_31771394	1	1337	OTUD7A	3936
XLOC_001534	-1.3228	0.266388	0.439084	-3.01264	0.00258986	35.3437	-1.44749	0.260603	-5.55438	2.78604e-08	1.67261e-07	chr15_56035880_56036994	1	1115	PRTG	-593
XLOC_001559	-0.794884	0.451633	0.351861	-2.25909	0.0238779	64.1999	-1.43173	0.157007	-9.11889	7.58963e-20	3.17839e-18	chr15_81290103_81291458	1	1356	MESDC1	-1838
XLOC_001567	-0.754562	0.470216	0.370374	-2.0373	0.0416203	8.51359	-1.60334	0.264158	-6.06963	1.28208e-09	9.83122e-09	chr15_95787944_95788494	1	551	MCTP2	764313
XLOC_001569	-1.61477	0.198936	0.63113	-2.55854	0.0105113	27.0583	-1.62952	0.227952	-7.14851	8.77256e-13	1.18711e-11	chr15_96652188_96653626	1	1439	AC016251.1	177655
XLOC_001576	-1.10533	0.331101	0.441704	-2.50242	0.0123346	368.358	-1.51224	0.171405	-8.82261	1.11819e-18	3.84977e-17	chr16_28542000_28546593	1	4594	NUPR1	2014
XLOC_001579	-0.57386	0.563347	0.267987	-2.14137	0.032244	9.00229	1.27351	0.367663	3.4638	0.0005326	0.00138301	chr16_54670034_54685505	2	654	IRX5	-279270
XLOC_001588	-0.7537	0.470622	0.322336	-2.33824	0.0193745	34.0247	1.73176	0.289687	5.97804	2.2584e-09	1.67346e-08	chr16_89314230_89315078	2	727	ZNF778	18868
XLOC_001593	0.508453	1.66272	0.209685	2.42484	0.0153152	1.92255	3.06515	0.874817	3.50377	0.000458728	0.00120604	chr16_8056301_8162903	2	1405	RBFOX1	292962
XLOC_001601	-1.10286	0.331921	0.441588	-2.49748	0.0125079	367.628	-1.51351	0.171066	-8.84755	8.94637e-19	3.12259e-17	chr16_28542071_28546593	1	4523	NUPR1	2014
XLOC_001665	-0.564287	0.568765	0.236068	-2.39036	0.0168318	22.8639	-1.32031	0.264006	-5.00106	5.70162e-07	2.6669e-06	chr16_28540324_28540794	1	471	NUPR1	7813
XLOC_001691	-0.720472	0.486523	0.323649	-2.22609	0.026008	22.1625	-1.33878	0.291588	-4.59134	4.40418e-06	1.7482e-05	chr16_65172914_65173467	1	554	CDH11	-12900
XLOC_001710	0.818307	2.26666	0.385761	2.12128	0.0338985	29.5347	1.42114	0.356408	3.98738	6.68071e-05	0.000211716	chr16_75505954_75506779	1	826	CHST6	4171
XLOC_001727	-0.876982	0.416037	0.402644	-2.17806	0.0294018	11.9238	1.85608	0.305265	6.08023	1.20008e-09	9.25852e-09	chr16_89315552_89316084	1	533	ANKRD11	17955
XLOC_001742	0.398535	1.48964	0.165205	2.41237	0.0158492	3.39049	3.01436	0.752303	4.00684	6.15353e-05	0.000196486	chr17_46724882_46735548	4	441	HOXB7	-498
XLOC_001745	-1.93859	0.143907	0.740229	-2.61891	0.00882123	180.952	-3.11196	0.329952	-9.43154	4.04102e-21	2.06582e-19	chr17_53690282_53729637	6	5370	TMEM100	67352
XLOC_001758	-0.756215	0.46944	0.367523	-2.0576	0.0396286	32.4871	3.32525	0.315865	10.5275	6.45506e-26	6.53381e-24	chr17_81017558_81018805	2	1082	B3GNTL1	-7873
XLOC_001761	-0.842995	0.43042	0.311063	-2.71005	0.00672739	38.4903	-1.27038	0.357263	-3.55587	0.000376734	0.00100828	chr17_19789554_19795591	3	1138	AKAP10	12025
XLOC_001769	-0.749497	0.472604	0.362657	-2.06669	0.0387637	19.7359	-2.11491	0.325923	-6.48899	8.64133e-11	8.3942e-10	chr17_56130056_56136921	3	770	DYNLL2	-23856
XLOC_001787	-1.26432	0.28243	0.502107	-2.51803	0.0118012	183.549	-2.20026	0.272261	-8.08143	6.40092e-16	1.44621e-14	chr17_4524120_4529094	1	4975	ALOX15	5104
XLOC_001856	0.372234	1.45097	0.185067	2.01134	0.0442895	31.5614	3.00204	0.55401	5.41874	6.00211e-08	3.45582e-07	chr17_46749022_46751259	1	2238	HOXB7	-24638
XLOC_001902	0.335076	1.39805	0.143772	2.3306	0.0197745	1.55974	1.87317	0.781559	2.39671	0.016543	0.0301463	chr17_77727990_77730445	1	2456	ENPP7	11970
XLOC_001903	0.462677	1.58832	0.198298	2.33324	0.0196355	2.15107	2.20674	0.838302	2.63239	0.00847855	0.0164722	chr17_77742705_77744138	1	1434	CBX2	-7794
XLOC_001916	-0.93467	0.392716	0.418139	-2.23531	0.0253973	369.513	-1.2287	0.168382	-7.29706	2.94123e-13	4.25301e-12	chr17_81055510_81058347	1	2838	METRNL	2647
XLOC_001925	0.576509	1.77981	0.278143	2.07271	0.0381996	1.87518	3.37132	0.746163	4.51821	6.23642e-06	2.42788e-05	chr18_45986519_45988645	2	294	ZBTB7C	-49397
XLOC_001927	-0.631206	0.53195	0.316843	-1.99217	0.0463519	7.7451	1.41994	0.328781	4.31878	1.56891e-05	5.67974e-05	chr18_56327078_56335239	3	414	MALT1	-3380
XLOC_001993	0.603608	1.82871	0.19694	3.06493	0.0021772	32.1156	4.56153	0.668491	6.82361	8.87794e-12	1.02116e-10	chr19_20845274_20851288	2	4961	ZNF626	-873
XLOC_001994	0.469117	1.59858	0.167923	2.79364	0.00521186	22.48	4.8593	0.768899	6.31981	2.61888e-10	2.31716e-09	chr19_20857386_20862116	2	2411	ZNF626	-12985
XLOC_002008	-0.813676	0.443226	0.396226	-2.05357	0.0400178	14.6849	-2.26078	0.288168	-7.84536	4.31709e-15	8.37118e-14	chr19_54016187_54016644	2	308	ZNF331	-7592
XLOC_002022	-1.38495	0.250336	0.524788	-2.63907	0.0083134	35.5081	-2.69313	0.207186	-12.9986	1.24595e-38	5.7325e-36	chr19_41952211_41953822	1	1612	C19orf69	1542
XLOC_002029	0.391496	1.47919	0.173885	2.25146	0.0243564	3.5385	2.05685	0.651218	3.15846	0.00158606	0.00365864	chr19_357972_358360	1	389	THEG	3391
XLOC_002062	-0.494583	0.609825	0.19834	-2.49361	0.0126452	18.7064	-1.02269	0.283643	-3.60554	0.000311501	0.000846674	chr19_18387552_18387791	1	240	KIAA1683	-2234
XLOC_002072	1.53424	4.63778	0.560883	2.7354	0.00623049	75.9554	1.14075	0.219706	5.19218	2.07847e-07	1.06361e-06	chr19_23397714_23399849	1	2136	ZNF724P	4553
XLOC_002103	-1.03421	0.355508	0.426956	-2.42228	0.0154235	17.5572	-1.93303	0.297932	-6.48816	8.68903e-11	8.42436e-10	chr19_41138220_41139289	1	1070	LTBP4	2496
XLOC_002181	-1.02011	0.360556	0.390939	-2.60938	0.00907075	8.89896	1.04579	0.275484	3.79618	0.000146943	0.000427156	chr2_46908050_46908560	2	377	SOCS5	-17532
XLOC_002182	-1.536	0.215241	0.700317	-2.19329	0.0282868	26.3371	-2.04751	0.207087	-9.88719	4.73122e-23	3.2801e-21	chr2_54659825_54671887	7	1075	SPTBN1	-11536
XLOC_002205	-0.978878	0.375733	0.417719	-2.34339	0.0191096	14.0175	-1.68081	0.359216	-4.67909	2.88147e-06	1.18082e-05	chr2_107318171_107394861	4	828	ST6GAL2	23196
XLOC_002212	-0.866303	0.420503	0.414831	-2.08833	0.0367685	38.6519	1.0357	0.230735	4.48868	7.16669e-06	2.74569e-05	chr2_114341167_114341639	1	473	RABL2A	-43168
XLOC_002233	-1.19593	0.302422	0.413621	-2.89138	0.00383558	18.3937	-2.30091	0.310235	-7.41668	1.20089e-13	1.84733e-12	chr2_211117618_211118146	1	529	ACADL	-27404
XLOC_002266	0.481168	1.61796	0.180629	2.66384	0.00772545	7.96146	5.03372	1.01287	4.96975	6.70396e-07	3.09287e-06	chr2_78683578_78769237	3	879	REG3G	-483576
XLOC_002290	-0.556029	0.573482	0.249095	-2.2322	0.0256019	440.545	-2.13592	0.334374	-6.38783	1.68255e-10	1.54544e-09	chr2_132781389_132786565	1	5177	ANKRD30BL	118600
XLOC_002317	-0.7764	0.460059	0.365528	-2.12405	0.0336658	49.9147	-1.91107	0.313527	-6.09539	1.0917e-09	8.52641e-09	chr2_204796694_204800904	2	601	ICOS	-568
XLOC_002318	-1.0611	0.346075	0.438818	-2.41808	0.0156025	29.0842	-1.66437	0.324561	-5.12807	2.9273e-07	1.45374e-06	chr2_211111037_211115554	2	1510	ACADL	-20823
XLOC_002380	-1.1509	0.316352	0.395191	-2.91226	0.00358823	229.137	-2.21128	0.304511	-7.26174	3.82134e-13	5.43253e-12	chr2_69165857_69168424	1	2568	GKN2	3941
XLOC_002400	-0.82069	0.440128	0.324943	-2.52564	0.0115488	26.8408	-1.15752	0.260655	-4.4408	8.96255e-06	3.36494e-05	chr2_86019330_86020609	1	1280	ATOH8	4142
XLOC_002516	-1.48396	0.226737	0.605214	-2.45197	0.0142078	53.2667	-1.33847	0.198644	-6.73805	1.60531e-11	1.7472e-10	chr2_199017798_199019479	1	1682	PLCL1	0
XLOC_002553	-0.587376	0.555784	0.274183	-2.14227	0.0321715	207.202	-1.27106	0.277421	-4.58171	4.61193e-06	1.82351e-05	chr2_233254491_233257633	1	3143	ALPP	6893
XLOC_002596	-1.84552	0.157943	0.65297	-2.82634	0.00470827	73.3326	2.08883	0.239093	8.73649	2.40461e-18	7.80112e-17	chr20_6046738_6050031	1	3294	FERMT1	5462
XLOC_002600	-1.60331	0.201229	0.54015	-2.96827	0.00299481	158.631	-1.68492	0.173727	-9.6987	3.05355e-22	2.00702e-20	chr20_23044365_23056401	3	6397	CD93	3586
XLOC_002634	-1.66002	0.190135	0.64413	-2.57715	0.00996182	28.5743	2.06962	0.246744	8.38775	4.95551e-17	1.29278e-15	chr20_6050099_6051361	1	1263	FERMT1	4132
XLOC_002635	-0.927302	0.39562	0.315966	-2.93482	0.00333745	55.8398	2.23917	0.281099	7.96576	1.64209e-15	3.49015e-14	chr20_6051419_6053429	1	2011	FERMT1	2064
XLOC_002637	-0.654903	0.519492	0.275189	-2.37983	0.0173206	38.5949	-1.04327	0.282982	-3.68671	0.000227168	0.00063379	chr20_6766850_6767939	1	1090	BMP2	5924
XLOC_002661	-0.483328	0.616727	0.187465	-2.57824	0.00993059	15.9537	1.90186	0.396686	4.79438	1.6318e-06	7.04051e-06	chr20_26235188_26235542	1	355	FAM182B	-386328
XLOC_002662	-0.465067	0.628093	0.199631	-2.32963	0.0198258	119.602	2.01007	0.358364	5.60901	2.03492e-08	1.24833e-07	chr20_26238133_26240297	1	2165	FAM182B	-389273
XLOC_002666	-1.34268	0.261146	0.5606	-2.39507	0.0166171	109.208	-1.89781	0.184803	-10.2694	9.68257e-25	7.90379e-23	chr20_30627722_30632872	1	5151	HCK	-7120
XLOC_002687	-0.781342	0.457791	0.388183	-2.01282	0.0441337	157.095	-1.03133	0.202048	-5.10438	3.31877e-07	1.62755e-06	chr20_55037518_55039350	1	1833	CASS4	3123
XLOC_002712	0.445947	1.56197	0.19546	2.28153	0.0225174	13.4922	4.17794	0.754984	5.53382	3.13327e-08	1.8744e-07	chr21_19117541_19129110	2	1680	C21orf91	32175
XLOC_002733	-1.60777	0.200334	0.665747	-2.41498	0.0157359	47.9088	1.56681	0.184853	8.47602	2.3302e-17	6.51555e-16	chr21_33654733_33656859	1	2127	MIS18A	-3354
XLOC_002766	0.560658	1.75182	0.252251	2.22262	0.0262412	8.50565	1.91961	0.466734	4.11286	3.90793e-05	0.000130033	chr21_16049030_16049404	1	375	AF165138.7	-17889
XLOC_002783	-1.14924	0.316877	0.559403	-2.0544	0.0399366	103.672	-1.01464	0.206823	-4.90585	9.30218e-07	4.16623e-06	chr21_35786144_35788906	1	2763	AP000322.53	2108
XLOC_002784	-1.37098	0.253858	0.525179	-2.6105	0.00904105	28.7721	-1.50454	0.266896	-5.63719	1.72851e-08	1.07734e-07	chr21_35815011_35816425	1	1415	KCNE1	2564
XLOC_002823	-0.859594	0.423334	0.346176	-2.48311	0.013024	147.44	-1.07358	0.318687	-3.36875	0.000755087	0.00187259	chr22_30871209_30876495	2	1998	SEC14L3	-3174
XLOC_002849	-1.49976	0.223183	0.680383	-2.20429	0.0275037	259.164	-1.93705	0.138677	-13.968	2.44285e-44	3.09081e-41	chr22_36517019_36532452	7	7500	APOL3	3921
XLOC_002856	-0.752941	0.470979	0.308212	-2.44293	0.0145686	64.3274	-2.12475	0.230714	-9.20946	3.27777e-20	1.48114e-18	chr22_50056069_50057784	2	1333	C22orf34	-4880
XLOC_002889	-1.45175	0.234159	0.620543	-2.33949	0.0193102	31.6707	-1.64046	0.20889	-7.85322	4.05476e-15	7.95393e-14	chr22_32904329_32905590	1	1262	SYN3	2950
XLOC_002911	-0.523593	0.592389	0.264184	-1.98192	0.0474877	200.247	-1.09199	0.230525	-4.73695	2.16961e-06	9.08972e-06	chr22_46005384_46008012	1	2629	FBLN1	8370
XLOC_002938	-1.19735	0.301992	0.454017	-2.63725	0.00835821	661.825	-1.2889	0.183225	-7.03453	1.99937e-12	2.56173e-11	chr3_64998172_65050269	4	18524	MAGI1	288932
XLOC_002940	0.96483	2.62434	0.351586	2.74422	0.00606543	18.5874	2.22628	0.360179	6.18104	6.36817e-10	5.19827e-09	chr3_72788076_72789939	2	1704	SHQ1	8490
XLOC_002950	-1.84808	0.157539	0.73545	-2.51286	0.0119756	21.1979	-2.28447	0.311432	-7.33536	2.21121e-13	3.29145e-12	chr3_102635365_102871517	8	1183	ZPLD1	436681
XLOC_002957	1.04886	2.85438	0.368144	2.84903	0.00438523	23.6289	2.65455	0.339714	7.81405	5.53771e-15	1.04968e-13	chr3_128151281_128154294	2	1402	EEFSEC	23797
XLOC_002977	0.488328	1.62959	0.215018	2.27111	0.0231406	49.2003	6.0684	0.842482	7.203	5.89006e-13	8.23469e-12	chr3_187613975_187618916	2	4802	BCL6	-150461
XLOC_002980	0.55834	1.74777	0.192155	2.90567	0.00366463	3.36392	3.23272	0.967619	3.3409	0.000835062	0.00204068	chr3_5729388_5741137	2	6574	EDEM1	467747
XLOC_003004	-1.64391	0.193223	0.62176	-2.64397	0.0081941	82.0291	-1.66688	0.311924	-5.34386	9.09893e-08	5.02178e-07	chr3_137765382_137767330	1	1949	CLDN18	12889
XLOC_003009	1.15295	3.16751	0.525458	2.19418	0.0282228	2.99367	3.23243	0.74464	4.34093	1.41878e-05	5.18051e-05	chr3_151726250_151729090	1	2841	SUCNR1	126586
XLOC_003010	1.04919	2.85534	0.488434	2.14807	0.0317081	4.5645	3.48942	0.734918	4.74805	2.05392e-06	8.6408e-06	chr3_151729194_151739957	3	4120	SUCNR1	129530
XLOC_003017	-1.34242	0.261213	0.543605	-2.46947	0.0135311	49.8191	1.85398	0.370602	5.00261	5.65589e-07	2.64796e-06	chr3_193548261_193550374	1	2114	OPA1	132650
XLOC_003018	-0.593822	0.552213	0.226548	-2.62117	0.00876281	14.698	2.04683	0.431791	4.74033	2.13366e-06	8.96137e-06	chr3_193550553_193551550	2	448	OPA1	134942
XLOC_003019	-0.881485	0.414168	0.362332	-2.43281	0.014982	116.615	1.39429	0.306102	4.55498	5.23912e-06	2.05544e-05	chr3_193554336_193556538	1	2203	OPA1	138725
XLOC_003024	-0.746759	0.4739	0.315325	-2.36822	0.0178737	155.215	-1.59694	0.239464	-6.6688	2.57898e-11	2.69674e-10	chr3_3108037_3108862	1	826	IL5RA	2372
XLOC_003027	-1.43589	0.237902	0.553903	-2.59232	0.00953302	18.7229	-1.48868	0.30935	-4.81227	1.49228e-06	6.48835e-06	chr3_14398542_14400124	1	1583	SLC6A6	-43953
XLOC_003034	-0.796205	0.451038	0.278273	-2.86124	0.00421988	29.1719	-1.24283	0.249591	-4.97947	6.3759e-07	2.95769e-06	chr3_29302211_29303388	1	1178	RBMS3	-19086
XLOC_003049	0.893481	2.44362	0.441048	2.02582	0.0427836	50.6358	2.30871	0.26914	8.57809	9.64653e-18	2.88882e-16	chr3_42499761_42501237	1	1477	VIPR1	-29555
XLOC_003054	-0.731089	0.481385	0.324849	-2.25055	0.0244142	36.9198	1.00829	0.384362	2.62328	0.00870875	0.0168676	chr3_45790383_45791190	1	808	SACM1L	3468
XLOC_003065	-0.776129	0.460184	0.36336	-2.13598	0.0326814	35.3341	2.66456	0.302882	8.79735	1.40079e-18	4.69497e-17	chr3_51761997_51764418	1	2422	GRM2	9369
XLOC_003086	-0.897384	0.407635	0.448127	-2.00252	0.0452288	51.2912	1.15002	0.160308	7.17381	7.294e-13	1.00312e-11	chr3_101424171_101425811	1	1641	CEP97	-16959
XLOC_003087	-0.900126	0.406519	0.421923	-2.13339	0.0328929	104.993	1.24666	0.165747	7.52142	5.41842e-14	8.76122e-13	chr3_101428799_101431013	1	2215	CEP97	-11757
XLOC_003123	-1.09185	0.335595	0.516668	-2.11325	0.0345791	203.424	-1.71893	0.333124	-5.16002	2.46921e-07	1.24717e-06	chr3_137755249_137761382	1	6134	CLDN18	2756
XLOC_003163	0.729453	2.07395	0.278438	2.6198	0.00879807	11.5054	5.80488	0.930845	6.23614	4.48507e-10	3.80855e-09	chr3_187618984_187620769	1	1786	BCL6	-155470
XLOC_003169	-0.906803	0.403813	0.355459	-2.55107	0.0107391	35.3839	1.58212	0.329493	4.80167	1.57345e-06	6.80035e-06	chr3_193556595_193556832	1	238	OPA1	140984
XLOC_003170	-0.96516	0.380922	0.340516	-2.8344	0.00459117	79.4539	1.59688	0.308494	5.17637	2.26249e-07	1.1508e-06	chr3_193556891_193557258	1	368	OPA1	141280
XLOC_003183	0.837843	2.31137	0.259289	3.2313	0.00123227	9.04205	4.11826	0.699958	5.88358	4.01492e-09	2.81824e-08	chr4_6765227_6769371	3	1223	KIAA0232	-13732
XLOC_003196	-0.524526	0.591836	0.260184	-2.01598	0.0438019	4.85213	1.45891	0.439409	3.32017	0.000899615	0.00218053	chr4_25682356_25684033	2	325	SLC34A2	1987
XLOC_003211	-0.623638	0.535991	0.286679	-2.17538	0.0296014	32.2332	2.21773	0.359663	6.16612	6.99854e-10	5.66714e-09	chr4_122029965_122032887	2	1794	TNIP3	19677
XLOC_003219	0.44266	1.55684	0.218547	2.02547	0.0428191	4.27998	2.7785	0.641332	4.33239	1.47497e-05	5.37037e-05	chr4_6761310_6763713	2	626	KIAA0232	-19390
XLOC_003224	-0.635859	0.529481	0.22878	-2.77934	0.00544692	353.047	1.07088	0.284036	3.77021	0.00016311	0.00046797	chr4_25551056_25555012	1	3957	SLC34A2	-101912
XLOC_003231	-1.38531	0.250246	0.640973	-2.16126	0.0306752	299.766	-1.6349	0.145166	-11.2623	2.01439e-29	2.83189e-27	chr4_56802414_56814339	3	3158	CEP135	-699
XLOC_003243	-0.79786	0.450292	0.388481	-2.05379	0.0399958	90.0473	-1.03885	0.216002	-4.80945	1.51348e-06	6.56803e-06	chr4_80621192_80665498	4	3162	ANTXR2	156806
XLOC_003251	-0.592176	0.553123	0.28312	-2.09161	0.0364738	7.46252	1.82984	0.370547	4.93821	7.88432e-07	3.58836e-06	chr4_124457409_124461438	2	386	SPRY1	132500
XLOC_003255	-1.37727	0.252267	0.424002	-3.24825	0.00116116	273.68	1.38292	0.240677	5.74593	9.14145e-09	6.0398e-08	chr4_149675450_149756436	16	5517	NR3C2	-309601
XLOC_003261	0.209498	1.23306	0.104262	2.00935	0.0445003	35.7869	2.80334	0.457675	6.12518	9.05814e-10	7.15545e-09	chr4_169966897_169995403	6	2184	SH3RF1	20005
XLOC_003291	0.550562	1.73423	0.239977	2.29423	0.0217771	1.66228	2.08259	0.678986	3.06721	0.00216069	0.0048258	chr4_11106328_11106550	1	223	HS3ST1	288225
XLOC_003303	-0.420763	0.656546	0.193608	-2.17328	0.0297593	31.38	1.12255	0.286392	3.91964	8.86827e-05	0.000272344	chr4_25544862_25545631	1	770	SLC34A2	-111293
XLOC_003313	-0.941671	0.389976	0.455545	-2.06713	0.0387221	98.8426	1.19775	0.169063	7.08467	1.39379e-12	1.84177e-11	chr4_25728961_25731108	1	2148	SEL1L3	17948
XLOC_003330	-0.526891	0.590438	0.225048	-2.34124	0.01922	17.4562	1.18305	0.254718	4.64455	3.40816e-06	1.3799e-05	chr4_48882928_48883825	1	898	OCIAD2	3212
XLOC_003346	-1.12214	0.325582	0.419201	-2.67685	0.00743169	9.24749	-1.63694	0.250241	-6.54147	6.09173e-11	6.1244e-10	chr4_56802054_56802342	1	289	CEP135	-12696
XLOC_003369	-2.11755	0.120326	0.718265	-2.94815	0.00319682	23.0423	-1.45529	0.270887	-5.37231	7.77333e-08	4.35186e-07	chr4_89008248_89008793	1	546	ABCG2	2624
XLOC_003376	-1.13671	0.320873	0.456956	-2.48757	0.012862	102.317	-2.37236	0.158237	-14.9925	8.22239e-51	4.16135e-47	chr4_101308061_101312026	1	3966	EMCN	4473
XLOC_003378	-0.818057	0.441288	0.333401	-2.45367	0.0141405	90.8471	-2.31654	0.251608	-9.20695	3.35521e-20	1.50272e-18	chr4_103167577_103170036	1	2460	SLC39A8	2163
XLOC_003387	-0.766899	0.464451	0.29944	-2.56111	0.0104339	102.509	2.18592	0.344976	6.33645	2.35114e-10	2.09861e-09	chr4_122032955_122038507	1	5553	TNIP3	14057
XLOC_003411	-0.703009	0.495093	0.220589	-3.18696	0.00143775	29.1471	1.51249	0.355546	4.25398	2.10003e-05	7.4116e-05	chr4_149672676_149673177	1	502	NR3C2	-306827
XLOC_003412	-1.44435	0.235899	0.472417	-3.05737	0.00223292	10.9236	1.12681	0.395995	2.84552	0.00443392	0.00917794	chr4_149675653_149676244	1	592	NR3C2	-309804
XLOC_003413	-1.32213	0.266566	0.440779	-2.99953	0.00270392	63.6314	1.02674	0.260311	3.9443	8.00351e-05	0.000249266	chr4_149676491_149680050	1	3560	NR3C2	-310642
XLOC_003414	-0.77029	0.462879	0.342506	-2.24898	0.0245137	6.43492	1.22626	0.351446	3.48917	0.000484516	0.00126791	chr4_149689834_149690485	1	652	NR3C2	-323985
XLOC_003415	-1.17404	0.309117	0.392766	-2.98915	0.00279755	26.7889	1.40629	0.337511	4.16665	3.09111e-05	0.000105135	chr4_149705658_149706350	1	693	NR3C2	-339809
XLOC_003426	-0.68519	0.503994	0.304168	-2.25267	0.02428	9.58417	-1.2021	0.322515	-3.72726	0.000193571	0.000547297	chr4_166421585_166422092	1	508	CPE	2114
XLOC_003430	0.219838	1.24588	0.110913	1.98209	0.0474696	16.4145	2.8115	0.451424	6.22806	4.72252e-10	3.95903e-09	chr4_169979203_169980287	1	1085	SH3RF1	35121
XLOC_003468	-0.603612	0.546833	0.305716	-1.97442	0.048334	29.4812	1.59868	0.309056	5.17278	2.3064e-07	1.17078e-06	chr5_5755259_5796525	4	1698	KIAA0947	264913
XLOC_003470	-0.641972	0.526254	0.314243	-2.04291	0.0410611	7.6358	3.32712	0.532246	6.25109	4.0759e-10	3.48448e-09	chr5_10964804_10970202	2	531	CTNND2	1751
XLOC_003592	0.770467	2.16078	0.343659	2.24195	0.0249644	3.59621	-1.83445	0.527508	-3.47759	0.000505953	0.00131991	chr5_34336908_34339158	1	2251	C1QTNF3	-212276
XLOC_003613	-0.549603	0.577179	0.268184	-2.04935	0.0404274	47.2822	-1.94041	0.260632	-7.44504	9.69117e-14	1.5232e-12	chr5_44300394_44301390	1	997	FGF10	2257
XLOC_003615	0.721813	2.05816	0.352101	2.05002	0.0403625	7.61052	1.71339	0.398732	4.29711	1.73036e-05	6.2153e-05	chr5_49678696_49679111	1	416	EMB	12916
XLOC_003666	-0.694279	0.499434	0.319581	-2.17246	0.0298207	4.21216	1.0358	0.343715	3.01353	0.00258226	0.00564284	chr5_114536200_114536474	1	275	PGGT1B	10054
XLOC_003710	-0.918546	0.399099	0.409942	-2.24068	0.0250471	755.859	-1.15252	0.191429	-6.02061	1.73766e-09	1.30867e-08	chr5_148210310_148217587	1	7278	ADRB2	2115
XLOC_003753	-1.87293	0.153673	0.782817	-2.39255	0.0167318	125.057	-2.46623	0.261094	-9.44577	3.52799e-21	1.84074e-19	chr6_8158354_8326617	9	3262	EEF1E1	-55544
XLOC_003779	-1.37171	0.253672	0.518904	-2.64348	0.00820575	116.259	-1.81803	0.252098	-7.2116	5.52984e-13	7.75249e-12	chr6_33313282_33328768	3	1499	DAXX	-16237
XLOC_003806	0.311381	1.36531	0.154126	2.0203	0.0433527	8.27103	2.73356	0.777347	3.51652	0.000437241	0.00115736	chr6_113201400_113204296	2	695	RFPL4B	528903
XLOC_003826	-1.10574	0.330967	0.423172	-2.61297	0.00897591	141.988	1.19482	0.309974	3.85459	0.000115924	0.000345315	chr6_168151848_168156416	2	4437	C6orf123	28802
XLOC_003901	0.418426	1.51957	0.176622	2.36905	0.0178337	25.644	1.25864	0.348977	3.60665	0.000310182	0.000843994	chr6_157622382_157628952	2	4619	TMEM242	81467
XLOC_003930	0.616447	1.85234	0.264196	2.33329	0.0196327	3.3209	3.41025	0.737485	4.62416	3.76125e-06	1.51197e-05	chr6_12364302_12364669	1	368	EDN1	66876
XLOC_003942	0.516259	1.67575	0.232001	2.22524	0.0260651	215.417	2.95858	0.349524	8.46459	2.57048e-17	7.14792e-16	chr6_26174476_26175499	1	1024	HIST1H2BD	2900
XLOC_003943	0.672895	1.9599	0.284187	2.36779	0.0178948	25.9061	2.45261	0.365393	6.71224	1.91656e-11	2.05068e-10	chr6_26176450_26178165	1	1716	HIST1H2BD	4874
XLOC_004054	-1.3291	0.264716	0.415605	-3.19798	0.00138393	1005.43	-2.00702	0.19797	-10.138	3.74625e-24	2.96246e-22	chr6_97067194_97073865	1	6672	FHL5	2683
XLOC_004074	-1.86754	0.154503	0.572889	-3.25986	0.00111467	78.5727	-1.06357	0.166122	-6.40232	1.53035e-10	1.42112e-09	chr6_112426363_112426827	1	465	FAM229B	2371
XLOC_004087	-0.604461	0.546369	0.286457	-2.11013	0.0348473	1295.49	-2.12279	0.429243	-4.94542	7.59818e-07	3.46748e-06	chr6_134219218_134228580	1	9363	TCF21	2528
XLOC_004099	-0.936769	0.391892	0.405225	-2.31173	0.0207928	32.2328	-1.6432	0.194826	-8.43417	3.33569e-17	9.0763e-16	chr6_144469620_144470881	1	1262	STX11	-783
XLOC_004100	-3.46884	0.031153	1.19701	-2.89793	0.00375634	39.4177	-1.29784	0.154159	-8.41884	3.80229e-17	1.01122e-15	chr6_146879076_146880470	1	1395	RAB32	2976
XLOC_004107	-1.30152	0.272117	0.465591	-2.79542	0.00518321	27.1237	-1.96799	0.22425	-8.77588	1.69573e-18	5.6461e-17	chr6_153069139_153070050	1	912	VIP	-1884
XLOC_004136	-0.54618	0.579158	0.277707	-1.96675	0.0492119	294.715	1.301	0.360308	3.61081	0.000305242	0.000832068	chr7_22396911_22400179	1	3269	RAPGEF5	-149
XLOC_004146	-1.50357	0.222335	0.540156	-2.78358	0.00537622	389.324	-2.87248	0.201546	-14.2522	4.34322e-46	1.09905e-42	chr7_45229828_45240280	1	10453	RAMP3	3928
XLOC_004151	0.505696	1.65814	0.175754	2.87729	0.00401111	1.32751	2.959	1.21491	2.43557	0.0148682	0.0273231	chr7_46921938_46923068	1	1131	AC011294.3	-122490
XLOC_004154	0.538922	1.71416	0.174571	3.08712	0.00202104	1.2302	3.06372	0.91084	3.36362	0.000769263	0.00190286	chr7_64060043_64060745	2	227	ZNF680	-36560
XLOC_004156	0.48455	1.62344	0.240102	2.0181	0.0435807	3.53049	2.69374	0.702755	3.83311	0.000126532	0.000374272	chr7_64941029_64942867	2	822	ZNF92	74992
XLOC_004157	0.573577	1.7746	0.24244	2.36585	0.0179888	2.90886	2.54076	0.775096	3.27799	0.00104548	0.00251005	chr7_64942944_64945283	2	680	ZNF92	76907
XLOC_004193	-0.804299	0.447402	0.409909	-1.96214	0.0497464	5.52729	-1.37603	0.407726	-3.37488	0.000738469	0.00183746	chr7_25526633_25536312	3	505	NPVF	-258529
XLOC_004198	-0.655371	0.51925	0.263681	-2.48547	0.0129381	23.0117	-1.08023	0.297854	-3.62671	0.00028706	0.000787004	chr7_44765891_44769645	2	330	OGDH	17227
XLOC_004201	-0.926395	0.395979	0.470072	-1.97075	0.0487524	69.3044	-2.1823	0.280979	-7.76678	8.05051e-15	1.48699e-13	chr7_45297566_45299724	2	1016	RAMP3	71666
XLOC_004212	0.491248	1.63435	0.195488	2.51294	0.0119731	31.2358	3.87432	0.450816	8.59402	8.39758e-18	2.52977e-16	chr7_75713645_75714273	2	241	MDH2	16820
XLOC_004254	0.437962	1.54955	0.174573	2.50876	0.0121155	2.57366	4.06357	1.06415	3.8186	0.000134211	0.000394449	chr7_8391490_8391751	1	262	NXPH1	-81835
XLOC_004255	0.368504	1.44557	0.16963	2.17239	0.029826	141.881	8.60364	0.961373	8.94933	3.57662e-19	1.30225e-17	chr7_8393565_8401834	1	8270	NXPH1	-71752
XLOC_004280	-1.40893	0.244405	0.576611	-2.44347	0.0145469	108.06	1.24188	0.412789	3.00852	0.00262527	0.00573076	chr7_25619990_25627595	1	7606	NPVF	-351886
XLOC_004293	-0.576171	0.562046	0.270512	-2.12993	0.0331773	5.72016	1.96021	0.325988	6.01312	1.81988e-09	1.36653e-08	chr7_43797553_43797814	1	262	BLVRA	-466
XLOC_004300	-1.65811	0.190498	0.600642	-2.76057	0.00577009	212.253	-2.51482	0.204518	-12.2963	9.47726e-35	2.28402e-32	chr7_45244324_45248964	1	4641	RAMP3	18424
XLOC_004308	0.63691	1.89063	0.25223	2.52511	0.0115662	3.93185	2.57892	0.559112	4.61252	3.97808e-06	1.59029e-05	chr7_64081421_64083356	1	1936	ZNF107	-43156
XLOC_004323	-0.448133	0.63882	0.21799	-2.05575	0.0398069	10.486	1.26814	0.247081	5.13248	2.85953e-07	1.42442e-06	chr7_65448952_65449297	1	346	GUSB	-1652
XLOC_004395	1.23613	3.44225	0.519263	2.38054	0.0172872	5.22625	2.04342	0.348532	5.86292	4.54791e-09	3.15734e-08	chr7_140128405_140128626	1	222	RAB19	2356
XLOC_004399	1.47414	4.36728	0.726098	2.03022	0.0423339	35.1247	1.62933	0.20937	7.78204	7.13665e-15	1.32789e-13	chr7_148684644_148686240	1	1597	PDIA4	13915
XLOC_004407	0.677833	1.96961	0.289657	2.34013	0.0192772	4.48403	2.38112	0.477768	4.98383	6.23377e-07	2.89707e-06	chr7_152338421_152338811	1	391	XRCC2	3054
XLOC_004428	0.548545	1.73073	0.244072	2.24747	0.0246099	1.3513	3.29021	1.00068	3.28798	0.0010091	0.00242615	chr8_76250166_76250973	2	219	HNF4G	-69177
XLOC_004443	-0.796038	0.451113	0.392316	-2.02908	0.0424506	52.836	-2.62728	0.37539	-6.9988	2.58167e-12	3.25832e-11	chr8_132065264_132142218	6	1841	ADCY8	-10593
XLOC_004457	-0.721571	0.485988	0.287322	-2.51137	0.0120263	48.0991	1.55935	0.281872	5.5321	3.16412e-08	1.89063e-07	chr8_48901589_48911605	3	1222	UBE2V2	-9356
XLOC_004462	0.277814	1.32024	0.120385	2.30772	0.0210146	1.93947	2.80809	1.2541	2.23912	0.0251478	0.0438419	chr8_72647210_72650222	3	853	RP11-383H13.1	-90181
XLOC_004476	0.683984	1.98176	0.259772	2.63302	0.00846289	8.63613	4.35716	0.641028	6.79714	1.06716e-11	1.20555e-10	chr8_130717743_130740981	3	1275	GSDMC	19462
XLOC_004516	-0.942781	0.389543	0.318674	-2.95845	0.0030919	57.0576	-1.57477	0.235828	-6.67761	2.42873e-11	2.55016e-10	chr8_32629693_32631596	1	1904	NRG1	7146
XLOC_004532	0.384312	1.4686	0.195087	1.96995	0.0488442	22.7176	5.02875	0.735136	6.84057	7.88768e-12	9.16878e-11	chr8_47916789_47919133	1	2345	SPIDR	-254035
XLOC_004552	-1.01472	0.362503	0.447677	-2.26664	0.0234125	46.4017	-1.69832	0.220513	-7.70168	1.34289e-14	2.41006e-13	chr8_79524100_79526043	1	1944	PKIA	6599
XLOC_004559	-1.77668	0.169199	0.821782	-2.16199	0.0306191	5.95344	-1.00904	0.43489	-2.32023	0.0203286	0.0363416	chr8_82484401_82485358	1	958	FABP12	-40789
XLOC_004560	-3.55435	0.0285998	1.52918	-2.32435	0.0201065	65.908	-1.11792	0.314448	-3.55519	0.0003777	0.00101033	chr8_82499937_82507482	1	7546	FABP12	-56325
XLOC_004572	-0.830725	0.435733	0.421343	-1.97161	0.0486539	80.946	-1.15362	0.260203	-4.43353	9.27009e-06	3.4706e-05	chr8_97379667_97381989	1	2323	PTDSS1	30445
XLOC_004573	-0.800025	0.449318	0.292421	-2.73586	0.0062217	103.28	-1.16297	0.210356	-5.52857	3.2285e-08	1.92682e-07	chr8_100968746_100970310	1	1565	RGS22	2855
XLOC_004603	0.49524	1.64089	0.236588	2.09326	0.036326	8.36885	4.63173	0.686421	6.74766	1.5025e-11	1.64949e-10	chr8_130697639_130698803	1	1165	GSDMC	61640
XLOC_004604	0.559956	1.7506	0.247873	2.25904	0.0238807	40.0837	4.66402	0.575224	8.10819	5.13805e-16	1.17134e-14	chr8_130698855_130705911	1	7057	GSDMC	54532
XLOC_004616	-0.914616	0.40067	0.423978	-2.15722	0.0309882	22.1103	2.43724	0.398715	6.11274	9.79341e-10	7.68441e-09	chr8_142084393_142087173	1	2781	DENND3	-40205
XLOC_004617	-1.03819	0.354095	0.487452	-2.12983	0.0331858	10.1927	2.10415	0.501561	4.1952	2.72637e-05	9.38649e-05	chr8_142093292_142095145	1	1854	DENND3	-32233
XLOC_004636	-0.73962	0.477295	0.276917	-2.67091	0.0075646	232.457	-2.24981	0.211823	-10.6212	2.37538e-26	2.61344e-24	chr9_35913484_35914427	2	857	HRCT1	6347
XLOC_004647	-1.09891	0.333234	0.522622	-2.10268	0.0354934	1151.01	1.54716	0.165434	9.35209	8.59341e-21	4.30606e-19	chr9_85678228_85685634	2	5935	RASEF	-137
XLOC_004677	-0.730141	0.481841	0.286803	-2.5458	0.0109028	131.467	-2.32919	0.206118	-11.3003	1.30789e-29	1.89121e-27	chr9_35913583_35914418	2	396	HRCT1	6446
XLOC_004678	0.843929	2.32548	0.263948	3.19733	0.00138707	4.23176	3.21826	1.01393	3.17405	0.00150327	0.00347876	chr9_40103946_40153237	4	1172	AL353791.1	71530
XLOC_004683	1.09846	2.99954	0.361591	3.03785	0.00238274	2.41896	2.82321	0.803977	3.51155	0.000445495	0.00117614	chr9_65767276_65782872	3	693	SPATA31A7	-257667
XLOC_004689	-1.55106	0.212024	0.572056	-2.71137	0.00670059	68.7815	-1.98555	0.259856	-7.64097	2.15593e-14	3.74955e-13	chr9_71911535_71926186	6	1234	FAM189A2	-13303
XLOC_004707	-0.560298	0.571039	0.247707	-2.26194	0.0237012	13.8052	3.5042	0.548838	6.38477	1.71659e-10	1.57101e-09	chr9_104116008_104117698	2	1096	BAAT	5002
XLOC_004708	-0.615641	0.540294	0.298476	-2.06261	0.0391493	25.677	-1.28524	0.30606	-4.19931	2.67726e-05	9.23627e-05	chr9_106839631_106841217	2	958	SMC2	-15325
XLOC_004716	-0.955577	0.38459	0.340507	-2.80633	0.00501086	256.098	1.6971	0.226499	7.49275	6.74435e-14	1.07337e-12	chr9_138327451_138336282	2	4652	PPP1R26	-34644
XLOC_004717	-0.776269	0.46012	0.315765	-2.45838	0.0139567	37.2453	-1.4485	0.344026	-4.21044	2.54871e-05	8.82891e-05	chr9_139148620_139152111	4	371	CR392000.1	5570
XLOC_004721	-1.12279	0.325369	0.514761	-2.1812	0.0291689	257.243	-1.3077	0.184781	-7.07705	1.4726e-12	1.93997e-11	chr9_139533923_139538947	2	2683	EGFL7	-14362
XLOC_004724	-0.848422	0.42809	0.388416	-2.18431	0.0289394	147.22	-1.03683	0.197595	-5.24726	1.54378e-07	8.1217e-07	chr9_2656485_2660044	1	3560	VLDLR	2006
XLOC_004735	0.61805	1.85531	0.192929	3.20351	0.00135762	1.15157	2.57091	1.12322	2.28888	0.0220862	0.039015	chr9_31848676_31849211	1	536	ACO1	-535408
XLOC_004745	-1.26046	0.283523	0.597893	-2.10817	0.0350164	47.7973	-2.40563	0.233348	-10.3092	6.40234e-25	5.49191e-23	chr9_35914780_35916771	1	1992	HRCT1	7643
XLOC_004747	-1.39631	0.247509	0.560537	-2.49102	0.0127378	52.4308	-2.09696	0.231063	-9.07526	1.13404e-19	4.48391e-18	chr9_35923174_35925599	1	2426	HRCT1	16037
XLOC_004767	-0.80109	0.448839	0.401324	-1.99612	0.0459211	18.2177	-2.26769	0.285288	-7.94879	1.88348e-15	3.9451e-14	chr9_72010471_72011313	1	843	FAM189A2	3101
XLOC_004772	-0.793652	0.45219	0.304392	-2.60733	0.00912503	24.9356	-1.25459	0.219096	-5.72622	1.02693e-08	6.67174e-08	chr9_75475556_75476736	1	1181	TMC1	24290
XLOC_004824	-0.958812	0.383348	0.465164	-2.06123	0.0392807	6.02429	1.72674	0.294638	5.86055	4.61324e-09	3.19393e-08	chr9_131435316_131435548	1	233	SET	-10156
XLOC_004826	-1.5279	0.21699	0.744339	-2.0527	0.040102	30.7669	1.43494	0.178268	8.04935	8.32381e-16	1.82367e-14	chr9_131441170_131442450	1	1281	SET	-3254
XLOC_004842	-0.560605	0.570863	0.252271	-2.22224	0.0262674	12.7063	1.83914	0.29512	6.23184	4.61001e-10	3.88207e-09	chr9_138273442_138273941	1	500	C9orf62	35035
XLOC_004843	-0.897209	0.407706	0.330983	-2.71074	0.00671335	41.2614	1.44919	0.269965	5.36808	7.95785e-08	4.43554e-07	chr9_138277252_138278274	1	1023	C9orf62	38845
XLOC_004844	-0.790266	0.453724	0.245651	-3.21703	0.00129524	10.9261	1.4066	0.328856	4.27724	1.89222e-05	6.73455e-05	chr9_138278570_138278915	1	346	C9orf62	40163
XLOC_004845	-0.852567	0.426319	0.299532	-2.84633	0.00442268	39.919	1.47989	0.275628	5.36915	7.91066e-08	4.41897e-07	chr9_138279025_138280204	1	1180	C9orf62	40618
XLOC_004847	-0.603084	0.547121	0.237554	-2.53872	0.0111258	87.0216	1.7121	0.268372	6.37959	1.7756e-10	1.61915e-09	chr9_138307657_138310809	1	3153	PPP1R26	-60117
XLOC_004849	-0.666463	0.513522	0.291792	-2.28404	0.0223694	24.1721	1.64141	0.30577	5.36812	7.95631e-08	4.43554e-07	chr9_138313940_138314925	1	986	PPP1R26	-56001
XLOC_004850	-0.706653	0.493293	0.318432	-2.21916	0.0264758	36.8245	1.65689	0.277703	5.96642	2.42512e-09	1.78135e-08	chr9_138314998_138316802	1	1805	PPP1R26	-54124
XLOC_004852	-0.976332	0.37669	0.384864	-2.53682	0.0111863	40.5325	1.71175	0.258225	6.62892	3.38151e-11	3.49976e-10	chr9_138320635_138322581	1	1947	PPP1R26	-48345
XLOC_004853	-0.768416	0.463747	0.350822	-2.19033	0.0285005	8.37407	1.92702	0.324098	5.94578	2.75138e-09	2.00068e-08	chr9_138323697_138324136	1	440	PPP1R26	-46790
XLOC_004854	-0.854586	0.425459	0.327296	-2.61105	0.00902636	21.6478	1.82317	0.267266	6.82153	9.00733e-12	1.0337e-10	chr9_138325261_138326152	1	892	PPP1R26	-44774
XLOC_004855	-0.487522	0.614146	0.23034	-2.11653	0.0342994	4.93295	1.87194	0.35511	5.27144	1.3536e-07	7.196e-07	chr9_138326248_138326581	1	334	PPP1R26	-44345
XLOC_004856	-1.05015	0.349884	0.371223	-2.8289	0.00467077	14.4028	1.74705	0.285311	6.12332	9.16433e-10	7.2244e-09	chr9_138332571_138332998	1	428	PPP1R26	-37928
XLOC_004861	-1.38794	0.249588	0.489623	-2.83472	0.00458654	43.7349	-1.24183	0.199245	-6.23269	4.58484e-10	3.86731e-09	chr9_139530479_139531432	1	954	EGFL7	-21877
XLOC_004862	-1.38686	0.249858	0.648169	-2.13966	0.0323824	107.686	-1.21578	0.188894	-6.4363	1.22425e-10	1.16465e-09	chr9_139531495_139533126	1	1632	EGFL7	-20183
XLOC_004874	-1.40416	0.245574	0.695132	-2.01999	0.0433848	85.0177	-2.59317	0.194554	-13.3288	1.57353e-40	1.13766e-37	chrX_39788118_39799200	4	2332	BCOR	109869
XLOC_004878	0.513567	1.67124	0.226041	2.27201	0.0230859	70.9592	3.08216	0.48229	6.39068	1.65148e-10	1.52243e-09	chrX_64062683_64072867	4	5728	ZC4H2	63384
XLOC_004879	-0.688181	0.502489	0.333842	-2.0614	0.0392648	12.9572	-1.32052	0.190925	-6.91642	4.63196e-12	5.58151e-11	chrX_64586518_64618568	3	395	ZC3H12B	-90048
XLOC_004889	-1.15387	0.315414	0.446061	-2.58679	0.00968736	219.835	-1.16299	0.167899	-6.92674	4.30638e-12	5.21401e-11	chrX_102659713_102746355	11	3131	RAB40A	8324
XLOC_004891	-0.624432	0.535566	0.296441	-2.10643	0.0351672	11.5953	-2.46355	0.358453	-6.87273	6.2985e-12	7.43047e-11	chrX_113213995_113219057	2	242	HTR2C	-599495
XLOC_004900	0.957031	2.60395	0.372192	2.57134	0.0101306	11.3583	1.31636	0.457814	2.87532	0.00403621	0.0084445	chrX_2806581_2811055	3	1226	GYG2	5723
XLOC_004905	-0.822801	0.4392	0.377625	-2.17888	0.0293404	306.435	-1.87953	0.214263	-8.77206	1.75433e-18	5.80306e-17	chrX_11684292_11688048	1	3757	ARHGAP6	-472
XLOC_004949	0.588509	1.8013	0.270931	2.17218	0.0298423	4.22654	3.05652	0.556267	5.4947	3.9138e-08	2.3059e-07	chrX_2808666_2809194	1	529	GYG2	7808
XLOC_004996	-1.24327	0.288439	0.503993	-2.46684	0.0136311	44.2479	-2.02738	0.186504	-10.8704	1.59477e-27	1.9217e-25	chrX_67949072_67950130	1	1059	STARD8	3389
XLOC_005007	1.41867	4.1316	0.715619	1.98243	0.047431	205.018	1.14061	0.148144	7.69936	1.36747e-14	2.4455e-13	chrX_75411345_75414442	1	3098	PBDC1	13307
XLOC_005021	-0.98326	0.37409	0.464561	-2.11653	0.0342994	32.3124	-1.71499	0.359247	-4.77384	1.80744e-06	7.70638e-06	chrX_94197844_94199616	1	1773	FAM133A	1230572
