# Supplementary material for: Comprehensive Profiling of lincRNAs in Lung Adenocarcinoma of Never Smokers Reveals Their Roles in Cancer Development and Prognosis
Source: Genes (Basel). 2017 Nov 13;8(11):321. doi: 10.3390/genes8110321 (PMC5704234; doi:10.3390/genes8110321)
Supplement: Supplementary file 1 [file genes-08-00321-s001.zip › Table S7.xlsx]

## Sheet: Sheet2
LincRNAs that are differentially expressed and associated with patient survival in both internal and TCGA datasets
lincRNA_ID	baseMean.mayo	log2FoldChange.mayo	pvalue.mayo	padj.mayo	HR.mayo	Pval.mayo	lincRNA_Name.mayo	baseMean.tcga	log2FoldChange.tcga	pvalue.tcga	padj.tcga	HR.tcga	Pval.tcga	lincRNA_Name.tcga	Chr_Start_End	lincRNA_Name	Strand	Gene_Type	Number_of_Exons	Transcript_Length	Nearest_Gene_Name	Nearest_Gene_Type	Nearest_Gene_Strand	Nearest_Gene_Level	Distance_to_nearest_Gene
ENSG00000214049.5	90.8616	4.79854	1.39374e-22	1.71613e-20	1.31877	0.0385292	UCA1	132.629	4.46621	2.36151e-07	1.21655e-05	1.25499	0.0467017	UCA1	chr19_15939757_15947130	UCA1	+	lincRNA	3	2313	OR10H1	protein_coding	-	level 2	-20822
ENSG00000215394.4	8.93471	2.28442	1.99568e-06	1.53079e-05	1.60967	0.0290879	LINC00516	10.5505	2.06707	0.0119912	0.0451466	1.58871	0.0114514	LINC00516	chr14_19889386_19904890	LINC00516	+	lincRNA	5	1458	POTEM	protein_coding	-	level 2	78670
ENSG00000225826.1	3.0024	2.46046	0.000841067	0.0033893	1.6442	0.00604404	LINC00626	10.0896	4.38524	3.38967e-05	0.000557229	1.39984	0.0193051	LINC00626	chr1_168756177_168762124	LINC00626	+	lincRNA	3	955	DPT	protein_coding	-	level 2	-57676
ENSG00000234261.1	2.68089	1.45725	0.00732628	0.0221302	1.41631	0.0183805	RP11-146I2.1	4.56266	2.69143	0.0027362	0.0154111	1.8158	0.00869783	RP11-146I2.1	chr6_14977019_15090234	RP11-146I2.1	-	lincRNA	4	1017	JARID2	protein_coding	+	level 2	-156294
ENSG00000240476.1	4.95224	3.48223	5.75253e-09	7.82444e-08	1.75339	0.0184389	LINC00973	49.4127	3.58463	0.00119135	0.00826385	1.25285	0.0305989	LINC00973	chr3_98699902_98701940	LINC00973	+	lincRNA	2	962	DCBLD2	protein_coding	-	level 1	-79370
ENSG00000253395.1	12.3247	2.6581	7.53533e-13	2.14987e-11	1.77458	0.0431567	KB-1460A1.1	17.5818	2.87486	2.10456e-06	6.97609e-05	1.5903	0.038758	KB-1460A1.1	chr8_102134373_102138386	KB-1460A1.1	-	lincRNA	3	430	ZNF706	protein_coding	-	level 1	51721
ENSG00000259153.1	128.652	2.46549	2.92338e-27	6.98927e-25	2.96686	0.0499669	RP6-65G23.3	269.48	2.75046	8.41406e-13	8.50662e-10	3.78299	0.013008	RP6-65G23.3	chr14_71276922_71282120	RP6-65G23.3	+	lincRNA	3	716	MAP3K9	protein_coding	-	level 1	-672
ENSG00000260430.1	15.7256	1.07847	0.00127454	0.00486466	2.09699	0.030227	RP11-626G11.4	24.3994	2.34809	0.000250453	0.00256414	1.52908	0.044718	RP11-626G11.4	chr16_19098178_19109432	RP11-626G11.4	+	lincRNA	3	841	COQ7	protein_coding	+	level 1	6762
ENSG00000261298.1	4.88747	3.19334	2.09972e-05	0.000127427	1.67845	0.0104318	RP11-309M7.1	6.50706	3.5869	0.00346999	0.0183837	1.38654	0.00939872	RP11-309M7.1	chr2_235131482_235133158	RP11-309M7.1	+	lincRNA	1	1677	SPP2	protein_coding	+	level 2	145705
ENSG00000267107.2	1855.3	-2.10961	3.22677e-52	7.54904e-49	0.211739	0.017056	AC011526.1	592.613	-2.17905	1.8493e-07	1.03869e-05	2.56625	0.00771973	AC011526.1	chr19_41960074_42006559	AC011526.1	-	lincRNA	6	3884	C19orf69	protein_coding	+	level 3	9405
XLOC_000182	15.9815	5.4447	2.01108e-10	1.80462e-09	1.46282	0.0251771	-	10.6127	4.68288	6.72986e-05	0.000936851	1.38365	0.00249839	-	chr1_234979104_235005508	-	-	NON_INFO	2	672	IRF2BP2	protein_coding	-	level 2	-233834
XLOC_001303	59.5877	-1.90213	2.63166e-13	3.84937e-12	0.337893	0.00923417	-	22.9163	-2.2967	0.000383478	0.00348491	0.619003	0.0376509	-	chr13_78224328_78227265	-	+	NON_INFO	1	2938	SCEL	protein_coding	+	level 2	4931
XLOC_001373	98.8121	3.48183	1.65726e-19	6.50185e-18	1.50924	0.0471344	-	52.3096	2.5982	2.89669e-05	0.000500607	1.58992	0.0167635	-	chr14_105493381_105501256	-	-	NON_INFO	2	1720	CDCA4	protein_coding	-	level 2	-5897
XLOC_001994	22.48	4.8593	2.61888e-10	2.31716e-09	1.59858	0.00521186	-	14.8849	4.24035	6.37641e-05	0.000898217	1.42334	0.042141	-	chr19_20857386_20862116	-	+	NON_INFO	2	2411	ZNF626	protein_coding	-	level 2	-12985
XLOC_003065	35.3341	2.66456	1.40079e-18	4.69497e-17	0.460184	0.0326814	-	38.9409	2.25663	0.00408837	0.0207391	0.688916	0.0140551	-	chr3_51761997_51764418	-	+	NON_INFO	1	2422	GRM2	protein_coding	+	level 2	9369
XLOC_003163	11.5054	5.80488	4.48507e-10	3.80855e-09	2.07395	0.00879807	-	23.1323	4.88064	6.23415e-05	0.000886148	1.29971	0.0455386	-	chr3_187618984_187620769	-	+	NON_INFO	1	1786	BCL6	protein_coding	-	level 1	-155470
XLOC_003183	9.04205	4.11826	4.01492e-09	2.81824e-08	2.31137	0.00123227	-	50.1426	3.8616	0.000678573	0.00533362	1.2335	0.0302575	-	chr4_6765227_6769371	-	+	NON_INFO	3	1223	KIAA0232	protein_coding	+	level 2	-13732
XLOC_003615	7.61052	1.71339	1.73036e-05	6.2153e-05	2.05816	0.0403625	-	10.4703	1.7929	0.0054394	0.0255387	0.733905	0.0421147	-	chr5_49678696_49679111	-	+	NON_INFO	1	416	EMB	protein_coding	-	level 1	12916
XLOC_003901	25.644	1.25864	0.000310182	0.000843994	1.51957	0.0178337	-	61.7024	3.38452	1.57628e-07	9.6589e-06	1.95422	0.00748208	-	chr6_157622382_157628952	-	-	NON_INFO	2	4619	TMEM242	protein_coding	-	level 2	81467
XLOC_003942	215.417	2.95858	2.57048e-17	7.14792e-16	1.67575	0.0260651	-	266.144	2.54504	6.75701e-07	2.90695e-05	1.54329	0.0477369	-	chr6_26174476_26175499	-	+	NON_INFO	1	1024	HIST1H2BD	protein_coding	+	level 2	2900
XLOC_004151	1.32751	2.959	0.0148682	0.0273231	1.65814	0.00401111	-	3.73167	3.48567	0.011714	0.0444879	1.61895	0.00334084	-	chr7_46921938_46923068	-	+	NON_INFO	1	1131	AC011294.3	protein_coding	-	level 2	-122490
XLOC_004154	1.2302	3.06372	0.000769263	0.00190286	1.71416	0.00202104	-	8.47745	4.30175	0.000522462	0.00440634	1.27017	0.0178629	-	chr7_64060043_64060745	-	+	NON_INFO	2	227	ZNF680	protein_coding	-	level 1	-36560
XLOC_004157	2.90886	2.54076	0.00104548	0.00251005	1.7746	0.0179888	-	2.6851	3.09384	0.0064314	0.0289789	2.24749	0.000417208	-	chr7_64942944_64945283	-	+	NON_INFO	2	680	ZNF92	protein_coding	+	level 1	76907
XLOC_004254	2.57366	4.06357	0.000134211	0.000394449	1.54955	0.0121155	-	6.17788	4.31407	0.000575572	0.00472612	1.32787	0.0126286	-	chr7_8391490_8391751	-	+	NON_INFO	1	262	NXPH1	protein_coding	+	level 2	-81835
XLOC_004255	141.881	8.60364	3.57662e-19	1.30225e-17	1.44557	0.029826	-	216.12	4.33195	7.12368e-05	0.000976547	1.28501	0.0268996	-	chr7_8393565_8401834	-	+	NON_INFO	1	8270	NXPH1	protein_coding	+	level 2	-71752
XLOC_004308	3.93185	2.57892	3.97808e-06	1.59029e-05	1.89063	0.0115662	-	14.3493	5.05669	1.59015e-05	0.000319136	1.28959	0.0312917	-	chr7_64081421_64083356	-	+	NON_INFO	1	1936	ZNF107	protein_coding	+	level 2	-43156
XLOC_004399	35.1247	1.62933	7.13665e-15	1.32789e-13	4.36728	0.0423339	-	48.5887	2.28904	1.06074e-08	1.31989e-06	2.70881	0.0267005	-	chr7_148684644_148686240	-	+	NON_INFO	1	1597	PDIA4	protein_coding	-	level 1	13915
